# Supplementary material for: Coevolution Analysis of HIV-1 Envelope Glycoprotein Complex
Source: PLoS One. 2015 Nov 18;10(11):e0143245. doi: 10.1371/journal.pone.0143245 (PMC4651434; doi:10.1371/journal.pone.0143245)
Supplement: S1 File — Filtered web alignment of all HIV-1 Env group M subtype protein sequences from the year 2013 in FASTA format. (FASTA) [file pone.0143245.s001.fasta]

>B.FR.83.HXB2_LAI_IIIB_BRU.K03455
MRVKEK---YQHLWRWGTMLLGMLMICSATEKLWVTVYYGVPVWKEATTTLFCASDAKAYDTEVHNVWATHACVPTDPNPQEVVLVNVTENFNMWKNDMVEQMHEDIISLWDQSLKPCVKLTPLCVSLKCTDLKNDTNTNSSGRMIMEKGEIKNCSFNISTSIRGKVQKEYAFFYKLDIIPIDNDTTSYKLTSCNTSVITQACPKVSFEPIPIHYCAPAGFAILKCNNKTFNGTGPCTNVSTVQCTHGIRPVVSTQLLLNGSLAEEEVVIRSVNFTDNAKTIIVQLNTSVEINCTRPNNNTRKRIRIGPGRAFVTIGK-IGNMRQAHCNISRAKWNNTLKQIASKLREQFGNKTIIFKQSSGGDPEIVTHSFNCGGEFFYCNSTQLFNSTWFNSTWSTEGGSDTITLPCRIKQIINMWQKVGKAMYAPPISGQIRCSSNITGLLLTRDGGNSNNESEIFRPGGGDMRDNWRSELYKYKVVKIEPLGVAPTKAKRRVVQREKRAVGIGALFLGFLGAAGSTMGAASMTLTVQARQLLSGIVQQQNNLLRAIEAQQHLLQLTVWGIKQLQARILAVERYLKDQQLLGIWGCSGKLICTTAVPWNASWSNKSLEQIWNHTTWMEWDREINNYTSLIHSLIEESQNQQEKNEQELLELDKWASLWNWFNITNWLWYIKLFIMIVGGLVGLRIVFAVLSIVNRVRQGYSPLSFQTHLPTPRGPDRPEGIEEEGGERDRDRSIRLVNGSLALIWDDLRSLCLFSYHRLRDLLLIVTRIVELLGRRGWEALKYWWNLLQYWSQELKNSAVSLLNATAIAVAEGTDRVIEVVQGACRAIRHIPRRIRQGLERILL
>A1.BE.94.VI1383_20.FM165645
MRVMGIQMNCQNLWRWGTMILGMIIICSATTNLWVTVYYGVPVWKDAETTLFCASDAKAYDTEVHNTWATHACVPTDPNPQEIQLENVTEKFNMWKNNMVEQMHEDIISLWDQSLKPCVKLTPLCVTLECHNYKGNGTNNTINGTDAMQGEIKNCSYNMTTELRDKKQKVYSLFYRLDIVPISESSSKYRLINCNTSAITQACPKVSFEPIPIHYCAPAGFAILKCNDIDFNGTGLCKNVSTVQCTHGIRPVVSTQLLLNGSLAEKEVRIRSENITNNAKTIIVQLDQPVNITCMRPNNNTRKSVHIGPGQAFYATGDIIGNIREAHCNVSREDWNNTLQKVATQLRKHFGNKTIIFAKSSGGDLEITTHSFNCEGEFFYCNTSGLFNSSWENDTGSTQESNDTITLPCRIKQIINMWQRAGQAIYAPPIPGVIQCQSNITGLLLTRDGGNNNTTNETFRPGGGNMRDNWRSELYKYKVVKIEPLGVAPTTARRRVVEREKRAVGLGALFIGFLGAAGSTMGAASVTLTVQARQLLSGIVQQQNNLLRAIEAQQHLLKLTVWGIKQLQARVLAVERYLHDQQLLGIWGCSGKLICTTNVPWNDSRSNKSLNDIWNNMTWMQWDEEISNYTQIIYNLLEKSQNQQEKNEQELLALDKWASLWNWFNISNWLWYIRIFIIIVGGLIGLRIVFAVLSIINRVRQGYSPLSFQTHTPNPRDLDRPGRTEEEGGEQGRDRSIRLVNGFLALAWEDLRSLCLWSYHLLRDFILVAARTVELLGRLGWEGLKYLGNILLYWARELKISATSLLDTIAIVVAGWTDRAIEITQNICRGILHIPRRIRQGFERALL
>A1.BE.97.PIC771_15.FM165628
MRVMGTQMNCQNLWRWGTMILGMIIICSATTNLWVTVYYGVPVWRDAETTLFCASDAKAYDTEVHNIWATHACVPTDPDPQEIILKNVTEEFNMWKNNMVEQMHADIISLWDQSLKPCVQLTPPCVTLECNDYNSTKSNN--TAPTETPEEVKNCTFNTTTELRGKKKKEYSLFYRLDIVQINEDSRKYRLINCNTSAITQACPKVSFEPIPIHYCAPAGFAILKCNDIEFNGTGPCKNVSTVQCTHGIKPVVSTQLLLNGSLAEQDIRIRSENISQNHKTIIVQFNQPVAINCTRLRNNTRRSIHIGPGQAFYATGAIIGDIRSAHCNTSSKAWNKTLHRVATQLRKHF-NGTIIFTNASGGDLEITTHSFNCGGEFFYCNTSRLFNSSWEPLGQYDDSNDTNITLPCRIKQIIRMWQRTGQAIYAPPIQGEITCRSNITGLLLTRDGGNKTNTSETFRPGGGDMRDNWRSELYKYKVVKIEPLGVAPTKAKRRVVEREKRAVGLGAVLIGFLGTAGSTMGAASVTLTVQARQLLSGIVQQQNNLLRAIEAQQHLLKLTVWGIKQLQARVLAMERYLHDQQLLGIWGCSGRLICTTNVPWNASWSNRSQNEIWNNMTWLQWDKEVGNYTDIIYDLLEKSQNQQEKNEQDLLALDKWASLWNWFNISKWLWYIKIFIMIVGGLIGLRIVFAMLSIINRVRQGYSPLSFQIHTPNPRDLDRPGRIEEEGGEQGRDRSIRLVQGFLALAWDDLRNLCLFSYHRLRDFILIAARTVELLGHLGWEGLKYLGNVLLYWGRELKFSATSLLDTIAIVVAGRTDRVIEITQSLCRAILNIPRRIRQGLERALL
>A1.BE.x.VI2809.EU191615
MRVMGTQMDCQNLWRWGTMILGMIIICSATTNLWVTVYYGVPVWRDAETTLFCASDAKAYATEVHNVWATHACVPTDPDPQEVIMENVTEEFNMWKNNMVEQMHADIISLWDQSLKPCVQLTPLCVTLECANYTGTAYNCTVPPIVETPGEIQNCSFNITTELRDKKKKVHSLFYRVDIVQIDNNTSKYRLINCNTSAITQACPKVSFEPIPIHYCAPAGFAILKCNDIEFNGTGPCKNVSTVQCTHGIKPVVSTQLLLNGSLAEKEIRIRFENITDNAKAIIVQFNQSVEINCTRPNNNTRTSVHIGPGQAFYATGDIIGDIRNAHCNVSRKNWTEALYRVATQLRKHF-NRTINFTSASGGDLELTTHTFNCGGEFFYCNTSTLFNSSWPLNQSNSWSNDTNITLPCRIKQIIRMWQRTGQAIYAPPIEGVIMCRSNITGLLLTRDGGNEANTAEIFRPGGGDMRDNWRSELYKYKVVKIEPLGVAPTRAKRRVVEREKRAVGLGAVLIGFLGTAGSTMGAASVTLTVQARQLLSGIVQQQNNLLRAIEAQQHLLKLTVWGIKQLQARVLAMERYLHDQQLLGIWGCSGRLICTTNVPWNTSWSNKSQDEIWNNMTWLQWDKEVGNYTDIIYDLLEKSQNQQEKNEQELLALDKWASLWNWFNISNWLWYIKIFIMIVGGLIGLRIVFAVLAIINRVRQGYSPLSFQIHTPNPRDLDRPGRIEEEGGEQGRDRSIRLVQGFLALAWDDLRNLCLFSYHRLRDFILIAARTVELLGHLGWEGLKYLGNVLLYWGRELKISATSLLDTIAIAVAGWTDRVIEITQNLCRAILNIPRRIRQGLERALL
>A1.CD.97.97CD_KCC2.AM000053
MKVRGIQRNSQHLWRWGTLIFWTIIICSAAEKLWVTVYYGVPVWKDAETTLFCASHANAYEKEQHIVWATHACVPTDPNPLEMDLDNVTEEFNMWKNNMVEQIHDDIIRLWDRSLQPRVKLTPLCVTLDCQPVNSTNN-----TKVEVPGEMTNCSFNMTTELSDKKQKVRSLFYRIDLVQIGNRSLQYRLINCNTSTITQACPKVSFEPVPIHYCAPAGFAILKCKDQEFNGTGPCKNVSTVQCTHGIKPVVSTQLLLNGSLAEGGIKIRSANISYNAKNIIVQLDIPVKINCSRPNNNTRTSVRIGPGQTFYATGDIIGNIRQAHCNLSRTAWNDTLYNVSKALREHFPNKTIIFNKSSGGDLEVTQHMFICGGEFFYCNTSGLFNSSWAPNGSWINNENDTMTLPCRIKQIINMWQRVEQAMYAPPIKGNITCVSNITGLLLTRDGGTNETENETFRPIGGEMRDNWRSELYKYKVVKIEPLGVAPTKAKRRVVGREKRAVGMGAFFLGFLGAAGSTMGAASITLTVQARQLLAGIVQQQSNLLKAIEAQQHLLRLTVWGIKQLQARVLAVERYLKDQQLLGIWGCSGKLICTTTVPWNSSWSNKSQDEIWNNMTWMQWDKEINNYTEIIYGLIEESQKQQEKNEFELLELDKWANLWNWFEISNWLWYIKIFIMIVGGLIGLRIVFAVLSIVNRVRQGYSPLSFQTPIPSPEGPDRPGRIEEGGGEQGRTRSIRLVSGFLELAWDDLRSLCLFVYHRSRDFILIAARTVELLGHLGWEGLKYLWNLLVYWSQELKTSAVSAFNALAITVAEWTDRAIEVGQRIGRAFLNIPRRIRQGFERALL
>A1.CD.97.97CD_KTB13.AM000054
MKVRGIQRNYQHLWRWGTLIFGIIIICSAAENLWVTVYYGVPVWKDAETTLFCASDAKAYEREVHNVWATHACVPTDPNPQVMPLADVTEVFNMWMNDMVEQMHEDIISLWDQSLKPCVQLTPLCVTLHCHYVINNTAHK-VSVSPEMQEKVANCSFNVTTELRDRKQKVYSLFYREDLVPIDENISTYRLINCNTSTITQACPKVSFEPIPIHYCVPAGFAILKCNEKEFNGTGPCKNVSSVQCTHGIKPVVSTQLLLNGSLAKETVIIRTENISDNGKNIIVQFVDPVRINCIRPNNNTRTSVRIGPGQTFY-TSDIIGDIRQAYCEVNKTQWNMTLQKVADQLRKFFPNKTINFNQTSGGDLEVTTHIFNCRGEFFYCNTSSLFNSSWPINSTTSNNSNETIILPCRIIQIINMWQRLGQAMYAPPIKGLINCVSNITGLLLTRDGGDRNSSYETFRPIGGNMKDNWRSELYKYKVVKIEPLGVAPTKARRRVVEREKRAVGIGAFFLGILGAAGSTMGAASITLTVQARQVLSGIVQQQSNLLKAIEAQQHLLKLTVWGIKQLQARVLAVERYLKDQQLLGIWGCSGKLICTTNVPWNSSWSNKSQGEIWDNMTWMQWDREISNYTDIIYKLIEESQEQQEKNELKLLALDQWASLWNWFDISNWLWYIRIFIMIVGGLIGLRIVFAVLSVVNRVRQGYSPLSFQTLTPSPEGLDRPGKIEEGGGEQDRTRSIRLASGFLALAWEDLRSLCLFSYHRLRDFILIAARTVELLGHLGWEGLKYLWNLLTYWCQELKTSAISLFDTLAIAVAEWTDRIIEVGHRIGRAFLNIPRRIRQGFERALL
>A1.CH.03.HIV_CH_BID_V3538_2003.JQ403028
MRVMGMQRNYPHWWKWGIVLFWLLIICNATEKLWVTVYYGVPVWKDAVTTLFCASDAKAYDTEVHNVWATHACVPTDPNPHEIPLANVTEEFNMWKNNMVEQMHTDIISLWDQSLKPCVKLAPLCVTLECNDANRTNIN-----ITEEEFKVKNCSFNMTTILRDKKQKMHALFYRTDVVQIGSERYKYRLINCNTSAITQACPKVSFEPIPIHYCAPAGFAILKCNDKEFNGTGPCMNVSTVQCTHGIKPVASTQLLLNGSLAEGKIMIRSENLTDNAKIIIVQLNESVSINCTRPNNNTRKSWHIGPGQAFYAMDDILGDIRKAQCNVNRTAWENTLQKIATQLRIMY-NKTIEFKNSSGGDLEITTHSFNCGGEFFYCNTTELFNSTWNDTSNTSQGNNSTITLPCRIKQFVNMWQRVGQAMYAPPIKGKIQCISNITGLLLTRDGGKGKSITEIFRPEGGNMKDNWRSELYKYKVVKIEPLGVAPTKAKRRVVEREKRAVGLGAVFLGFLGAAGSTMGAASITLTAQARQLLSGIVQQQSNLLRAIEAQQHLLKLTVWGIKQLQARVLAVERYLQDQQLLGIWGCSGKLICTTNVPWNSSWSNKSQEDIWGNMTWLQWEKEISNYTSIIYELLEESQNQQEKNEQDLLALDKWASLWNWFNISNWLWYIKIFIMIVGGLIGLRIVFTVLSIINRVRQGYSPLSFQTHTPNPEGLDRPGRIEEEGGEQGRGRSIRLVSGFLALAWDDLRSLLLFSYHRLRDFALIAARTVELLGHLGWEGLKYLGNLLLYWGRELRVSAITLLDATAITVAGWTDRVIEIGQRFCRAILHIPRRIRQGLERALI
>A1.CM.99.99CM_MP1433.AM279348
MRVMGTQRNYPPLWKLGIMVLGMIIICCNADNLWATVYYGVPVWKDAETTLFCASDAKAYKTEMHNVWATHACVPTDPNPQEIKLDNVTEEFNMWKNNMVEQMHADIISLWDQSLKPCVQLTPLCVTLNCSDVKVNTTKNNINGTENGQEELKNCSYNVTTELRDKKQRVYSLFYRLDIVPINESSGEYRLINCNTSAITQACPKVSFEPIPIHFCAPAGFAILKCRDKNYNGTGLCKNVSTVQCTHGIKPVVSTQLLLNGSLAEGEIKVRSENFTNNAKTIIVQLDQPVIINCTRPNNNTRRSVRIGPGQAYYATGEIIGDIRKAYCTVNKTAWNETKHKVMEKLRGIY-HRPIKFNSSSGGDLEITTHMFNCGGEFFYCNTSGLFAQELK-NDTN---DNNTIILLCKIKQIINMWQRVGQAMYAPPRAGVIRCVSNITGLLLTRDGGKNDNGTEIFRPGGGDMRDNWRSELYKYKVVRIEPVGVAPTRAKRRVVEREKRAVGLGAVFLGFLGAAGSTMGAASLTLTVQARQLLSGIVQQQSNLLRAIEAQQHMLRLTVWGIKQLQARVLAVERYLRDQQLLGIWGCSGKLICTTNVPWNSSWSNKSYEDIWDNMTWLQWDKEISNYTALIYDLIEESQNQQEKNEKDLLELDKWASLWNWFSISQWLWYIKIFIMVVGGLIGLRIIFAVLSLVNRVRQGYSPLSFQTHPPAPVGLDRPGGIEEEGGERGRDRSIRLVSGFLALAWDDLRNLCLFCYHRLRDFILIAARTVELLGRLGWEGLKYLWNLLAYWGRELKISAINLLDTIAIAVGGWTDSLIELTQRIGRAILHIPRRIRQGFERALL
>A1.CY.05.CY021.FJ388892
MKARGMQRNCQHLWGWGTMFFWMIIMCKATENLWVTVYYGVPVWRDAETTLFCASDAKAYEKEVHNVWATHACVPTDPNPQEINLENVTENFNMWKNSMVEQMQTDIISLWDQSLKPCVQLTPLCVTLNCTDPTPNITSSNNNSSDSLYQEMKNCSFNMTTELRDKKKKVHSLFYKLDIVSTGSNDSLYRLINCNTSAMTQACPKVTFEPIPIHYCAPAGFAILKCKDPNFNGTGPCKNVSTVQCTHGIKPVVSTQLLLNGSLAEKEVMIRSENITDNGKIIIVQLNESISITCIRPNNNTRTSIRIGPGQTFYATGDVTGDIRKAYCNVSRTNWTSTLRKISTQLRKHFTNKTIIFKNSAGGDLEVTTHSFNCGGEFFYCNTTDLFNSTWYTNDTGTNSANENITLPCRIKQIINMWQRVGQAMYAPPIKGSIRCESNITGLLLTRDGGSGNDYNETFRPIGGNMRDNWRSELYKYKVVEIEPIGVAPTKARRRVVGREKRAIGLGAAFLGFLGAAGSTMGAASITLTVQARQLLSGIVQQQSNLLRAIEAQQHLLKLTVWGIKQLQARVLAVEQYLKDQQLLGIWGCSGKLICTTNVPWNFSWSNKSQSEIWDNMTWMQWDKEVINYTGIIYDLLEKSQNQQEKNEQDLLALDKWTSLWSWFDISNWLWYIRIFIIIVGGLIGLRIVFAVLSIINRVRQGYSPLSLQTLTPHPAGPDRPGRIEEEGGEQGRTRSTRLVHGFSELIWDDLRSLCLFSYHQLRDFILIAARTVELLGRLGWESLKYLWNLLGYWGQELKSSAINLIDTIAIAVAGWTDRVIELAQRLGRAILNIPRRIRQGAEKALQ
>A1.CY.05.CY023.FJ388894
MRAKGMQMNLHCLLRWGTMILGMIIICRAVENTWVTVYYGVPVWRDAETTLFCASDAKAYKSEVHNVWATHACVPTDPNPQEINLENVTEKFNMWKNNMVEQMHIDIISLWDESLKPCVKLTPLCVTLECSNHVMSTNASTANINSDMREEIKNCSHNITTELRDKKQKVHSLFYRLDIVPINSTSKEYRLINCNTSAITQACPKVSFEPIPIHYCAPAGFAILKCNDKMFNGTGICRNVSTVQCTHGIRPVVSTQLLLNGSLAEKEIMIRSENITNNAKNIIVQLTKPVNITCIRPNNNTRKSIHIGPGQAFYATGDIIGDIRQAHCNVSGTVWYETLQNVTEQLRKHFMNKTINFTKSSGGDPEITTHSFNCGGEFFYCNTSSLFNSTWNINTIWNNTSNGTIVLPCRIKQIVNVWQRAGQAIYAPPIQGIIQCVSNITGLILTRDGGNNNNNTEIFRPGGGDMRDNWRSELYKYKVVKIEPLGVAPTKARRRVVGREKRAVGLGAVFLGFLGTAGSTMGAASITLTVQARQLLSGIVQQQSNLLRAIEAQQHLLKLTVWGIKQLQARVLAVERYLRDQQLLGIWGCSGKLICTTNVPWNSTWSNKSLDDIWNNMTWLQWDEEINNYTEQIYRLIEESQNQQEKNEKELLELDKWASLWTWFDITKWLWYIKIFIMIVGGLIGLRIVFAVLSIINRVRQGYSPLSLQIPAPETAGLDRLRRIEEEGGEQDRGRSIRLVSGFLALAWDDLRSLCLFSYHRLRDFILIVTRTVEILGHLGWEGLKYLWNLLVYWTRELKISAINLFNTIAITVAGWTDRVIEIGQRLCRAIFNIPRRIRQGLERALL
>A1.CY.05.CY106.FJ388925
MRAKGIRRNSHCLLRWGTMILGMIIICSAAENLWVTVYYGVPVWKEAKTTLFCASDAKAYKTEVHNVWATHACVPTDPNPQEINLENVTEEFNMWKNNMVEQMHTDIISLWDQSLKPCVKLTPLCVTLNCSHNVTKVTNNGANITGEMKGEIKNCSFNITTELRDKTQKIYSLFYRLDVVEIDKNSSNYRLINCNTSAITQACPKVTFEPIPIHYCAPAGFAILKCNDKEFNGTGPCRDVSTVQCTHGIKPVVSTQLLLNGSLAENKTMIRSENITNNAKNIIVQLTEPVNITCIRPNNNTRKSVHIGPGQAFYATGEIIGDIRQAHCNVSETEWNNTLQKVTNQLRTYFGNKTIIFANSSGGDPEIITHSFNCGGEFFYCNTSGLFNSTWNATASMQESNDTTITLPCRIKQIINMWQRAGQAIYAPPIRGVIRCESNITGLILTRDGGNSNSTNETFRPGGGDMRDNWRSELYKYKVVKIEPLGVAPTRARRRVVEREKRAVGIGAVFIGFLGAAGSTMGAASIALTVQARQLLSGIVQQQSNLLRAIEAQQHMLKLTVWGIKQLQARVLAVERYLRDQQLLGIWGCSGELICTTNVPWNSTWSNKSLNEIWDNMTWLQWDKEISNYTQLIYDLIEESQNQQEKNEQDLLALDKWASLWSWFNISKWLWYIKIFIMIVGGLIGLRIVFAVLSIIRRVRQGYSPVSFQIHAPNPGGLDRPGRIEGEGGEQDRGRSIRLVSGFFALAWDDLRSLCLFSYHRLRDFILIVARTVELLGHLGWEGLKYLGNLLVYWSRELKISAINLLDTIAIAVAGWTDRVIEIGQGIGRAIINIPRRIRQGLERALL
>A1.CY.05.CY121.FJ388932
MKAKGIQRNSHGLLRWGIMILGMIMICSATENLWVTVYYGVPVWKEANTTLFCASDAKAYKTEVHNVWATHACVPTDPNPQEIDIKNVTEKFNMWKNNMVEQMNTDIISLWDQSLKPCVKLTPLCVTLECRDASNTTNA---TFTEGMDREIKNCSYNMTTELRDKRQKVSSLFYRLDIVPIDSNSSEYKLINCSTSSITQACPKVSFEPILIHYCAPAGVAILKSNDKEVNGAGPCRNVGTVQCRPGIRPVVSTQLLLNGSLAESKIMIRSENISNNAKNILVQFTEPVNITCIRPGNNTRRGVHIGPGQAFYAVGDIIGNIRQAHCNVSRRKWEETLQKVASQLRTYFVNKTIIFTKSSGGDLEITTHSFNCGGEFLYCNTSGLFNSTWPANNSTQGSSNDTVILQCRIKQIINMWQRVGQAIYAPPIPGEIKCVSNITGLILTRDGGSSNNENETFRPGGGDMRDNWRSELYKYKVVKIEPLGVAPTRAKRRVVQREKRAVLLGAVFVGFLGAAGSTMGAASVTLTVQARKLLTGIVQQQSNLLRAIEAQQHLLKLTVWGIKQLQARVLALERYLRDQQLLGIWGCSGKLICTTNVPWNSTWSNKSHDEIWNNMTWLQWEKEIDIYTQDIYTLIEESQNQQEINEKELLELDKWANLWNWFNITNWLWYIKIFIIIVGGLIGLRIVFAVLAVINRVRQGYSPLSFQIHTPNPGGLDRPGRIEEEGGEQGRDRSIRLVSGFLALAWDDLRSLCLFSYHRLRDFILIAARTVELLGHLGWEGLKYLGNLLAYWIRELKISAINLLDTIAIAVAGWTDRVIEVGQSICRAIFNIPR-----------
>A1.CY.05.CY140.FJ388938
MRAKGIQRNSHCLLKWGTMILGLIIICSAADNLWVTVYYGVPVWKDAKTTLFCASDAKAYKTEMHNVWATHACVPTDPNPQEINLENVTEEFNMWKNNMVEQMHTDIISLWDQSLKPCVKLTPLCVTLNCTNIKNIT-------DDEMRREIKNCSFNMTTELRDKQKKVYSLFYRLDVVPIRNEAGEYRLINCNTSAITQACPKVSFEPIPIHYCTPAGFAILKCNDKEFNGTGLCRNVSTVQCTHGIRPVVSTHLLLNGSLAENRTMIRSENITNNAKNIIVQLTEPVNITCIRPNNNTRKSVHIGPGQAFYATDDIIGDIRKAHCNVSRTKWNNTLKEVVNQLRKYFGNKTIIFNSSSGGDLEITTHSFNCGGEFFYCNTSGLFNSTWNGTTMQESNSNDIITLRCRIRQIIRMWQRAGQAMYAPPIQGIIKCESNITGLILARDGGNRNE-TETFRPGGGDMRDNWRSELYKYKVVKIEPLGVAPTKARRRVVQREKRAVGIGAVFIGFLGAAGSTMGAASITLTVQARQLLSGIVQQQSNLLKAIEAQQHLLKLTVWGIKQLQARVLAVERYLKDQQLLGIWGCSGKLICTTNVPWNSTWSNKTQEEIWDNMTWLQWDKEISNYTKTIYELIEKSQNQQEINEQDLLALDKWANLWTWFDISNWLWYIRIFVMIVGGLIGLRIVFAVLNIINRVRKGYSPLSFQTHTPSPGGLDRPGRIEEEGGEQDRSRSIRLVSGFLALAWDDLRSLCLFSYHRLRDFILIAARTVELLGHLGWEGLKYLGNLLIYWSRELKISAISLLDTIAIAVAGWTDRVIEIGQRICRAICNIPRRIRQGLERALL
>A1.CY.05.CY153.FJ388942
MRAKGIQRSLRSLLRWGTMILGMIIICSAAENLWVTVYYGVPVWKDAETTLFCASDAKAYDTEVHNVWATHACVPTDPNPQEINLENVTEEFNMWKNNMVEQMHTDIVSLWDQSLKPCVELTPLCVTLNCSHNVTANDTV--SIKEGMEGEIKNCSFNVTTELRDKTQKVYSLFYRPDVEQIDN-SSSYRLINCNTSAIAKACPKVTFEPIPIHYCAPAGFAILKCNDKEFNGTGPCRNVSTVQCTHGIRPVVSTQLLLNGSLAENKTMIRSENITSNTKNIIVQLTEPVNITCIRPNNNTRKSIHMGPGRAFYATGEIIGDIRQAHCNVSRAKWNNTLQKVVDQLRTYFGNKTITFTNAPGGDLEITTHSFNCGGEFFYCNTSGLFNSSWLKSNRTGPSNNTIITLPCKIKQIINMWQRTGQAMYAPPIPGVIRCESNITGLILTRDGGNSSNSNETFRPGGGNMRDNWRSELYKYKVVKIEPLGVAPTRARRRVVEREKRAVGIGAVFIGFLGAAGSTMGAASMTLTVQARQLLSGIVQQQSNLLRAIEAQQHMLKLTVWGIKQLQARVLAVERYLRDQQLLGIWGCSGKLICTTNVPWNSTWSNKSLDDIWENMTWMQWDKEISNYTQLIYNLIEESQNQQEKNEKDLLALDKWASLWNWFNISNWLWYIKIFIMIVGGLIGLRIVFAVLSIIRRVRQGYSPLSFQIHTPNPEGLDRPGRIEEEGGEQGRSRSIRLASGFLALAWDDLRSLCLFSYRRLRDFVLIAARTVELLGHLGWEGLKYLGNLLVYWSQELKISAINLFDTIAIAVAGWTDRVIEIGQRICRAIINIPRRIRQGLERALL
>A1.CY.07.CY196.JF683748
MRAKGTQMNLHCLLRWGTMILGIIIICSATENLWVTVYYGVPVWKDAETTLFCASDAKSYETEVHNVWATHACVPTDPNPQEINLKNVTEEFNMWKNGMVEQMHNDIISLWDQSLKPCVKLTPLCVTLDCHNVTHNNSTKDDNSTLEAEKDIRNCSFNITTELRDKTQKVYSLFYRLDVVPINNSSTQYRLINCNTSAITQGCPKVSFEPIPIHYCTPAGFAIIKCNDKEFNGTGPCRNVSTVRCTHGIRPVVSTQLLLNGSLAENKTMIRSENITNNAKNIIVQLTEPINITCIRPNNNTRKSIRIGPGQAFYATGDIIGNIRKAYCEVNETQWNKALQKVVNQLRTYFENKTINFTAPSGGDLEITTHSFNCGGEFFYCNTSGLFNSTWTANGGRLRESNSTITLQCRIKQIINMWQRAGQAIYAPPIQGVIRCESNITGLILTRDGGGSNDTAETFRPGGGDMRDNWRSELYKYKVVKIEPLGVAPTKARRRVVEREKRAVGLGAVFIGFLGAAGSTMGAASVTLTVQARQLLSGIVQQQSNLLKAIEAQQQLLRLTVWGIKQLQARVLALERYLRDQQLLGIWGCSGKLICTTNVPWNSTWSNKSQSEIWDNMTWLQWEKEISNYTEEIYKLIEKSQNQQEQNEQDLLALDKWANLWNWFDISNWLWYIKIFVMIVGGLIGLRIVFTVFSIINRVRQGYSPLSFQIHTPNPRGLHSPGRIEEEGGEQGRGRSIRLVTGFLALAWDDLRSLCLFSYHRLRDFILIATRTVELLGHLGWEGLKYLGNLLTYWSQEIRISAINLVDTIAVAVAGWTDRIIELVQRICRGILHIPRRIRQGLEKALQ
>A1.CY.07.CY207.JF683759
MKAKGIQMSSHGLLRWGMMILGMIIICSAAGNLWVTVYYGVPVWKDADTTLFCASDAKAIKTEVHNVWATHACVPTDPNPQEINLENVTEDFNMWKNNMVEQMQTDIISLWDQSLKPCVKLTPLCVTLDCSHNITSNNTDNNPNNTKVEVEMRNCSFNTTTEIRDRTQKVYSLFYKVDVVEIDSNTNNYRLINCNTSVITQACPKVTFEPIPIHYCAPAGFAILKCNDKEFNGTGPCKNVSSVQCTHGIKPVVSTQLLLNGSLAENKTMIRSENITNNAKNIIVQLTKPVQINCTRPNNNTRKSVRIGPGQAFYATGEIIGDIRQAHCNVSKAEWHGALQEVGKQLGTYFKNKTIIFTNSSGGDLEITTHSFNCGGEFFYCDTSGLFNSTWNTTDTMHEEANSTITLPCRIKQIINMWQRAGQAIYAPPIPGVIQCKSNITGLILTRDGGSNSSTNETFRPGGGDMRDNWRSELYKYKVVKIEPLGVAPTKARRRVVQREKRAVGLGAVFIGFLGAAGSTMGAASITLTVQARQLLSGIVQQQSNLLRAIEAQQHLLKLTVWGIKQLQARVLAVERYLKDQQLLGIWGCSGKLICTTNVPWNSTWSNKSQDEIWDNMTWLQWDKEISNYTQAIYTLIEESQNQQEMNEKELLELDKWASLWNWFDISNWLWYIKIFIMIVGGLIGLRIVFAVLSIVNRVRQGYSPLSFQIQTPNPGGPDRPGRIEGEGGEQDRDRSIRLVSGFLGLAWDDLRSLCLFSYHRLRDFILIVARTVELLGHLGWEALKYLGNLLAYWSRELKNSAINLVDTIAITVAGWTDRVIEVGQRICRAIINIPRRIRQGLERALL
>A1.CY.07.CY208.JF683760
MKVKGIQMNSHSLLRWGTMILGMIIICSAAEKTWVTVYYGVPVWKDAETTLFCASDAKAYKTEVHNVWATHACVPTDPNPQEMHLENVTEEFNMWKNNMVEQMHTDIIRLWDPSPQPCVKLTPLCVTLNCSYNITSNVTVDMNDTINMREEIKNCSFYTTTEIRDNRQKVYSLFYRLDIVPIGDNNHSYRLINCNTSAITQACPKVTFEPIPIHYCAPAGFAILKCNDKNFNGAGSCKNVSTVQCTHGIKPVVSTQLLLNGSLAENETMIRSENITNNVKNIIVQFNESVKINCTRPNNNTRKSVHIGPGQAFYATGEIVGDIRQARCEVNKTEWNKALKRVAHQLEKYFKNKTIAFNKSPGGDLEITTHSFNCGGEFFYCNTSKLFNSTWDPNNTSTQETNDNIILPCRIRQIINMWQRAGQAIYAPPIQGIINCVSNITGLILTRDGGVGNNAKEVFRPGGGDMRDNWRSELYKYKVVKIEPLGVAPTGARRRVVQREKRAVGLGAVFIGFLGAAGSTMGAASMTLTVQARQLLSGIVQQQSNLLRAIEAQQHMLRLTVWGIKQLQARVLAVERYLGDQQLLGIWGCSGKLICTTNVPWNSTWSNKTRREIWDNMTWMQWDKEISNYTQVIYTLIEESQNQQEKNEQDLLALGKWDSLWSWFSITNWLWYIKIFIMIVGGLIGLRIVFAVISIIHRVRQGYSPLSFQIHTPNPGGLDRPGRIEEVGGEQDRHNWIRLVSGLLALAWDDLRSLCLFSFLRLRDFIVIVARTVELVGHLGWEGLKYLGNLLVYWSRELKISDISLLDSIAIAVAAGTDRVIEIGQRICRAIVIIHSRIRYGLERALL
>A1.CY.07.CY209.JF683761
MKVKGIQMNSHSLLRWGTMILGMIIICSAADKMWVTVYYGVPVWKDAETTLFCASDAKAYKTEVHNVWATHACVPTDPNPQEMHLENVTEEFNMWKNNMVEQMHTDIISLWDQSLKPCVKLTPLCVTLNCSYITSNVTADIMNDAINMTAEIRNCSFNITTEIRDKIQKVYSLFYRLDIVPIDRSNASYRLINCNTSAITQACPKVTFEPIPIHYCAPAGFAILKCNDKDFNGTGPCRNVSTVQCTHGIKPVVSTQLLLNGSLAENETMIRSENITNNAKNIIVQLNEPVKINCTRPNNNTRKSIRIGPGQAFYATGDIVGNIRQAHCEVNKTEWNKALKRVADQLRKYF-NKTIAFNKSSGGDLEITTHSFNCGGEFFYCNTSKLFNSTWNNTSTQESNPNDNITLPCRIKQIINMWQRAGQAIYAPPIQGKINCVSNITGLILTRDGGGNST-EEVFRPGGGDMRDNWRSELYKYKVVKIEPIGVAPTEARRRVVQREKRAVGLGAVFIGFLGAAGSTMGGASMTRTVQARQLLSGIVQQQSNLLRAIEAQQHMLRLTVWGIKQLQARVLAVERYLGDQQLLGLWGCSGKLICTTNVPWNSTWSNKSHKAIWDNMTWMQWDKEISDYTQVIYTLIEESQNQQEKNEQDLLALDKWDSLWSWFSITKWLWYIKIFIMIVGGLIGLRIVFAVISIIRRVRQGYSPLSFQIHTPNPGGLDRPGRIEEEGGEQDRGKSIRLVSGFLALAWDDLRSLCLFSYHRLRDFILIAARTVELLGHLGWEGLKYLGNLLAYWSRELKISAISLLDTTAIAVAGWTDRVIETGQTICRAIVNIPRRIRQGLERALL
>A1.CY.07.CY213.JF683763
MKARGMKRNYQHLWGWGIWLFWMIIMCKATDNLWVTVYYGVPVWRDAETTLFCASDAKAYDKEVHNVWATHACVPTDPNPQEMALENVTENFNMWKNNMVEQMQTDIISLWDQSLKPCVKLTPLCVTLNCTAPNSTSSNNSSNRNDSMFEEMRNCSFNMTTEIRDKRKTVHSLFYKLDIVSIGSDSGQYRLINCNTSAMTQACPKVTFEPIPIHYCAPAGFAILKCIDTTFNGTGACRNVSTVQCTHGIRPVVSTQLLLNGSLAEKEVMIRSKNITDNSKIIIVQLTEPVNITCIRPGTNTRTSIRIGPGQTFYGTGDVIGDIRKAHCNVNRTAWNSTLQKISIQLRKYFGNKTIIFKNSTGGDLEITTHSFNCGGEFFYCNTTDLFSSTWDEDDTDITLDNGTITLPCRIKQIINMWQRVGQAMYAPPIKGSIRCESNITGLLLTRDGGANSS-NETFRPIGGDMRDNWRSELYKYKVVQIEPIGIAPTRARRRVVEREKRAIGLGAAFLGFLGAAGSTMGAASLTLTVQARKLLSGIVQQQNNLLRAIEAQQHLLKLTVWGIKQLQARVLAVERYLRDQQLLGIWGCSGKLICTTNVPWNTSWSNKSLEDIWNNMTWMQWDREVINYTNTIYELIEKSQNQQEKNEQELLALDKWASLWSWFDISNWLWYIKIFIIIVGGLIGLRIVFAVLSIINRVRQGYSPLSLQTLIPNPEEPDRPGRIKEEGGEQGSDRSVRLVSGFLSLAWDDLRSLCLFLYHRLRDFISIAARTVELLGRLGWEGLKYLGNLLGYWGQELKSSAINLIDTLAIAVGRWTDRIIEIGQRLCRAIRNILRRIRQGAEKALQ
>A1.CY.08.CY218.JF683767
MRARGIQRNYQHLLTWGTIILGLIIICSAAQNLWVTVYYGVPVWKDAETTLFCASDAKAYETEKHNVWATHACVPTDPNPQEIPLENVTENFNMWKNNMVEQMHTDIISLWDQSLQPCVKLTPLCVTLNCTNVRNVTGNSTEELKTGGPEELKNCSFNMTTVLRDKKQKVYSLFYRLDIVQIDKSYNEYRLINCNTSAITQACPKVSFEPIPIHYCAPAGFAILKCRNNSFDGTGPCNNVSTDQCTHGIKPVVSTQLLLNGSLAEEKIMIRSENITNNAKTIIVQLVKPVTINCTRPNNNTRKIVRIGPGQAFY-TNDIIGDIRRAYCTVNASEWNETLEQVVQLRVHFG-NKTINFTKPSGGDLEITTHSFNCGGEFFYCNTSGLFNSSWNINGSRSNSSNGNITLPCRIKQIINMWQRTGQAMYAPPIQGVIRCVSNITGLLLTRDGGGNNTETEIFRPGGGDMRGNWRSELYKYKVVKIDPPGVAPNTARRRVVGREKRAAGIGAVFLGFLGAAGSTMGAASVTLTVQARQLLSGIVQQQSNLLRAIEAQQHLLKLTVWGIKQLQARVLAVERYLKDQQLLGIWGCSGKLICPTNVPWNSSWSNKSMEDIWDNMTWLQWEKEISNYTDIIYNLIEESQNQQEKNEQDLLALDKWANLWNWFEISKWLWYIKIFIMIVGGLIGLRIVFAVLSIINRVRQGYSPLSFQTLTPNPRELDRLGRIEEEGGEQDRGRSIRLVSGFLALAWDDLRSLCLFSYHRLRDFTLIAARTVEILGHLGWEGLKYLWNLLVYWGQELKTSATNLFDTIAIAIAGWTDRIIEIGQRIVRAFLNIPRRIRQGFERALL
>A1.CY.08.CY230.JF683779
MRAREMQMNSHCWLKWTMMILGMIIICSAENNLWVTVYYGVPVWKEADTTLFCASDAKAYKTEVHNVWATHACVPTDPNPQEINMANVTEKFNMWKNNMVEQMHTDIISLWDQSLKPCVKLTPLCVTLNCNNVNNTSNTNNTNVTAEMREEIKNCSFNATTILRDKTQRIHSLFYRLDIVPINSNNSENRLKNCNTSSITRDCSNVSFDRLPVPYGAPAGFASLQCDVKDLNGTGIGNNVTRIHCTDGIRPVVSTQLLLNGSLAENRTMIRSENITNNAKNIIVQFNTTVNITCIRPNNNTRTSVRIGPGQAFYATGDIIGDIRQAHCNVSGEQWNKALQKVVKELRIHF-NKTIIFTKSSGGDPEITTHSFNCGGEFFYCNTSGLFNSTWYTNNSMQPNYTKTITLPCRIKQVINMWQRVGQAMYAPPIPGIIQCVSNITGLILTRDGGHNNSANETFRPGGGDMRDNWRSELYKYKVVKVEPLGVAPTRARRRVVEREKRAVGIGAVFLGFLGAAGSTMGAASVTLTVQARQLLSGIVQQQSNLLRAIEAQQHMLKLTVWGIKQLQARVLALERYLQDQQLLGIWGCSGKLICTTNVPWNSTWSNKNLTQIWDNMTWQQWDKEIDNYTQVIYNLLEESQNQQEMNEKDLLELDKWANLWNWFSITNWLWYIRLFIMIVGGLIGLRIVFAVLSVINRVRQGYSPLSFQTHTPSPRELDRPREIEEEGGEQGRDRSIRFVSGFLAIAWDDLRSLCLFSYHRLRDFISIATRTVELLGHLGWEGLKYLGNLLIYWIQELKSSAISLVDTIAVVVAGWTDRVIEIGQRIGRAIFNIPRRIRQGLERALL
>A1.CY.08.CY236.JF683783
MRVRGIQMNSHCLLRWGTMILGMIIICSAVEKTWVTVYYGVPVWKDAETTLFCASDAKAYTTEAHNIWATHACVPTDPNPQEINLENVTEEFNMWKLNMVEQMHTDIISLWDQSLKPCVKLTPLCVTLDCRHNVTIHNNVTSGINDTIATEVKNCSFNTTTELKDKRQNVYSLFYRLDIVQIDSNNSHYRLINCNTSTITQACPKVTFKPIPIHYCAPAGFAILKCNDKKFSGKRPCRNVSTVQWTHGIRPVVSTQLLLNGSLAENRTMIRSENITNNAKNIIVQLTEPVNITCIRPSNNTRKSIRIGPGQAFYATGDIIGNIRKAHCEVNGTEWNKALKGVVEQLRTYFSNKTIAFNDSSGGDLEITTHSFNCGGEFFYCNTSKLFNTTWNVTDSIEESGNTIIVLPCKIKQIINMWQRAGQAIYPPPIRGIIRCESNITGLLLTRDGGDTENTTEIFRPGGGDMRDNWRSELYKYKVVKIEPLGVAPTEARRRVVQREKRAVGIGAVFLGFLGAAGSTMGAASITLTVQARQLLSGIVQQQSNLLRAIEAQQQMLRLTVWGIKQLQARVLAVERYLGDQQLLGIWGCSGKLICTTNVPWNSTWSNKSLDKIWNNMTWMQWDKEISNYTQLIYTLIEESQNQQEINEQDLLALDKWANLWNWFDISHWLWYIKIFIMIVGGLIGLRIVFAVLSIIRRVRQGYSPLSFQTHTPNPGGLDRPGRIEGEGGEQDRSRSIRLVSGFLALAWDDLRNLCLFSYHRLRDFILIAARTVELLGHLGWEGLKYLENLLVYWSRELKISAINLFDTIAIAVAGWTDRVIEIVQGIGRAIINIPRRIRQGLERALL
>A1.CY.09.CY243.JF683789
MKVKGIQMNLHCLLTWG-MILGMITFCSAARKLWVTVYYGVPVWKDAKTTLFCASDAKAYSTEKHNVWATHACVPTDPNPQEMHLENVTEEFNMWKNNMVEQMHTDIISLWDQSLKPCVKLTPLCVTLNCSYNITSKVNKTINSTIDMKTEIKNCSFNTTTKIKNKVQKVHSLFYKLDIVPMGSDNSSYRLINCNTSTITQACPKITFEPIPIHYCAPAGFAILKCNDNNFNGTGPCTSVSAVQCPRGIKPVVSTQLLINGSLAENETMIRSENITNNAKNIIIQLKEPVRINCTRPNNNTRKSVRIGPGQAFYATDEIIGDIRQARCEVNETEWNRTLHEVVKQLRTYFVNKTIAFNKSSGGDLEITTHSFNCGGEFFYCNTSKLFNSIWHPNDTMQEEPNANITLPCRIKQIINLWQRVGKAIYAPPIRGRIECVSNITGLIITRDGGNNTNNTEIFRPAGGDMRDNWRSELYKYKVVQIEPLGIAPTEARRRVVQREKRAIGLGAMFIGFLGAAGSTMGAASVTLTVQARQLLSGIVQQQSNLLMAIEAQQHLLKLTVWGIKQLQARVLAVERYLKDQQLLGIWGCSGKLICTTNVPWNKTWSNRTKEEIWNNMTWMQWEKEIDNYTGLIYNLIEKSQNQQEINEKELLELDKWDSLWSWFSITNWLWYIKIFIMIVGGLIGLRIVFAVLSIIRRVRQGYSPLPFQIHTPNPGGLDRPGRIEEEGGEQDRDRSIRLANRFLALAWDDLRNLCLVSYHRLRDFILIVARTVELVGQLGWEGLKYLGNLLVYWIRDLKISAINLLDTIAIAVAGWTDTVIEIGQRIGRAILNIPRRIRQGLERALL
>A1.CY.09.CY255.JF683798
MKARGMQRNYQRLWRWGTMFFWMIIMCKAAENLWVTVYYGVPVWRDADTTLFCASDAKAYEKEAHNIWATHACVPTDPDPNEIMLENVTEKFDMWKNNMVEQMQTDIISLWDQSLKPCVKLTPLCVTLNCTDPISNNNN---TLNNSNDGEMTNCSFNATTELRDKTKTVYSLFYKLDIVSTNSDNRTYRLINCNTSTTTQACPKVSFEPIPIHYCAPAGFAILKCNEKSFNGTGPCKNVSTVQCTHGIKPVVSTQLLLNGSLAEKEVMIRSENITDNGKIIIVQLTEPVNITCIRPNNNTRTSIRIGPGQTFYGTD-VIGDIRKAHCNVNRTAWNRTLQQISKKLRGYFNNKTIIFKNSSGGDLEVTTHSFNCGGEFFYCDTTNLFNSTWDGNSTVTNITNENITLPCKIRQIIRMWQRVGQAMYAPPIKGIIRCESNITGLLLTRDGGNKTNNNETFRPIGGDMRDNWRSELYKYKVVKVEPIGVAPTRARRRVVEREKRAIILGAAFIGFLGAAGSTMGAASITLTVQARQLLSGIVQQQSNLLRAIEAQQHLLKLTVWGIKQLQARVLAVGQYLKDQQLLGIWGCSGRLICTTNVPRNSSWSNKSQNEIWDNLTWMQWDKEVINYTNIIYELLEESQNQQEKNEQDLLALDKWASLWSWFDISNWLWYIKIFIIIVGGLIGLRIVFAVLSIINRVRQGYSPLSLQILTPHPEEPDRPGRFKEEGGEQGRDRSIRLASGFLTLAWDDLRNLCLFIYHRLRDLISIAARTVELLGRLGWEGLKYLGNLLEYWGQELKSSAINLIDTIAIVVAGWTDRVIEIGQRLGRAICNIPRRIRQGAERALQ
>A1.FI.91.FIN91121.AF219261
MRARGIQRNYQHLLRWGTIILGMILICSTTENLWVTVYYGVPVWKDAETTLFCASDAKAYDTEMHNVWATHACVPTDPNPQEIYLENVTEEFNMWKNNMVEQMHTDIISLWDESLKPCVQLTPLCVTLNCSNANANSINANNATAENEKGEIKNCSFNMTTELRDKKKKVYSLFYRLDVIPLNGTYTEYRLINCNTSAITQACPKVSFEPIPIHYCAPAGFAILKCRDEKFNGTGPCTNVSTVQCTHGIRPVVSTQLLLNGSLAKEEVRIRSENITNNVKTIIVQLVKPVNITCIRPNNNTRKSIHLGPGRAFYATGDIIGNIRKAHCIVNESEWNEALQQVATQLGKYFENKTINFTSPSGGDLEVTTHSFNCGGEFFYCNTSGLFNSTWVSNNTGKYYENPNITLPCRIKQIINMWQRAGQAIYAPPIEGVIRCESNITGLLLTRDGGDKNNTSEIFRPGGGNMKDNWRSELYKYKVVKIEPLGVAPTPARRRVVQREKRAVFLGAVFLGFLGAAGSTMGAASITLTVQARQLLSGIVQQQSNLLRAIEAQQHLLKLTVWGIKQLQARVLAVERYLKDQQLLGIWGCSGKLICTTNVPWNSTWSNKSYSEIWDNMTWMQWDKEISNYTQTIYNLIEKSQIQQEKNEQDLLALDKWTNLWTWFDISNWLWYIKIFIMIIGGLIGLRIVFAVLSAINRVRQGYSPLSFQTHTPNPEGLDRPGRIEEEGGEQGRGRSIRLVSGFLALAWDDLRSLCLFSYHRLKDFILIAARTVELLGHLGWEGLKYLGNLLLYWGRELRISASDLLDTIAIAVAGWTDRVIEIGQRIGRAILNIPRRTRQGLERALV
>A1.GB.08.A220_C1.HQ595767
MRVRGTRMNWQDLWRWGTMILGMIIICSTAENLWVTVYYGVPVWKDADTTLFCASDAKAYDTEMHNVWATHACVPTDPNPQEINLKNVTEEFNMWKNNMVEQMHTDIISLWDQSLKPCVQLTPLCVTLDCTNITIRNNTNSTNITSEMKEEIKNCSFNMTTELRDKKRKMYSLFYRLDVVPIDNNNSSYRLINCNTSAITQACPKVSFEPIPIHYCAPAGFAILKCKDKEFNGTGLCQNVSTVQCTHGIKPVVSTQLLLNGSLAEGKVMIRSENISDNGKNIIVQLSKPVQINCTRPNNNTRTSVSIGPGQAFYATGDIIGDIRQAHCNISKKEWNETLKQIAQQLRTHFENKTIIFANHSGGDPEITTHSFNCGGEFFYCNTSALFNGTWGDNTTMQGNLNGTITLPCRIKQIINMWQKTGKAMYAPPIQGVIRCESNITGLILTRDGGDTNRTNETFRPEGGNMKDNWRSELYKYKVVKIEPLGVAPTEARRRVVQREKRAFGLGAVFIGFLGAAGSTMGAASMTLTVQARQLLSGIVQQQSNLLRAIEAQQHLLKLTVWGIKQLQARVLAVERYLKDQQLLGIWGCSGKLICTTNVPWNSSWSNKSQTEIWDNMTWLQWDKEISNYTQLIYTLIEESQIQQEKNEQELLALDKWANLWTWFGISNWLWYIRIFIMIVGGLVGLRIVFAVLSVVNRIRQGYSPLSFQTRAPNPEDLDRPGRIEEEGGEPGRDRSIRLVNGFLALIWEDLRNLCLFSYRRLRDFILIVARTVELLGHLAWEGLKYLGNLLAYWGRELKISAISLLDTIAIATAEWTDRVIEIGQRIGRAILHIPRRIRQGAERILL
>A1.GB.08.CH080117_e_p1.HM204635
MRVRGIQMNWPSLWRWGTMILGMIIICNAVENLWVTVYYGVPVWKDATTTLFCASDARAYDTEVHNVWATHACVPTDPNPQEIKLENVTEEFNMWKNNMVEQMHTDIISLWDQSLQPCVKLTPLCVTLNCTNVTNNSTNNSTNNVTIEDIGLTNCSYNMTTELRDKKQKVYSLFYKLDVVQINDNYSLYRLINCNTSAITQACPKVTFDPIPIHYCAPAGFAILKCNNKQFNGTGPCKNVSTVQCTHGIKPVVSTQLLLNGSLTEGEIMIRSENITNNAKNIIVQFNTAVAINCTRPNNNTRKSVRIGPGQAFYATGDIIGDIRQAHCNVSRTQWNKTLQEVANKLREHFKNKTIIFNTSSGGDLEITTHSFNCGGEFFYCNTSHLFNSAWSVNDTVQESSNDTITLQCRIKQIINMWQRTGQAMYAPPIPGVIRCNSNITGLILTRDGGNNNSENETFRPGGGDMRDNWRSELYKYKVVKIEPLGVAPTKARRRVVQREKRAVGLGAVFIGFLGAAGSTMGAASVTLTVQARQLLSGIVQQQSNLLRAIEAQQHLLKLTVWGIKQLQARILAVERYLKDQQLLGIWGCSGKLICTTNVPWNSSWSNKTQAEIWENMTWLQWDKEISNYTQIIYELIEESQNQQEKNEQDLLALDKWASLWTWFDITKWLWYIKIFIMIVGGLIGLRIVFAVLSIINRVRQGYSPLSFQIHTPNPRDLDRPGRIEGEGGEQDRDRSIRLVSGFLALAWDDLRSLCLFSYHRLRDFILIVARAVELLGHLGWEGLKYLWNLLLYWGRELKISAVSLFDTIAIAVAEWTDRVIETGHRLCRAIFNIPRRIRQGLERALL
>A1.GB.08.CH080510_e_p2.HM204648
MRVMGTQMNWQNYWRWGTMILGMIIICSATENLWVTVYYGVPVWKDAETTLFCASDAKGYDTEVHNVWATHACVPTDPNPQEINLENVTENFNMWKNNMVEQMHTDIISLWDQSLKPCVKLTPICVTLNCTDDVFFVKTTSQQISNKMKGEIKNCSFNTTTVLRDKTQKIHSLFYRLDVIPFGNQYSLYTLINCNTSTITQACPKVSFEPIPIHYCAPAGFAILKCNDKEFNGTGLCKNVSSVQCTHGIKPVVSTQLLLNGSLAEGEIIISSENLTDNTKNIIVHLNKTVNITCIRPNNNTRKSVHIGPGQAYYATGDIIGNIRHAYCLVNKSEWITALRGVVERLGRLADITSITLNNSAGGDLEITSHSFICGGEFFYCNTSGLFTGTWNQTNSTWNSTTGNITLQCRIKQVIRMWQRVGQAMYAPPIPGVIRCESNITGLILTRDGEGNSSKDETFRPGGGNMKDNWRSELYKYKVVKIEPIGVAPTRAKRRVVEREKRAVGLGAVFIGFLGAAGSTMGAASITLTVQARQLLSGIVQQQSNLLKAIEAQQQLLRLTVWGIKQLQARVLALERYLRDQQLLGIWGCSGKLICTTTVPWNSSWSNKSQSEIWGNMTWLQWDKEISNYTNIIYDLIEKSQNQQEKNEQDLLALDKWDSLWNWFDITNWLWYIKIFIIIIGSLIGLRIVFAVLAVINRVRQGYSPLSFQTHSPSPRDLGRPGRIEEEGGEQDRDRSIRLVSGFLALAWDDLRSLCLFSYHRLRDFILIAARTVELLGHLGWEGLKYLGNLLSYWGQELKTSAINLLDTIAIVVAGWTDRIIEIGQRLCRAILNIPRRIRQGFERALL
>A1.GB.08.I230_A10.HQ595782
MRVRGIQRNYQHLWRWGTMVLGIILICCNADRLWVTVYYGVPVWKDAETTLFCASDAKVYDKEVHNVWATHACVPTDPNPQEIGLANVTEEFNMWKNHMVEQMHTDIISLWDQSLKPCVKLTPLCVTLNCSNSITPLGGTSSSSNNSFKEEMKNCSFNMTTELRDRKQTVYSLFHKLDLVEIKGSNETYILTNCNTSVITQACPKVTFDPIPIHYCAPAGFAILKCRDEEFKGTGSCKNVSSVQCTHGIKPVVSTQLLLNGSLAKGNVSIRSENITDNAKTIIVQLATPVKINCTRPNNNTRRSIHIGPGQAFYATD-IIGDIRQAHCNLSGEEWHDALQKVVKKLREEKSNKAIIFTTHSGGDLEVTTHTFNCRGEFFYCNTSKLFNSTWKNESRQG--SNDIITLPCRIKQIIRMWQRVGQAMYAPPIPGVIECNSNITGLLLTRDGGNRTE-NETFRPEGGDMRNNWRSELYKYKVVRIEPLGVAPTRAKRRVVEREKRAAGLGAVFLGFLAAAGSTMGAASITLTAQARQLLSGIVQQQSNLLRAIEAQQQLLRLTVWGIKQLQARVLAVERYLKDQQLLGIWGCSGKLICTTDVPWESEWSNKSQEEIWDNMTWLQWDREISNYTQTIYSLIEKSQNQQEKNEQDLLAMDKWSTLWNWFDISNWLWYIRIFIMIVGGLIGLRIVFAVLAVINRVRQGYSPLSFQTHSPNPRDLDRPGRIEEEDGGQGRTRSIRLASGFLAVVWEDLRSLCLFSYHRLRDFTLIAARTLELLGHLGWEGLKYLGNLLLYWGQELKTSAITLLDATAVTVAGWTDRIIELGHRAGRAFLHIPRRIRQGFERALL
>A1.GB.x.MA246.Y13718
MRAMGIQRNCQSLWRWGIMILGMIIICSAAGNLWVTVYYGVPVWKDAETTLFCASDAKAYTTEVHNVWATHACVPTDPNPQEINLENVTEKFNMWKNNMVEQMHTDIISLWDQSLQPCVKLTPLCVTLNCSDVNVNATNYNVNDTINMKEEIRNCSFNMTTELRDRKQKVYSLFYRLDVVQMNNNSNQYRLINCNTSAITQACPKVSFEPIPIHYCAPAGYAILKCKDKEFNGTGLCKNVSTVQCTHGIKPVVSTQLLLNGSLAESKVMIRSENITNNAKNILVQLTSPVNISCIRPNNNTRKSVRIGPGQAFYATGEIIGNIRQAYCNVNRSEWNEALREVVKQLRTYF-NKTIIFDNSSGGDLEITTHSFNCGGEFFYCNTSRLFNSTWNDTTSMLNDPNDTITLPCRIKQIINMWQRAGQAIYAPPIQGVIRCESNITGLILTRDGGGNSSSSETFRPGGGDMRDNWRSELYKYKVVKIEPLGVAPTKAKRRVVEREKRAVGLGAVFIGFLGAAGSTMGAASITLTVQARQLLSGIVQQQSNLLRAIEAQQHLLKLTVWGIKQLQARVLALERYLRDQQILGIWGCSGKLICTTNVPWNSSWSNKSQSEIWENMTWLQWDKEISNYTHIIYTLLEESQIQQEKNEQDLLALDKWANLWNWFDITNWLWYIKIFIMIVGGLIGLRIVFTVLSIINRVRQGYSPLSFQTHTPNPGGLDRPRRIEEEGGEQDRDRSIRLVGGFLTLVWDDLRSLCLFSYHRLRDFTLIAARTVELLGHLGWEGLKYLGNLLLYWGRELRISAINLLDTIAIIIAGWTDRVIEIGQRFCRAILNIPRRIRQGFERALL
>A1.GB.x.MC108.Y13717
MRAMGTQMNCQNLWRWGTMILGMIIFCSAADNLWVTVYYGVPVWKDAETTLFCASDAKAYETEMHNVWATHACVPTDPSPQEINLENVTEEFNMWKNNMVEQMHTDIISLWDQSLKPCVKLTPLCVTLECFNVHKTNKT---NITEDMIGEIKNCSFNMTTELRDKKQKVHSLFYKLDVVEMSNGSGQYRLINCNTSAITQACPKVSFEPIPIHYCAPAGFAILECKNKKFNGTGPCTNVSTVQCTHGIKPVVSTQLLLNGSLAEEEVMIRSENITNNAKNIIVQFTTSVKINCTRFNNNTRRSIRIGPGQAFYATNDIIGNIRQAQCDVNRTEWNKALQGVVKQLQKYFGNKTIIFTNSSGGDLEITTHSFNCGGEFFYCNTSGLFNSTWDSSASMQESSTANITLPCRIRQIINLWQRTGQAIYAPPIQGVIRCVSDITGLILTRDGGGNGTKKETFRPGGGDMRDNWRSELYKYKVVKIEPLGVAPTKAKRRVVEREKRAVGMGAVLLGFLGAAGSTMGAASITLTVQARQLLSGIVQQQSNLLRAIEAQQQVLRLTVWGIKQLQARVLAVERYLKDQQLLGIWGCSGKLICTTNVPWNSSWSNKSQSEIWDNMTWLQWDREISNYTQIIYNLLEDSQNQQEKNEQDLLALDKWANLWTWFDISNWLWYIKIFIMIVGGLIGLRIVFAVLSLINRVRQGYSPLSFQTHTPNPGGLGRPGRIEEEGGEQDRGKSIRLVSGFLALAWDDLRSLCLFSYHRLRDFILIAARTVELLGHLGWEGLKYLGNLLSYWGRELKISAINLLDTIAIAVAGWTDRVIELGQRLYRAILNIPRRIRQGFERALL
>A1.GM.05.N33456.HQ385452
MRVMGTQKNCPLLWRW-TLIFGLIIICSATGKLWVTVYYGVPVWRDAETTLFCASDAKAYDTEVHNVWATHACVPTDPSPQEVDLTNVTENFNMWKNNMVEQMHTDIISLWDQSLKPCVKLTPLCVTLNCSNITSTSSNNNNSTVDERNKVMTNCSFNMTTELRDKIQKVHSLFYRSDVVGING-NKEYRLINCNTSTITQACPKVSFEPIPIHYCAPAGFAILKCKDKEFNGTGPCKNVSSVQCTHGIKPVVSTQLLLNGSLAEEGIRIRSENLTNNAKIIIVQLTKPVRINCTRPYNNTRKSIRIGPGQSWYATGDIIGNIRQAFCNVSKTDWNTALQQVAAQLGRHFNNKKITFKNSSGGDLEITTHSFNCRGEFFYCNTSGLFSGSWYNGTWANDSTNDNITLPCKIKQIIRMWQRVGQAMYAPPIQGEINCVSNITGLLLTRDGGNSSE--EIFRPGGGDIRDNWRSELYKYKVVKIEPLGVAPTRARRRVVGREKRAVGLGAVFLGFLGAAGSTMGAASITLTVQARQLLSGIVQQQSNLLRAIEAQHHLLKLTVWGIKQLQARVLAVERFLKDQQLLGIWGCSGKLICTTNVPWNSSWSNKSQEQIWNNMTWLQWDREIDNYTQIIYNLIEESQNQQEKNEQDLLALDKWASLWTWFDISNWLWYIKIFIMIVGGLIGLRIVFAVLSIMNRVRQGYSPLSFQTHTPVVPTPDRPGRIEEESGEQDRNRSIRLVSGFLALAWDDLRSLCLFSYRHLRDFILIAARAVELLGHLGWEGLKYLWNLLVYWGRELKNSAISLLDTVAVAVAGWTDRVIEIGQRVGKAIIHIPRRIRQGLERALL
>A1.KE.00.00KE_KER2008.AY736809
MRVMGTQRNWQPLLRWGTMILGMLMICSAADNLWVTVYYGVPVWKDAETTLFCASDAKAYETEKHNVWATHACVPTDPSPQEIPLKNVTEKFNMWKNNMVEQMHTDIISLWDQSLKPCVQLTPLCVTLNCSDVTTNNTKVNTTATVNNDNDMKNCSYNITTELRDKKQKRYSLFYRLDVELINKNSTEYVLINCKTSTLTQACPKVSFEPIPKHYCAPAGFAILKCKDKEFNGTGLCKNVSTVQCTHGIKPVVSTQLLLNGSLVEKRVMIRSANITDNTKNIIVQLKEPVEINCTRPNNNTRKGVHIGLGRRFYTTQ-VVGDIRQAYCNVSKSKWNDTLKKVVYQLRKYF-NKTIIFNSSSGGDVEITTHMFTCGGEFFYCNTSGLFNSTWPVNASEQESSDGIITLRCRIKQIINMWQRTGQAMYAPPIQGIIKCVSNITGLLLTRDGGNSTV-NETFRPGGGDMRDNWRSELYKYKVVKIEPLGVAPTKARRRVVGREKRAVGIGAVFLGFLGAAGSTMGAASITLTVQARQLLSGIVQQQNNLLRAIEAQQQLLKLTVWGIKQLQARVLAVERYLRDQQLLGIWGCSEKLICTTNAPWNSSWSNKSQSEIWDNMTWLQWDREINNYTDIIYRLLEDSQNQQEKNEQDLLALDKWSSLWTWFDLSNWLWYIKIFIMIVGGLIGLRIVFAVLAVINRVRQGYSPLSFQTLTPNPGELDRPGRIEGEGGEQDRGRSIRLVSGFLALAWDDLRSLCLFSYHHLRDFILIAARIVGLLGRRGWEGLKYLWNLLIYWGQELKTSAVSLLDTIAIVVAGWTDRVLEIGQRIGRAFINIPRRIRQGFERALL
>A1.KE.00.00KE_KNH1144.AY736812
MIVMGTQRNYQHLLRWGTMILGLIIICSAADNLWVTVYYGVPVWKDAETTLFCASDAKAYETEKHNVWATHACVPTDPNPQEIPLENVTEEFNMWKNKMVEQMHTDIISLWDQSLQPCVKLTPLCVTLNCTDATNGTIG---NITDEMKGEIKNCSFNITTEIRDKKQKVYSLFYRLDVVPIEPNSSEYRLINCNTSAITQACPKVSFEPIPIHYCAPAGFAILKCRDKEFNGTGKCKNVSTVQCTHGIKPVVSTQLLLNGSLAEGEVRIRSENITNNAKTIIVQLVEPVRINCTRPNNNTRESVRIGPGQAFFATGDIIGDIRQAHCNVSRSQWNKTLQQVAAQLGEHFKNKAITFNSSSGGDLEITTHSFNCGGEFFYCNTSGLFNSTWKANNGTWKANNTEITLQCRIKQIINMWQRTGQAIYAPPIQGVIRCESNITGLLLTRDGGEGNNESEIFRPGGGDMRDNWRSELYKYKVVKIEPLGVAPTRARRRVVGREKRAVGIGAVFLGFLGAAGSTMGAASITLTVQARQLLSGIVQQQSNLLRAIEAQQHMLKLTVWGIKQLQARVLAVERYLRDQQLLGIWGCSGKLICTTNVPWNSSWSNKSHDEIWNNMTWLQWDKEISNYTNLIYSLIEESQNQQEKNEQDLLALDKWASLWNWFDISKWLWYIKIFIMIVGGLIGLRIVFAVLAVIKRVRQGYSPVSFQIHNPNPGGLDRPGRIEEEGGEPGRGRSIRLVSGFLALAWDDLRNLCLFSYHRLRDFALIVARTVELLGHLGWEGLKYLWNLLVYWSQELKTSAINLVDTIAIAVAGWTDRVIEIGQGIGRAFLHIPRRIRQGLERALL
>A1.KE.00.00KE_KNH1207.AY736815
MRVTGIQKNCQSLWRWGTMILGMLMICSVVGNLWVTVYYGVPVWKEADTTLFCASNARAYDTEVHNVWATHACVPTDPNPQEIDLENVTEEFNMWKNNMVEQMHTDIISLWDQFLKPCVKLTPLCVTLDCGYNVTNLT-----STSNMKEDITNCSYNMTTEIRDRKQKVYSLFYRLDIVPIDEVTSPYRLINCNTSAITQACPKVSFEPIPIYYCAPAGFAILKCKDAEFNGTGPCKNVSTVQCTHGIRPVISTQLLLNGSLAENGTKIRSENITNNAKTIIVQLNETVQINCTRPNNNTRRSVRIGPGQAFYATGGITGDIRRAYCNVSRQKWEQALKGVVIQLRKHFNNKTITFTNSSGGDVEITTHSFNCGGEFFYCNTSGLFNSTWDNNTDPTNTSNDTITLQCRIKQFINMWQRTGQAMYAPPIQGVIRCDSNITGLLLTRDGGVGNNTTETFRPGGGDMRDNWRSELYKYKVVKIEPLGVAPTGAKRRVVEREKRAVGIGAVFIGFLGAAGSTMGAASVTLTVQARQLLSGIVQQQSNLLRAIEAQQHLLKLTVWGIKQLQARVLAVERYLRDQQLLGIWGCSGKLICTTNVPWNSSWSNKSQEEIWGNMTWLQWDKEISKYTQTIYDLFEESQNQQEKNEQDLLALDKWANLWTWFDITNWLWYIKIFIMIVGGLIGLRIVFSVLSVINRVRQGYSPLSFQTLTPSPRGLDRLGRIEEEGGERDRDRSIRLVSGFLALAWDDLRNLCLFSYHRLRDFILIAARTVELLGHLGWEGLKYLWNLLIYWGRELKFSAINLIDTIAIAVAGWTDRIIEAGQRLCRAILNIPRRIRQGAERAWL
>A1.KE.00.00KE_KSM4030.AY736816
MRAMGIQMNYQNLWRWGTTILGMIIICSATEHLWVTVYYGVPVWKDAETTLFCASDAKTYEPEKHNVWATHACVPTDPNPQEIHLENVTEKFNMWKNKMVEQMHTDIISLWDQSLKPCVKLTPLCVTLNCNNTFPKNNT----IDDSMKEAITNCSFNMTTELRDKSQEVHSLFYKLDVVPMNG--NQYRLINCNTSVIKQACPKVSFEPIPIHYCAPAGFAILKCNDKEFNGTGPCKNVSTVQCTHGIKPVVSTQLLLNGSLAEEKIIIRSENITNNAKNIIVQLKKPVRINCTRPSNNTRKSVRIGPGQVFYATD-IIGNIRQAHCNVSKSEWNDTLQQVVEQLRGYFKNKTIIFTNSSGGDLEITTHSFNCRGEFFYCDTSGLFTWNSTWNGTESNNSNDTITLQCRIKQIINMWQRVGQAIYAPPIKGVIRCESDITGLILTRDGGNTNSTEETFRPGGGDMRDNWRSELYKYKVVKIEPLGVAPTKAKRRVVGRGKRAVGIGAVFLGFLGAAGSTMGAASITLTVQARQLLSGIVQQQSNLLRAIEAQQHLLKLTVWGIKQLQARVLALERYLKDQQLLGIWGCSGKLICTTNVPWNSSWSNKTQEEIWGNMTWLQWDKEISNYTHIIYNLIEESQNQQEKNEQDLLALDKWANLWNWFDITNWLWYIKIFIMIVGGLIGLRIVFAVLSTINRVRQGYSPLSFQTHTPNPEGLDRPGRIEEEDGEQGRDRSIRLVSGFLALAWDDLRSLCLFSYHRLRDFILIVARTVELLGRLGWEGLKYLWNLLWYWGQELKISAINLVNTIAIAVAGWTDRVIEIGQGIGRAILHIPRRIRQGLERVLL
>A1.KE.00.KER2009.AF457053
MRVMGIQRNCQHLLGWGTMILGILIMCSAAEHLWVTVYYGVPVWKEAETTLFCASEAKAYDPEQHNVWATHACVPTDPNPQEINLINVTEKFNMWKNTMVEQMHTDIISLWDESLKPCVKLTPLCVTLRCNNTNVNVNNT--IDNSTDRGEMKNCSFKVTTELRDKEQKVHSLFYRLDLVQLDNSNKEYRLINCNTSAITQACPKVSFEPIPIHYCAPAGYAILKCNDKKFNGTGPCTNVSTVQCTHGIRPVVSTQLLLNGSLAEEEVIIRSENITDNAKTIIVQLTEPVKINCTRPNNNTRRSITMGPGKAFYTND-IIGNIRQAYCTVNRSEWNNTLQKVATQLREHFENKTIIFTHSSGGDLEVTTHMFNCGGEFFYCNTSGLFNSTWHYNSNGTWHSNETITLTCRIKQIINMWQRVGKAMYANPIQGIIKCESNITGLLLTRDGGNTSSTNETFRPGGGDMRDNWRSELYKYKVVKIEPLGVAPTRAQRRVVGREKRAIGIGAVFLGFLGAAGSTMGAASMTLTVQARQLLSGIVQQQSNLLRAIEAQQQLLKLTVWGIKQLQARVLAVERYLQDQQLLGIWGCSGKLICPTNVPWNSTWSNKSYSEIWDNMTWLQWDEEVSNYTQIIYDLIEKSQNQQEKNEQDLLALDKWASLWSWFSISNWLWYIRIFIMVVGGLIGLRIVFAVFSVINRVRQGYSPLSFQTHSPAPGGLDRPGRIEEEGGEQGRDRSIRLVSGFLTLAWDDLRSLCLFSYHRLRNFILIVARTVELLGHLGWEGLKYLWNLLIYWGRELKISATNLIDTIAIVVAGWTDRVIEIGQSIGRAILHIPRRIRQGFERALL
>A1.KE.00.KER2012.AF457055
MRVMGIQRNCQHLLRWGIIILGMIMICSMAQNLWVTVYYGVPVWRDADTTLFCASDAKAYKTEVHNVWATHACVPTDPNPQEIYLTNVTENFNMWKNKMVEQMHEDIISLWDQSLKPCVQLTPLCVTLNCSDVTNNTLRNAATVTGDMEGEMKNCSYNMTTAVRDKQKKVYSLFYRLDVVQISNSSSEYRLINCNTSAITQACPKVTFEPIPIHYCAPAGFAILKCNEEGFNGTGPCKNVSTVQCTHGIKPVVSTQLLLNGSLAEKGVIIRSENISNNAKTIIVQLAEPVTINCTRPNNNTRKGIHIGPGRAFYATGDIIGDIRKAYCNVSRTQWNKTLAQVAAQLTKYW-NKTINFTSSSGGDVEITTHSFNCGGEFFYCNTTNLFNSTWRGNKTVSNSENGTITLPCRIKQIINMWQRTGQAMYAPPIQGVIKCVSNITGLLLTRDGGSDNNSSETFRPGGGDMRDNWRSELYKYKVVKLEPLGVAPNKARRRVVEREKRAVGLGAVFIGFLGAAGSTMGAASITLTAQARQLLSGIVQQQSNLLKAIEAQQHLLKLTVWGIKQLQARVLALERYLKDQQLLGIWGCSGKLICTTSVPWNSSWSNKSFEQIWNNMTWLEWDKEVSNYTQIIYELLEVSQNQQEKNEQDLLSLDKWASLWNWFDISKWLWYIKIFIMIVGGLIGLRIVFAVLSIINRVRQGYSPLSFQTLTPNPGGLDRPGRIEEEGGEQGRDRSIRLVSGFLALAWDDLRNLCLFSYHRLRDFILIAARTVELLGHLGWEGIKYLGNLLLYWGRELKNSAINLLDTIAIAVAGWTDRVIEIGQRIGRAILNIPRRIRQGAERILV
>A1.KE.00.KNH1211.AF457070
MRVMGIQRNCQHLLTWGTTILGMILICYSVEDLWVTVYYGVPVWKDAETTLFCASDAKAYETEKHNVWATHACVPTDPNPQEIHLENVTEEFNMWKNNMVEQMHTDIISLWDQSLKPCVKLTPLCVTLNCTNANAKNGT----NDLKDQEEIKNCSFNITTELRDKRRKVYSLFYKLDIVQINENNSEYRLINCNTSAITQACPKVTFEPIPIHYCAPAGFAILKCKDEEFNGTGPCKNVSSVQCTHGIRPVVSTQLLLNGSLAKGKVKIRSENIADNVKTIIVQLTEPVNITCIRPNNNTRTSVRIGPGQTFYATGDIIGNIRQAQCTVNRTKWNSALHQVVTQLGHFV-TKTIKFNESSGGDLEIITHSFNCGGEFFYCNTSGLFNSTWNSTGNDTWSSNDTITLPCRIKQIVNMWQRIGQAMYAPPIQGVIRCESNITGLLLTRDGGNNES--ETFRPGGGNMRDNWRSELYRYKVVKIEPLGVAPTRAKRRVVGREKRAVGIGAVFLGFLGAAGSTMGAASVTLTVQARQLLSGIVQQQSNLLRAIEAQQHLLKLTVWGIKQLQARVLAVERYLRDQQLLGIWGCSGKLICTTTVPWNSSWSNKSLGEIWENMTWLQWEKEISNYTDIIYSLIEESQNQQEKNEQDLLALDKWASLWNWFDISKWLWYIRIFIIIVGGLIGLRIVFAVLSIINRVRQGYSPLSFQTHTPNPGDPDRPGRIEEEDGEQGKNRSIRLVSGFLALAWDDLRSLCLFSYHRLRDLILIAARTVELLGHLGWEGLKYLWNLLRYWVRELKISAISLVDTIAIVVAGWTDRVLE----IGRAILHIPRRIRQGLERALL
>A1.KE.00.MSA4069.AF457080
MRVMGIQRNYQRSLSWGIMVLGMIIICSAAENLWVTVYYGVPVWKDAETTLFCASEAKGYETEKHNVWATHACVPTDPNPQEIHLKNVTEGFNIWKNKMVEQMHADIISLWDQSLKPCVKLTPLCVTLDCVTYNGTNATG-RVDNSTMREEVKNCTFNVTTEIRDKRKKEHSLFYRVDLVQIDESDSKYRLINCNTSAITQACPKVSFEPIPIHYCAPAGFAILKCNDMNYKGQGPCQNVSTVQCTHGIKPVVSTQLLLNGSLAEQEIAIRSENITDNAKTIIVQLVNPVRINCTRPNNNTRRDIGIGPGQTFYAAGAIIGDIRQAYCNVSRAAWNKTLQEVAKQLRQEFNNKTIRFANHSGGDLEITTHSFNCGGEFFYCNTSGLFNSTYNGTDIAENSSNDTIVLPCRIKQIIRMWQRVGQAMYAPPIPGIIRCDSNITGLLLTRDGGDDNE-TETFRPGGGDMRDNWRSELYKYKVVKIEPLGVAPTRAKRRVVEREKRAVGIGAFVLGFLGAAGSTMGAASITLTVQARQLLSGIVQQQSNLLRAIEAQQQILRLTVWGIKQLQARVLAVEAYLRDQQLLGIWGCSGKLICTTNVPWNSSWSNKSYNEIWDNMTWLEWEREISNYTDVIYNLLEASQNQQEKNEQDLLALDKWASLWSWFSITNWLWYIKIFIMIVGGLIGLRIVFAVLSIIKRVRQGYSPLSFQTHTPNPRELDRPERIEEGGGEQGRDRSIRLVNGFLALAWDDLRSLCLFSYRRLRDFISIVTRTVELLGHLGWEGLKYLGNLLIYWVRELKISAINLVDTIAIVVAGWTDRVIEIGQRIGRAILHIPRRIRQGFERALL
>A1.KE.00.MSA4070.AF457081
MRVMGTQRNYQDLWKWTMLLLGMIIICSTAENLWVTVYYGVPVWKDAETTLFCATDAKAVSTEAHNVWATHACVPTDPDPQEIYLENVTENFNMWKNNMVEQMHTDIISLWDQSLKPCVKLTPLCVTLNCTNANTTTTN----GTITNGEEIKNCSYNITTELRDKRQKVYSLFYKLDVVQLNEEYKEYRLINCNTSAITQACPKVSFEPIPIHYCAPAGFAILKCKDKKFNGTGPCRNVSTVQCTHGIKPVVSTQLLLNGSLAEEEVIIRSENITNNAKTIIVQFTKPVIINCTRPNNNTRKSIRIGPGQAFYATGDIIGDIRQAHCNVSRSDWNGTLSNVTAELRKHFGNKTIIFNSSSGGDLEITTHSFNCGGEFFYCNTSGLFNSTWTNDSISTNSSNDTITLPCRIKQIINIWQRVGQAMYAPPIQGVIQCVSNITGLLLTRDGGDNSSTNETFRPGGGDMRDNWRSELYKYKVVKIEPLGVAPTRARRRVVEREKRAVGLGAVFIGFLGAAGSTMGAASITLTVQARQLLSGIVQQQSNLLRAIEAQQHLLKLTVWGIKQLQARVLAVERYLKDQQLLGIWGCSGKLICTTTVPWNSSWSNKSESEIWENMTWLQWDKEISNYTDIIYSLIEEAQNQQEKNEQDLLSLDSWATLWNWFDITRWLWYIKIFIIIVGGLIGLRIVSTILSVVNRVRQGYSPLSFQTHTPHPRGLDRPGGIEEEGGEQGRDRSIRLVSGFLALTWDDLRSLCLFSYHRLRDFILIAARTVELLGHLGWEGLKYLGNLLLYWGRELKLSAINLVDTIAIAVAGWTDRIIEIAQGIGRAIFYIPRRIRQGLERALL
>A1.KE.00.MSA4076.AF457084
MGAMGIQMNWQNLWRWGTMILGMLIICSVAEKSWVTVYYGVPVWRDAETTLFCASDAKAHDKEVHNVWATHACVPTDPNPQEMILENVTEDFNMWKNSMVEQMHTDIISLWDQSLKPCVKLTPLCVTLNCSDSNITSNSTSDSATLDMKSEIQNCSFNMTTELRDKKQKVYSLFYRLDVVQINENSSDYRLINCNTSAITQACPKVTFEPIPIHYCAPAGFAILKCNDKKFNGTGPCTNVSTVQCTHGIKPVVTTQLLLNGSLAEEEVMIRSENITENAKNIIVQFKEPVQIICIRPGNNTRKSVHIGPGQAFYATGDIIGDIRQAHCNVSRELWNKTLQEVATQLRKHFRNTKIIFTNSSGGDVEITTHSFNCGGEFFYCDTSGLFNSSWTASNDSMQETESNITLQCRIKQIINMWQRAGQAMYAPPIPGIIRCESNITGLILTRDGGEGNNTNETFRPVGGNMRDNWRSELYKYKVVKVEPLGVAPTKSRRRVVEREKRAVGLGAVFIGFLGAAGSTMGAASMTLTVQARQLLSGIVQQQSNLLRAIEAQQHLLKLTVWGIKQLQARVLAVERYLRDQQLLGIWGCSGKLICTTNVPWNSSWSNKSLDEIWENMTWMQWDKEVSNYTQMIYNLLEESQNQQEKNEQELLALDKWANLWNWFNISNWLWYIKIFIMIVGGLIGLRIVFAVLSVINRVRQGYSPLSFQTHTPNPRGLDRPGRIEEEGGEQDRDRSIRLVSGFLALAWDDLRSLCLFSYHRLRDFILIAARTLELLGHLGWEGLKYLWNLLAYWGRELKISAISLVDSIAIAVAGWTDRIIEIVQAIGRAILHIPRRIRQGLERALI
>A1.KE.00.MSA4079.AF457086
MRVMGTQRNCQHLLK-WTMILGIIIICSTADNLWVTVYYGVPVWKDAETTLFCASDAKAYETEKHNVWATHACVPTDPNPQEIHMENVTEQFNMWKNNMVEQMHTDIISLWDQSLKPCVKLTPLCVTLECGNVTLDGTKTNNATTKYLKEEITNCSYNVTTEIRDRTQKVYSLFYRLDVVPIDSNSSQYRLINCNTSAVTQACPKVTFEPIPIHYCAPAGFAILKCNDKEFNGTGICKNVSTVQCTHGIKPVVSTQLLLNGSLAEGKIKIRSENITNNAKNIIVQFNESVIINCTRPNNNTRKSVRIGPGQAFYATGAITGDIRQAHCNVSRKEWNTTLQRVVNQLRTYFGNRTIRFAASSGGDIEVTTHSFNCGGEFFYCNTTKLFNSTWSHNDSTQESSNDTITLPCRIKQIINMWQRVGQAIYAPPIQGIIRCESNITGLILTRDGGTNST-NETFRPGGGDMRDNWRSELYQYKVVKIEPLGVAPTRAKRRVVERAKRAVGIGAVFLGFLGAAGSTMGAASITLTVQARQLLSGIVQQQSNLLRAIEAQQHLLKLTVWGIKQLQARILAVERYLRDQQLLGIWGCSGKLICTTNVPWNSSWSNKTLSEIWDNMTWLEWDKEISNYTQIIYNLIEQSQNQQEKNEQDLLALDKWANLWNWFDISNWLWYIRIFIMIVGGLIGLRIVFAVLSIINRVRQGYSPLSFQTHTPNTRELDRPGRIEEEGGEQDRGRSIRLVSGFLALAWDDLRSLCLFSYHRLRDFILIAARTVELLGHLGWEGLKYLWNLLLYWGRELKTSAVSLIDTIAIRVANWTDRIIELGLRFCRAILHIPRRIRQGFERALL
>A1.KE.04.QG984_21M_ENV_A3.FJ866117
MRVRGIQRNWQHLLRWGTMILGMIIICSTAEDLWVTVYYGVPVWKDAETTLFCASDAKAYETERHNVWATHACVPTDPNPQEIPLENVTEEFNMWKNNMVEQMHTDIISLWDQSLKPCVKLTPLCVTLSCTNAKGTTLKDTNNVTINTTEEIKNCSFNMTTELRDKKQKVYSLFYKLDVVPINENTSEYRLINCNTSAITQACPKVTFEPIPIHYCAPAGFAILKCRDKEFNGTGLCKNVSTVQCTHGIKPVVSTQLLLNGSLAEKEVRISSEDISNNAKTIIVQLATPVAINCTRPNNNTRKSIRIGPGQAFYATD-IIGNIRQAYCEVNRSEWNEALRKVAVQLRKHYGNTTIKFTAPSGGDLEITTHSFNCGGEFFYCNTSGLFNSTWSPDNSTGTSSNGTITLPCRIKQIINMWQRVGQAMYAPPIQGVIRCDSNITGLLLTRDGGSGNNTTEIFRPGGGDMRDNWRSELYKYKVVRIEPLGVAPTRAKRRVVEREKRAVGIGAVFIGFLGAAGSTMGAASITLTVQARQLLSGIVQQQSNLLRAIEAQQHLLKLTVWGIKQLQARVLAVERYLKDQQLLGIWGCSGKLICTTNVPWNSSWSDKSYSEIWDNMTWLQWDKEINNYTEEIYSLIEKAQTQQEKNEQDLLALDKWASLWNWFDISKWLWYIKIFIMIVGGLIGLRIVFAVLAVINRVRQGYSPLSFQTLTPNPRGPDRLRRIEEEDGEQGRDRSIRLVSGFLALAWDDLRSLCLFSYHRLKDFILIAARTVELLGHLGWEGLKYLWNLLLYWGRELKISAINLVDTIAIGVAGWTDRVIEVGQRIGRAILHIPRRIRQGFERALL
>A1.KE.05.QH209_14M_ENV_A2.FJ866118
MRVMETQRNYQHLLSWGIMILGMLIICSAT-NLWVTVYYGVPVWKDAETTLFCASDAKAYDKEVHNVWATHACVPTDPNPQEVHLENVTEEFNMWKNYMVEQMHTDIISLWDQSLQPCVKLTPLCVTLNCSHNINHNETTFDTNLPNITEEMRNCSFNMTTEVRDRQKQVYSLFYRLDIVQINESKGRYRLINCNTSAITQACPKVSFEPIPIHFCAPAGFAILKCKDKEFNGTGPCKNVSTVQCTHGIRPVVSTQLLLNGSLAEGKVMIRSENFTNNAKNIIVQFNESVEIECLRPNNNTRESIHLGPGRAFYARGGIIGDIRQAHCIVNKTNWNKALKEVAKQLRTIF-NKTIKFTNSSGGDIEITTHSFNCRGEFFYCNTTGLFNLTWNGTDSTNRNESGNITLPCRIKQIINMWQRVGRAIYAPPIPGVVKCKSNITGLILTRDGGDDENNTETFRPGGGNMRDNWRSELYKYKVVKIEPLGVAPTKARRRTVEREKRAVGIGAVFLGFLGAAGSTMGAASITLTVQARQLLAGIVQQQSNLLRAIEAQQQMLRLTVWGIKQLQARVLAVERYLKDQQLLGLWGCSGRIICTTNVPWNSSWSNKSYDEIWDSMTWLQWDREISNYSDIIYNLIEESQIQQEKNEQDLLALDNWASLWNWFNITKWLWYIKIFIMIVGGLIGLRIVFTVISMINRVRQGYSPLSFQTHNPNPGGPDRPGRIEEEGGEQDRDRSIRLVNGFLALAWDDLRNLCLFSYHRLRDFILIAARTVELVGHLGWEGLKYLWNLLVYWGRELKISAISLFDTLAIVVAGWTDRIIELGQRFCRAILNVPTRIRQGAERALL
>A1.KE.05.QH343_21M_ENV_B5.FJ866120
MRVMETQRNCQHLLRGATLILGLIIICSAAENLWVTVYYGVPVWKEADTTLFCASDAKAYATEKHNVWATHACVPTDPNPQEIYLENVTEEFNIWKNNMVEQMHADIISLWDQSLKPCVQLTPLCVTLNCTNVNGTEDNVTATASPTVREDMKNCSFNITTEVRDKIRQVYSLFYKVDVTPIDEDTTEYRLINCNTSTITQACPKVTFEPIPIHYCAPAGFAILKCRDEEFNGTGPCKNISTVQCTHGIKPVVSTQLLLNGSLSEKGIKIRSENITNNAKSIIVQFNETVEINCTRPNNNTRKSISIGPGRAFYATGDITGDIRQAHCNVSGAKWNRTLRMVANQLRKHF-NKTIIFTKHSGGDLEITTHSFNCGGEFFYCNTSLLFESIWYGNESINATNDTIITLRCRIKQFIKMWQRVGQAMYAPPIPGAIRCNSNITGLILTRDGGLNDNRNETFRPGGGDMRDNWRSELYKYKVVEIEPLGVAPTQARRRVVQREKRAVGIGAVFIGFLGAAGSTMGAASIALTAQARQLLSGIVQQQSNLLRAIEVQQQLLKLTVWGIKQLQARVLAVERYLKDQQLLGIWGCSGKLICTTNVPWNSSWSNRSLADIWNNMTWLQWDKEVSNYTNIIYTLLEESQNQQEKNEQDLLALDKWANPWSWFSITNWLWYIKIFIMIVGGLIGLRIVFAVLSIINRVRQGYSPLSFQTLLPTPRGPDRPEGTEEEGGEQGRGRSIRLANGFLALAWEDLRNLCLFCYHRLRDFILIAARTVELLGHLGWEGLKYLWNLLVYWGRELKISAINLLDTIAIAVAGWTDRVIEIAQRIGRAIRHIPRRIRQGLERILL
>A1.KE.05.QH359_21M_ENV_C1.FJ866121
MKVTGIQMTWRHLLRWGTMILGMIMICSAD-NWWVTVYYGVPVWKDAKTTLFCASDAKAYETEKHNVWATHACVPTDPNPQEIHLVNVTEEFNMWKNGMVEQMHKDIISLWDQSLQPCVKLTPLCVTLNCGHNVTIHNNVTSATSPSIREEVRNCSFNVTTEIRDKTKKVYSLFYRLDLVQINENSSEYILINCNTSAITQACPKVSFEPIPIHYCAPAGFAILKCNDKNFNGTGQCKNVSTVQCTHGIKPVVSTQLLLNGSLAEEKVKIRSENFTNNAKTIIVQLAKPVNITCTRPSNNTRRSVRIGPGQAFYATGDIIGDIRKAYCTINRTEWNQTLQQVATQLGKQWGNKTIIFTNSSGGDPEITTHSFNCGGEFFYCNTSKLFNSTWHYNNSTGYNNNTEIVLLCRIKQIINLWQRVGKAMYAPPIQGSIKCNSNITGLLLIRDGGVNTT-NETFRPGGGDMRDNWRSELYKYKVIKIEPLGIAPTRAKRRVVEREKRAVGLGAVFVGFLGAAGSTMGAASVTLTVQARQLLSGIVQQQSNLLRAIEAQQHMLKLTVWGIKQLQARLLAVERYLKEQQLLGIWGCSGKVICTTNVPWNASWSNKSYNEIWDNMTWMQWDREISNYTDIIYDLLEVSQVQQEKNEQDLLALDKWASLWSWFSITNWLWYIRIFIMIVGGLIGSRIVFAVLSIINRVRQGYSPLSLQTLIPSPKGPDRQEETEGEGGEPGRDRSIRLVSGFLALAWDDLRSLCLFSYHRLRDFVLIVARTVGLLGHLGWEGLKYLGNLLAYWVLELKNSAVNLLDTVTIVVAGWTDRVIEIGQRIGRAILNIPRRIRQGVERALL
>A1.KE.06.06KECst_001.FJ623487
MRVMGIQRNCQHWLTWGTMILGMTIICCSVENLWVTVYYGVPVWRDAETTLFCASDAKAYETEKHNVWATHACVPTDPNPQEIRLANVTEEFNMWKNNMVEQMHTDIISLWDQSLKPCVQLTPLCVTLNCTNAHKTTNDTTNATPTLEPGEIKNCSFNMTTELRDKKQKVYALFYRLDVVQINNGTGEYRLINCNTSAITQACPKVTFEPIPIHYCAPAGFAILKCNDKKFNGTGPCKNVSSVQCTHGIRPVISTQLLLNGSLAEEEIKIRSENITSNSKNIIVQFVKPVNITCIRPNNNTRKGIRIGPGQAFYTTE-IIGDIRQAYCTINGSEWNNTLREVAEQLSNRTN-TKIIFANPSGGDLEIMTHTFNCGGEFFYCNTSRLFNSTWNNGTWNNTNENGTITLPCRIKQIINMWQRTGQAMYAPPIRGVIRCESNITGLILTRDSVNNSKDNETFRPGGGDMRDNWRSELYKYKVVKVEPLGVAPTTARRRVVGREKRAVGIGAVFLGFLGAAGSTMGAASMTLTVQARQLLSGIVQQQSNLLRAIEAQQHLLKLTVWGIKQLQARVLAVERYLRDQQLLGIWGCSGKLICTTNVPWNSSWSNKSQEEIWDNMTWLQWDKEIDNYTQFIYDLLEESQNQQEKNEQDLLALDKWAGLWNWFSISNWLWYIRIFIMIVGGLIGLRIVFTVLAIINRVRQGYSPLSFQTPTPNQQDLDRPRGIEEGGGEQGRGRSIRLVSGFLALAWDDLRSLCLFSYHRLRDFILIAARTVELLGHLGWEGIKYLWNLLIYWGRELKISAINLVDTIAIVVAGWTDRAIEIVQRIGRAILHIPRRIRQGFERALL
>A1.KE.06.06KECst_005.FJ623481
MRVMGIQRNCQRLLTWGTMILGIIMICSAVGNLWVTVYYGVPVWKDAKTTLFCASDAKAYDTEVHNVWATHACVPTDPNPQEIHLGNVTEEFNMWKNNMVEQMHTDIISLWDQSLKPCVKLTPLCVTLNCTNIMGNSNSTGSSNTKIEEIEMKNCSFNVTTELRDKRRKEYSLFYKIDIVPLDKSSSEYRLINCNTSAITQACPKVSFEPIPIHYCAPAGFAILKCNDEQFNGTGECKNVSTVQCAHGIKPVVSTQLLLNGSLAEKEVKIRSENITDNAKTIIVQLSKPVQIKCTRPNNNTRKGIHLGPGQAFFGTEKITGNIRSAHCNVSRSKWNDTLKQVAEQLEKHFRNKTISFNSSSGGDLEITTHSFNCGGEFFYCNTSGLFNSTWNHTDIKGSNSSETITLTCRIKQIINMWQRVGQAMYAPPIPGAIRCESNITGILLTRDGGNSKNTTEIFRPGGGNMRDNWRSELYKYKVVQIEPLGVAPTRAKRRVVEREKRAIGIGAVFIGFLGAAGSTMGAASITLTVQARQLLTGIVRQQSNLLRAIEAQQHLLKLTVWGIKQLQARVLAVERYLKDQQLLGIWGCSGKLICTTTVPWNSSWSNKSHDEIWGNMTWLQWEKEISNYTDTIYDLIEKSQNQQEINEKDLLALDKWANLWNWFDISRWLWYIKIFIMIVGGLIGLRIIFAVLSIINRVRQGYSPLSFQTLTPSPRDLDRPGRIEEEGGEQDRTKSIRLVSGFLALAWDDLRSLCLFSYHRLRDFVSIAARTVELLGHLGWEGLKHLWNLLLYWGRELKISAINLVDHIAIAVAGWTDRVIEVGRGIGRALLHIPRRIRQGLERFLL
>A1.KE.06.06KECst_006.FJ623475
MRAMGTQRNCQRLLNWGTMILGMIIICSAVENLWVTVYYGVPVWKDAETTLFCASDAKAYEEEQHNVWATHACVPTDPNPQEIHLENVTENFNMWKNNMVEQMHTDIISLWDQSLKPCVKLTPLCVTLNCKEVNVTA-------ANSTEEMMKNCSFNITTEIRDKRKKVYSLFYRLDIVPISASTTEYRLINCNTSAVTQACPKVSFHPIPIHYCAPAGFAILKCQDEEFNGTGPCKNVSTVQCTHGIKPVVSTQLLLNGSLAGKEVKIRSENITNNVKTIIVQLNESVEIDCIRPNNNTRTSIPIGPGQAFYAIGDIIGKIRQAHCNVSRSKWNKTLQRVVTQLRKNFRTTTIIFDKPSGGDLEITTHSFNCGGEFFYCDTSGLFNSTWGATDSMHGASNDTITLPCRIKQIINRWQRVGQAMYAPPIQGVIKCKSDITGIILTRDGGNNNDRNETFRPGGGDMRDNWRSELYKYKVVKIEPLGVAPTRAKRRVVERGKRAVGIGAVFLGFLGAAGSTMGAASITLTVQARQLLSGIVQQQSNLLRAIEAQQHMLKLTVWGIKQLQARVLAVERYLRDQQLLGIWGCSGKLICTTNVPWNSSWSNKSQEEIWGNMTWLQWDKEISNYTQIIYNLIEESQNQQEKNEQDLLAFDKWASLWTWFDISNWLWYIKIFIMIIGGLIGLRIVFAVLALINRVRQGYSPLSFQTHPPSPRELDRPGRIEEEDGEQGRDRSIRLVSGFLALAWDDLRSLCLFSYHRLRDFISIATRIVELLGHLGWEGLKYLWNLLVYWGRELKTSAINLVDTIAIAVANWTDRVIEIGQRIGRAILHIPRRIRQGLERALL
>A1.KE.06.06KECst_007.FJ623476
MTVMGIWRNWQHLLRWGTMILGMIIICSAVENLWVTVYYGVPVWKDAKTILFCASDTKAYEVEMHNVWATRACVPTDPNPQEIHLENVTEEFNIWENDMVEQMHTDIISLWDESLKPCVKLTPLCVTLHCTNVTDKSGN----VTVNGTDEMKNCSFNMTTELRDKRKKEYSLFYRLDILQINEKNDEYRLINCNTSAITQACPKVSFEPIPIHFCAPAGFAILKCKDENFNGTGPCRNVSTVQCTHGIKPVVSTQLLLNGSLAEREVKIRSQNITNNAKNIIVQLVTPVQINCTRPNNNTRKSIHIGPGKVFYASD-IIGDIRKAHCIVNRSEWNKTLQQVATQLGTYFKNKTIIFDRSSGGDIEITTHSFNCRGEFFYCNTSGLFNSTWNITDNLNITSNENITLPCKIKQIINMWQRVGQAIYAPPIPGRVSCVSNITGLILTRDGGNNNSTNETFRPGGGDMRDNWRSELYKYKVVRIEPLGVAPTQAKRRVVGREKRAIGIGAVFLGFLGAAGSTMGAASITLTVQARQLLSGIVQQQNNLLRAIEAQQQLLKLTVWGIKQLQARVLAVERYLRDQQLLGIWGCSGKLICTTNVPWNSSWSNKSQSEIWGNMTWLQWDREISKYTDIIYGLIEESQNQQEKNEQDLLALDKWANLWNWFDISNWLWYIKIFIMIVGGLIGLRIVFAVLSIIRRVRQGYSPLSFQTHTPNPRGLDRPGRIEEEGGEQGRDRSIRLVSGFLALAWDDLRSLCLFSYHRLRDFILIVARTVELLGHLGWEGLKYLWNLFLYWGREIKLGAINLIDTIAIAVAGWTDRVIEIGQGIGRAILHIPRRIRQGFERALL
>A1.KE.06.06KECst_019.FJ623478
MRVMGIKRNCQHLLSWGTMILGLIIICSAADNLWVTVYYGVPVWKDAKTTLFCASDAKAYATERHNVWATHACVPTDPNPQEMPLKNVTEDFNMWKNNMVEQMHTDIISLWDQSLKPCVKLTPLCVTLHCTNVNVTSNVTSNATTEGNGEEMKNCSFNVTTELRDKRQKVYSLFYKLDIVQINANSSDYRLINCNTSAITQACPKVSFEPIPIHYCTPAGFAILKCNDKEFNGTGPCKNVSTVQCTHGIKPVVSTQLLLNGSLAEEQIRIRSANITDNTKNIIVQFTEPVKIDCTRPNNNTRRSVSIGPGQAFYAMGDVIGDIRKAYCQVNKTQWNITLQQVANQLREHFKNKTIIFTSPSGGDIEITTHSFNCGGEFFYCNTSGLFNHTYLPKSTYLPNSNDSITLPCRIKQIINMWQRVGQAMYAPPIQGVIKCKSDITGLILTRDGGNSNSDNETFRPGGGDMRDNWRSELYKYKVVKIEPLGVAPTRAKRRVVEREKRAVGIGAVFIGFLGAAGSTMGAASITLTVQARQLLSGIVQQQSNLLRAIEAQQHMLKLTVWGIKQLQARVLAVERYLRDQQLLGIWGCSGKLICTTNVPWNSSWSNKSYNDIWDNMTWLQWDKEINNYTQIIYDLIEESQKQQEKNEQELLALDKWASLWNWFDITRWLWYIKIFIMIVGGLIGLRIVFAVLSIINRVRQGYSPLSFQTHTPNPGGLDRPGRIEEEGGEQGRGRSIRLASGFLTLVWEDLRSLCLFSYHRLRDFILIAARTVELLGHLGWEGLKYLWNLLLYWGRELKISAVSLVDTIAIAVAGWTDRVIEIGQAVGRAIIHIPRRIRQGLERALL
>A1.KE.06.06KECst_020.FJ623482
MRVTETQRNFLKW----TAILGLIIFCSAEENLWVTVYYGVPVWRDADTTLFCASDAKGYNTEAHNIWATHACVPTDPNPQEMKLKNITENFNMWKNNMVEQMHTDIISLWDQGLKPCVKLTPLCVTLDCSYNVTSNSTE-NNITESMRGEIKNCSFNVTTVLRDKSQKVHSLFYRVDIVPIDENSSEYRLINCNTSAITQACPKVSFEPIPIHYCAPAGFAILKCNDTNFNGTGECKNVSTVQCTHGIKPVVSTQLLLNGSLAEKEITIRSENITDNAKNILVQFDTPVKINCTRPYKNIREGVRIGPGQAFFKMGGITGDIRKAYCEINKTEWNATLERVADKLRAHFNSSIISFKNASGGDLEITTHSFNCGGEFFYCNTSDLFNGNSTRNGTGNSNVTGNITLPCRIKQIINMWQRVGQAMYAPPIQGVIRCVSNITGLILTRDGGKQNNDIEVFRPGGGDMRDNWRSELYKYKVVKIEPLGIAPTKAKRRVVEREKRAIGIGAVLLGFLGTAGSTMGAASIALTVQARQLMSGIVQQQSNLLRAIEAQQHMLKLTVWGIKQLQARVLAVERYLKDQQLLGIWGCSGKLICTTNVPWNSSWSNKSLDKIWDKMTWLDWDKEISNYSELIYNLIEEAQNQQDKNEQDLLALDKWASLWNWFDITKWLWYIRIFIMIVGGLIGLRIVFAVLSVINRVRQGYSPLSFQTHTPKPRGLDRPERIEEGGGEQDRGRSIRLVSGFLALAWDDLRSLCLFCYHRLRDLISIAARTVE----LGREGLKYLWNLLVYWGRELRISAISLLDTIAIAVAGWTDRIIELGLRLCRAILHIPRRIRQGIERALI
>A1.KE.06.06KECst_021.FJ623477
MRVMGIQRNCQHLLRWGIMILGIIIICSTAENLWVTVYYGVPVWKDAETTLFCASDAKGYKTEMHNVWATHACVPTDPNPQEIYLENVTEEFNIWKNHMVEQMHTDIISLWDQSLKPCVKLTPLCVTLNCSKVNGKVNV---TNHDNATEEMRNCSYSVTTEIRDKKKKVYSLFYRLDIVQINESNNAYRLINCNTSVITQACPKVSFEPIPIHYCAPAGFAILKCRDEEFNGTGPCKNVSSVQCTHGIKPVVSTQLLLNGSLAEKEVKIRSENITNNIKTIIVQFTKPVRINCTRPNNNTRESIRIGPGQAFYATGDIIGKIRKAYCNVSRSDWNSSLQQVAKQLGKYFRNKTIIFTNSSGGDIEITTHSFNCGGEFFYCDTSGLFNSTWNNSTWNNNDSNDTITLPCRIKQIVNMWQRTEQAMYAPPIQGVIRCESNITGLLLTRDGGINNT-NETFRPGGGDMRDNWRSELYKYKVVKIEPLGVAPSRARRRVVGREKRAVGIGALFLGFLGAAGSTMGAASMTLTVQARQLLSGIVQQQSNLLKAIEAQQHLLRLTVWGIKQLQARVLAVERYLRDQQLLGIWGCSGRLICTTNVPWNSSWSNKSYNEIWDNMTWLQWDKEVSNYTDIIYQLIEESQNQQEKNEQDLLALDKWASLWSWFDITKWLWYIKIFIMIVGGLIGLRIIFAVLAVINRVRQGYSPLSFQTHTPNLQGLDRPGRIEEEDGEQGRGRSIRLVSGFLALAWDDLRSLCLFSYHRLRDFALIAARTVELLGHLGWEGLKYLWNLLLYWSQELKISAISLVDTIAIAVAGWTDRIIEIVQGIGRAILHIPTRIRQGLERALL
>A1.KE.06.06KECst_025.FJ623486
MRVRGTQRNCQHLLRWGTMILGIMIICSTAENLWVTVYYGVPVWKDAETTLFCASDAKAYKTEMHNVWATHACVPTDPNPQEIHLENVTEEFNMWKNNMVEQMHTDIISLWDQSLKPCVKLTPLCVTLHCGTVTN-----------DTEGERKNCSFNMTTELRDKKQKVYALFYRLDIVKINENSSEYRLINCNTSAITQACPRVSFEPIPIHYCAPAGFAILKCKDEEFNGTGPCKNVSTVQCTHGIKPVVSTQLLLNGSLAKTKDRISSENITNNAKNIIVQLIEPVTINCTRLANNTRKSIRIGPGQSFYAMGDIIGEIRNAQCEVSKSQWNKTLQRVARRLGTYFQNKTIIFDKPSGGDLEITTHSFNCGGEFFYCNTSELFNSTWNLNSTWNHTSNGTITLKCRIKQIINMWQRVGQAMYAPPIKGTIRCKSNITGLILTRDGGDNNSTKETFRPGGGDMRDNWRSELYQYKVVKLEPLGVAPTRARRRVVGRKKRAVGLGAVFIGFLGAAGSTMGAASMTLTVQARQLLSGIVQQQSNLLRAIEAQQHLLKLTVWGIKQLQARVLAVESYLRDQQLLGIWGCSGKLICTTNVPWNSSWSNKSYNEIWDNMTWLQWDKEVSNYTQIIYTLIEESQNQQEKNEQDLLALDKWASLWNWFSISKWLWYIKIFIMIVGGLIGLRIVFAVLSVINRVRQGYSPLSFQTHTPTPRGLDRPGKIEEEDGEQGRGRSIRLVSGFLPLVWDDLRSLCLFSYHRLRDFILIAARTVELLGHLGWESLKYLWNLLLYWGRELKINAINLVDTIAIVVAGWTDRVIEIGQVIGRAFLHIPRRIRQGLERALL
>A1.KE.06.06KECst_028.FJ623479
MRVREMQRNWRHLLRWGTMILGLLIICSAAENLWVTVYYGVPVWKDADTTLFCASDAKAYVTEKHNVWATHACVPTDPNPQEIHLGNVTEDFNMWKNNMVEQMHTDIISLWDQSLKPCVQLTPLCVTLNCTNANATGNA---TVDKNMEGEIKNCSYNMTTEVRDKQKKVYSLFYRLDIVQISKDSSKYRLINCNTSAITQACPKVTFEPIPIHYCAPAGFAILKRNENNFKGTGPCNNVSTVQCTHGIKPVVSTQLLLNGSLAEEKVMIRSENITNNAKNIIVQFTKPVRINCTRPNNNTRRSIHIGPGRAFYAAGDIIGDIRQAHCNVNYTEWNDTLKEVAQQLGTYFNNKTIIFKSSAGGDPEITTHSFNCGGEFFYCNTSDLFNGTWNNSTLNGTANDSTITISCRIKQFINMWQRTGRAMYAPPIPGVISCNSSITGLILTRDGGDDNNNNETFRPGGGDMRDNWRSELYKYKVVKIEPLGVAPTKARRRVVEREKRAVGIGAVLLGFLGAAGSTMGAASITLTVQARQLLSGIVQQQSNLLKAIEAQQQLLKLTVWGIKQLQARVLAVERYLKDQQLLGLWGCSGKLICTTNVPWNSSWSNKTYKDIWDNMTWLQWDKEISNYTQIIYDLIEESQNQQEKNEQDLLSLDKWASLWNWFDITRWLWYIKIFIIIVGGLIGLRIVFAVIAVINRVRQGYSPLSFQIHTPNPEGPDRPGRIEEEGGEQGRGRSIRLVSGFLALAWDDLRSLCLFSYHRLRDFILIVARTVELLGHLGWEGLKCLWNLLLYWGRELKISASSLLDTIAIVVAGWTDRVIELGQRIGRGLLHIPRRIRQGLERALL
>A1.KE.07.21020_13.HM215275
MRVMGIQRNWQHLLSWGTMVLGMIIICSAVDNLWVTVYYGVPVWKDAETTLFCASDAKAYETEQHNVWATHACVPTDPNPQEMPLKNVTEQFNMWKNNMVEQMHTDIISLWDQSLKPCVELTPLCVTLNCSTITLNNTDT-HSTNNTDIDAMRNCSFNVTTELRDKTKRVYSLFYRLDIVQIDGGSGEYRLINCNTSAITQACPKVSFEPIPIHYCAPAGFAILKCNEKEFNGTGPCKNVATVQCTHGIKPVVSTQLLLNGSLAEGKVMIRSENITDNSKNIIVQFNKTVTINCTRPNNKTKIRIHIGPGRVFQATQ--TGDMRKAFCTVNKTEWDKTLEEVAKQLRAHFNNKTIIFKSSSGGDIEITTHSFNCGGEFFYCNTSGLFNSTWEANSTANT-STTNITLPCKIKQLVRMWQRTGQALYAPPIEGVIKCVSNITGLILTRDGGGNNSTNETFRPGGGDMRDNWRSELYKYKVVQIEPLGVAPTEARRRVVKREKRAVP-GLFFLGFLAAAGSTMGAASITLTVQARQLLSGIVQQQSNLLRAIEAQQHLLKLTVWGIKQLQARVLTVERYLRDQQLLGIWGCSGKLICTTNVPWNSSWSNKSQTEIWDNMTWLQWDKEISNYTQQIYKLLEESQNQQEQNEQDLLALDKWASLWNWFEISNWLWYIKIFIMIVGGLIGLRIVFAVLSIINRVRQGYSPLSFQTQFPNPAGPGRPGRIEEESGEQDRDRSIRLVSGFLALAWDDLRSLCLFSYHRLRDFILIVARTVELLGHLGWEGLKYLGNLLIYWGRELKLSAINLFDTIAIVVAGWTDRVIELGQRIVRGFLHIPRRIRQGLERALL
>A1.KE.09.12151802.HQ540689
MRVMGIQMNYQHLLTWGTIILGMILICSPAENLWVTVYYGVPVWREADTTLFCASDAKAYETEKHNVWATHACVPTDPNPQEIHLANVTENFDMWKNNMVEQMHTDIISLWDQSLQPCVKLTPLCVTMNCSEPKFNNTNFNGSNSTGIQEEMRNCSFNMTTELKDKKKEVYSLFYRLDIVQIDSNSSDYRLINCNTSAVKQACPKVSFNPIPIHYCAPAGFAILKCRDEDFNGTGPCKNVSTVQCTHGIMPVVSTQLLLNGSLAKENVQIRSENISNNAKIILVQLAHPVRINCTRPGNNTRKSIHMGPGQAFYARGDVIGDIRQAYCNVSSSEWSNTLYKVAEQLRKHYGETTIKFTNHSGGDLEVTTHSFNCGGEFFYCNTTNLFNSSIPFNASERANTDDIITLQCRIKQIVRMWQRVGQAMYAPPIPGVIRCESNITGLMLTWDGGSKNIRTETFRPGGGDMRDNWRSELYKYKVVKIEPLGVAPTKARRRVVGREKRAVGIGAVFLGFLGAAGSTMGAASVTLTVQARQLLSGIVQQQSNLLRAIEAQQQLLKLTVWGIKQLQARVLALERYLKDQQLLGIWGCSGRLICTTNVPWNSSWSNKSYNEIWDNMTWLQWDREIENYTQIIYGLIEESQNQQEKNEQDLLSLNKWADLWSWFNITNWLWYIKIFIMIVGGLIGLRIVFAVLSVINRVRQGYSPLSFQTHLPNPGGLDRPERIEEEDGEQGRTRSIRLVSGFLALAWDDLRSLCLFSYHRLRDFILIAARTVELLGHLGWEGLKYLWNLLVYWGRELKTSAISLVDTIAIVVAGWTDRAIEIGQRIGRAILHIPIRIRQGLERALL
>A1.KE.11.DEMA111KE002.KF716474
MRVMGTERNCQNLLTWGTMILGMIIFCNAAENLWVTVYYGVPVWKDAETTLFCASDAKAYETEKHNVWATHACVPTDPNPQEIDLENVTEDFNMWKNNMVEQMHTDIISLWDQGLKPCVKLTPLCVTLHCEKYIKNITNQNNQSEISGEGELKNCSYNITTELRDKKQKVYSLFYRLDIVKINEDNGSYRLINCNTSAITKACPKVSFEPIPIHYCAPAGFAILKCKDKDFNGTGPCKNVSTVQCTHGIRPVVSTQLLLNGSLAEGEVKIRSENITNNAKNIIVQLREPVRINCTRPNNNTRKSVRIGPGQAFFATGEVIGKIRKAYCNVSGVEWNKTLQKVVRQLKEYF-NKTISFNNSAGGDMEITTHSFNCGGEFFYCDTSGLFNSTWNGTASNVSITNGTITLPCKIKQIINMWQRVGQAMYAPPIAGVIRCDSNITGMILTRDGGD---RTETFRPGGGDMRDNWRSELYKYKVVKVEPLGVAPTRARRRVVEREKRAVGIGAVFLGFLGAAGSTMGAASITLTVQARQLLSGIVQQQSNLLRAIEAQQQLLKLTVWGIKQLQARVLAIERYLKDQQLLGIWGCSGKLICTTNVPWNSSWSNKSQEEIWDNMTWLQWEREISNYTDYIYTLLEESQNQQEKNEQDLLALDKWANLWNWFNISNWLWYIKIFIMIVGGLIGLRIVFAVLSIINRVRQGYSPLSFQTHTPSPRDLDRPERIGEEGGEQDRDRSIRLVSGFLALAWDDLRSLCLFSYHRLRDFILIAARTVELLGHLGWEGLKYLGNLLLYWSRELKLSAINLLDNIAIAVAGWTDRVIELGQRFCRAILHIPRRIRQGLERALL
>A1.KE.11.DEMA11KE001.KF716475
MRVMGTLMNWRRFVRWGIMVLG-IIICSAAQNLWVTVHYGVPVWKDADTILFCASDAKAYETEKHNVWATHACVPTDPNPREVYLENVTEDFNMWKNSMVEQMHTDIISLWDQSLKPCVKLTPLCVTLNCSNANVSVSNVSEVNLREEGGEIKNCSFNITTELRDKKKKVYSLFYRSDVVSMNSESSEYRLINCNTSTITQACPKVSFQPIPIHYCAPAGFAILKCRNETFDGTGSCKNVSTVQCTHGIKPVVSTQLLLNGSLAEGKVIIRSENITDNAKIIIVQLASPVQINCTRPNNNTSTGIHIGPGQAFYARNAIIGDIRKAHCNVSKSKWNDTLRQVAEQLRKYFKDTTIVFKNSSGGDLEITTHSFNCGGEFFYCNTSGLFNSTWSLNNTWSLNINDTITLPCRIKQIINMWQRVGQAMYAPPIQGVIQCVSNITGLLLTRDGGNVNSGNEIFRPGGGDMRDNWRSELYKYKVVKIEPLGVAPTRAKRRVVGREKRAIGLGAVFLGFLGMAGSTMGAASMTLTVQARNLLSGIVQQQSNLLRAIEAQQHLLKLTVWGIKQLQARVLAMERYLRDQQLLGIWGCSGKVICNTNVPWNSSWSNKSYNEIWDEMTWQQWEKEISNYTDIIYNLLEESQNQQEKNEQDLLAFDKWANLWSWFKITNWLWYIKIFIMIVGGLIGLRIVFAVLSVINKVRQGYSPLSFQTHLPNPGGLDRPGRIEEEGGEQGRGRSIRLVSGFLALAWDDLRSLCLFSYHRLRDFTLIAARTVELLGHLGWEGLKYLWNLLLYWGRELKISATSLLDTVAIAVAGWTDRVIEIRQRIGRAILHIPRRIRQGFERALL
>A1.KE.86.ML170_1986.AF539405
MRVMGIQRKCQRLLRWGTMILGMLIICSTAENLWVTVYYGVPVWRDAETTLFCASDAKAYKTEMHNVWATHACVPTDPNPQEIHLENVTEEFNMWKNNMVEQMHTDIISLWDQSLKPCVKLTPLCVTLDCSDYNGTNI------TGDMTREIKNCSFNITTELRDKKQKVHSLFYRLDVVQINNNNSQYRLINCNTSAITQACPKVSFEPIPIHYCAPAGFAILKCNDKEFSGTGLCRNVSTVQCTHGIKPVVSTQLLLNGSLAEGKAMIRSENITNNAKNILVQFTTPVEINCTRPNNNTRKSVHIGPGQAFYATGDIIGDIRQAYCNVNGTAWKENLKEVADQLRTYFRNTTIKFANSTGGDLEITTHSFNCGGEFFYCNTSGLFNSTWNGSEANST-PHENITLQCRIKQIINMWQRAGQAIYAPPIPGVIKCNSNITGLILTRDGGVNSSANETFRPGGGDMRDNWRSELYKYKVVKIEPLGVAPTRAKRRVVEREKRAVGIGAVFIGFLGAAGSTMGAASITLTVQARQLLSGIVQQQSNLLRAIEAQQHLLKLTVWGIKQLQARVLAVERYLRDQQLLGIWGCSGKLICTTNVPWNSSWSNKSQSEIWENMTWLQWDKEISNYTQIIYTLLEESQNQQEKNEQDLLALDKWANLWNWFDITNWLWYIKIFIMIVGGLIGLRIVFAVLALVNRVRQGYSPLSFQTHTPNPRGLDRPGRIEEEDGEQGRDRSIRLVSGFLALTWDDLRSLCLFSYHRLRDFILIVARTVELLGHLGWEGLKYLWNLLLYWGRELKISAINLIDTIAITVAGWTDRVIEIGQEIGRAILHIPRRIRQGFERALL
>A1.KE.90.K89_KENYA_KE89.L22943
MRVMGTQRNCQHLLRWGTMILGMIIICSAAENLWVTVYYGVPVWKNAETTLFCASDAKAYETEKHNVWATHACVPTDPNPQEIHLENVTEEFNMWKNNMVEQMHTDIISLWDQSLKPCVKLTPLCVTLNCSNVNVTATS---GTTHGGRGRMKNCSYNITTELRDRRQKVYSLFYRLDVVPINESNNEYRLINCNTSAITQACPKVTFEPIPIHYCAPAGFAILKCKDKKFNGTGPCTNVSTVQCTHGIKPVVSTQLLLNGSLAEGEVMIRSENITNNAKNIIVQFAEPVKINCTRPNNNTRMSIRIGPGQAFYATGDIIGNIRQAHCNVSRAEWNTTLQKVVTKLREYFGNKTIKFANSSGGDLEITTHSFNCGGEFFYCNSSGLFNSTWTNMQESNSTSNDTITLPCRI-KIINMWQRAGQAMYAPPIQGIIKCVSNITGLILTRDGGDNNSESETFRPGGGDMRDNWRSELYKYKVVKIEPLGVAPTKAKRRVVEREKRAVGIGAVFLGFLGAAGSTMGAASITLTVQARQLLSGIVQQQSNLLRAIEAQQHLLKLTVWGIKQLQARVLAVERYLRDQQLLGIWGCSGKIICTTNVPWNSSWSNKSQSEIWENMTWLQWDKEISNYTDIIYNLLEESQNQQEKNEQDLLALDKWANLWNWFDISNWLWYIKIFIMIVGGLIGLRIVFTVLSIINRVRQGYSPLSFQTHTPAPRGLDRPERIEEEGGEQDRDRSIRLVTGFLALAWDDLRSLCLFSYHRLRDFILIATETVELLGHLGWEGLKYLWNLLLYWGQELKISASNLVDTIAIVVAGWTDRVIEIAQGIGRAILHIPRRIRQGFERALL
>A1.KE.94.Q23_17.AF004885
MRVMGIQRNCQHLLTWGIMILGTIIFCSAVENLWVTVYYGVPVWRDADTTLFCASDAKAYETEKHNVWATHACVPTDPNPQEIHLDNVTEKFNMWKNNMVEQMHTDIISLWDQSLKPCVKLTPLCVTLHCTNVTSVN-------TTGDREGLKNCSFNMTTELRDKRQKVYSLFYRLDIVPINEQGSEYRLINCNTSAITQACPKVSFEPIPIHYCTPAGFAILKCKDEGFNGTGLCKNVSTVQCTHGIKPVVSTQLLLNGSLAEKNITIRSENITNNAKIIIVQLVQPVTIKCIRPNNNTRKSIRIGPGQAFYATGDIIGDIRQAHCNVTRSRWNKTLQEVAEKLRTYFGNKTIIFANSSGGDLEITTHSFNCGGEFFYCNTSGLFNSTWYVNSTWNDTSNDTITLPCRIKQIINMWQRAGQAMYAPPIPGVIKCESNITGLLLTRDGGKDNNVNETFRPGGGDMRDNWRSELYKYKVVEIEPLGVAPTRAKRRVVEREKRAVGIGAVFLGFLGAAGSTMGATSITLTVQARQLLSGIVQQQNNLLRAIEAQQHLLKLTVWGIKQLQARVLAVERYLRDQQLLGIWGCSGKLICTTNVPWNSSWSNKSLDEIWNNMTWLQWDKEINNYTQLIYRLIEESQNQQEKNEKELLELDKWANLWSWFDISNWLWYIKIFIIIVGGLIGLRIVFAVLSVINRVRQGYSPLSFQTHTPNPRGLDRPERIEEEDGEQGRGRSIRLVSGFLALAWDDLRSLCLFSYHRLRDFILIAARTVELLGHLGWEGIKYLWNLLSYWGRELKISAINLVDTIAIAVAGWTDRVIEIAQRIGRAILHIPVRIRQGLERALL
>A1.KE.94.Q842_d16.AF407162
MRAMGIQMNWQNLWRWGTMILGMIIFCSAVDNLWVTVYYGVPVWKEAETTLFCASDAKAYETEKHNVWATHACVPTDPNPQEIHLENVTEEFNMWKNNMVEQMHTDIISLWDQSLKPCVKLTPLCVTLDCNNVTNNG-------TSDMREEIKNCSFNMTTELRDKRQKVYSLFYKLDIVQINESNNKYRLITCNTSAITQACPKVTFEPIPIHYCAPAGFAILKCKDEEFNGTGPCKNVSTVQCTHGIKPVVSTQLLLNGSLAEKEVKIRCENITNNAKTIIVQLVNPVKINCTRLNNNTRKSIHIGPGQAFYTTGDIIGDIRQAHCNVNRTEWNNTLHQVVEQLRKHFKNKTISFANSTGGDLEITTHSFNCGGEFFYCNTTNLFNSTWNHTASMNSTSNDTIILPCRIKQIINMWQRVGQAMYAPPIRGVIRCESNITGLILTRDGGNTTGTSEIFRPGGGDMRDNWRSELYKYKVVKIEPLGVAPTRAKRRVVEREKRAVGIGAVFIGFLGAAGSTMGAASITLTVQARQLLSGIVQQQSNLLRAIEAQQHLLKLTVWGIKQLQARVLAVERYLKDQQLLGIWGCSGKLICTTSVPWNSSWSNKSQNEIWDNMTWLQWDKEISNYTQIIYDLLEESQNQQEKNEQDLLALDKWANLWNWFDISNWLWYIKIFIMIVGGLIGLRIVFAVLSVINRVRQGYSPLSFQTHTPNPRGLDRPERIEEEGGEQDKNRSIRLVSGFLALAWDDLRSLCLFSYHRLRDFILIVARTVELLGHLGWEGLKYLGNLLSYWGRELRISATNLLDIVAIVIAGWTGRVIEIGQRLCRAFLNIPRRIRQGFERALL
>A1.KE.96.Q769_b9_PNS79d.AF407157
MRAMGIQRNWQNLWRWGTMILGMILICCSAGNLWVTVYYGVPVWRDAETTLFCASDAKAYDREAHNVWATHACVPTDPSPQEVPLGNVTEEFNMWKNNMVEQMHTDIISLWDQSLQPCVKLTPLCVTLNCSNINNIPNVNASSIPKDVKEEIKNCSFNMTTELKDKKQNVYSLFYRLDVVPLETSHSRYRLINCNTSAITQACPKVSFEPIPIHYCAPAGFAILKCNDKEFNGTGLCKNVSTVQCTHGIKPVVSTQLLLNGSLAEGKVMVRSENITNNAKNIIVQFNNSVQINCIRPGNNTRKSIHLGPGKVFYATN-IIGDIRKAHCNVNRQQWNKALQDVATQLRTHFRNRTIIFNNSLGGDLEITTHSFNCRGEFFYCNTSGLFNGIWNGTQEPNRTSNDTITLQCRIKQIINMWQRVGQAIYAPPIQGEIRCESNITGLILTRDGGIINGTEETFRPGGGDMRDNWRSELYKYKVVKIEPLGVAPTKAKRRVVEREKRAVGFGAFFLGFLGAAGSTMGAASITLTVQARQLLSGIVQQQNNLLRAIEAQQHLLKLTVWGIKQLQARVLAVERYLKDQQLLGIWGCSGKLICTTTVPWNPSWSNKSQSEIWDNMTWMQWDKEINNYTQIIYDLIEESQRQQEKNEQDLLALDKWANLWNWFDISNWLWYIKIFIMIVGGLIGLRIAFAVLSVINRVRQGYSPLSFQTHTPNPRDLDRPGGIEEEGGEQDRDRSIRLVSGFLALAWDDLRSLCLFSYHRLRDFILVAARTVELLGHRGWEGLKYLGNLLSYWGRELKVSAINLLDTIAIAVAEWTDRIIEIGQRLCRAIINIPRRIRQGFERALL
>A1.KE.96.QB726_70M_ENV_C4.FJ866112
MRVMGIQMNRQNLWRWGTMILGMIIICSAANNLWVTVYYGVPVWKDAETTLFCASDAKAYDTEVHNVWATHACVPTDPNPQEINLENVTEEFNMWKNGMVEQMHTDIIGLWDQSLKPCVKLTPLCVTLDCSSYNVTTTN----FTNEMPGEIQNCSFNMTTELRDKKQKVYSLFYRSDVVPINSSSSQYRLINCNTSAITQACPKVTFEPIPIHYCAPAGFAILKCKDKEFSGTGSCKNVSTVQCTHGIKPVVSTQLLLNGSLAEGKVMIRSENITNNAKNIIVQFNKPVEINCTRPNNNTRKSVRIGPGQAFYATGDIIGDIRRAYCNVSRTKWNQTLREVVSQLRTQFENKTIVFDKPIGGDLEITTHSFNCGGEFFYCNTSELFNSTWTWKGNNDSMLNNTITLHCSIKQIINMWQRVGQAMYAPPIQGVIKCESNITGLLLTRDGGNNNI-NETLRPGGGDMRDNWRSELYKYKVVKIEPLGVAPTKAKRRVVEREKRAVGIGAVFLGFLGAAGSTMGAASITLTAQARILLSGIVQQQSNLLKAIEAQQHLLRLTVWGIKQLQARVLALERYLKDQQLLGIWGCSGKLICTTNVPWNSSWSNKSQSEIWENTTWMQWDKEISNYTQIIYGLIEESQNQQEKNEQDLLALDKWANLWNWFDISKWLWYIKIFIMIVGGLIGLRIVFAVLSIINRVRQGYSPLSFQTHTPNPRGLDRPGRIEEEGGEQDRDRSIRLVSGFLALAWDDLRSLCLFSYHRLRDFILIAARTVELLGHLGWEGLKYLGNLLLYWGRELKLSAINLLDTIAIVVAGWTDRVIELGQRLCRAILHIPRRIRQGAERALL
>A1.KE.97.ML605_3.AY322190
MRVMGTQRNCQHLLKWGTIILGLIIICSTAEKRWVTVYYGVPVWKDADTTLFCASDAKAYETEKHNVWATHACVPTDPNPQEIHLENVTEEFNMWKNNMVEQMHTDIISLWDQNLKPCVKLTPLCVTLNCSQVTNASITTNSRFHENMKGEIQNCSYNVTTELRDKRKKVYSLFYSLDVVEIDKNSSQYRLINCNTSAITQACPKVSFEPIPIHYCAPAGFAILKCNDENFNGIGLCKNVSTVQCTHGIKPVVSTQLLLNGSLAENEVKIRSENITNNAKNIIVQFARPVTINCTRPNDNIRKSVHIGPGQAFYATGDIIGDIRRAHCNVSRVDWYKTLQQVATQLGKHFENKTITFTNSSGGDLEITTHSFNCGGEFFYCNTSGLFNSIWNHTNGTWNSITLNITLPCRINQIINMWQRVGQAIFAPPIQGVIQCVSNITGLILTRDGGNNNTTNETFRPGGGDMRDNWRSELYKYKVVKIEPLGVAPTRAQRRVVQREKRAIGMGAVFIGFLGAAGSTMGAASITLTVQARQLLSGIVQQQSNLLRAIEAQQHLLKLTVWGIKQLQARVLALERYLRDQQLLGLWGCSGKLICTTNVLWNNSWSNKTQDEIWDNMTWLQWDKEISNYTQVIYTLLEDSQNQQEKNEQDLLALDKWANLWNWFDISNWLWYIKIFIMIVGGLIGLRIVFAVLSVINRVRQGYSPLSFQTHTPNPRGLDRPGRIEEEGGEQDRGRSIRLVSGFLALAWDDLRSLCLFSYHRLRDFILIAARTVELLGHLGWEGLKYLWNLLVYWGRELKISAINLLDTIAIAVAGWTDRVIEIGQRLGRAILHIPRRIRQGFERALL
>A1.KE.98.QA413_1007M_ENV_E15.FJ396018
MRVMGIQMTWQYLLGWGTMILGMIMIHSAAQNLWVTVYYGVPVWHDADTTLFCASDAKAYETEKHNVWATHACVPTDPNPQEIHLENVTEKFNMWKNNMVEQMHTDIISLWDQSLKPCVKLTPLCVTLHCTNVSNNVSISNTEEIKNMKEEIKNCSFNMTTELRDKKQEVYSLFYRLDIVQIKENTSEYRLINCNTSAITQACPKVSFEPIPIHYCAPAGFAILKCKDKEFNGTGLCKNVSTVQCTHGIKPVVSTQLLLNGSLAEEKIMIRSENITDNAKNIIVQFTQPVKINCTRPNNNTRTSIRIGPGQTFYATGEIIGDIRKAHCNVSRAEWNSTLQNVTEQLRTYFKNKTIIFNSSSGGDPEITMHSFNCGGEFFYCNTSGLFNSTWDDNNTRNNERNNTITLPCRIKQIINMWQRVGQAMYAPPIKGVIRCESNITGLILTRDGGLNNN-TETFRPGGGDMRDNWRSELYKYKVVKIEPLGVAPTRARRRVVGREKRAVGIGAVFLGFLGAAGSTMGAASITLTVQARQLLSGIVQQQSNLLRAIEAQRHLLKLTVWGIKQLQARVLAVERYLKDQQLLGIWGCSGKLICTTNVPWNSSWSNKSQSEIWDNMTWLQWDKEISNYTQLIYTLIEESQNQQEKNEQDLLALDKWANLWTWFDISNWLWYIKIFIMTVGGLIGLRIVFAVLSVINRVRQGYSPLSFQTHTPNPRDLDRPGRIEEEGGEQGRDRSIRLVNGFLAIAWDDLRSLCLFSYHRLRDFILIAARTVELLGRLGWEGLKYLWNLLVYWGQELKNSAINLINTIAIVVAGWTDRIIEIGQGIARAILHIPRRIRQGFERALL
>A1.KE.99.99KE_KNH1135.AY736814
MKVKGTQRNFQHLLRWGIMVLGMIIICSATEQLWVTVYYGVPVWKDAETTLFCASDAKAHETEVHNVWATHACVPTDPNPQEIELKNVTEEFNMWKNNMVEQMHTDIISLWDQSLKPCVKLTPLCVTLNCSNFSVTNNSTNTTIDNNMQGEIKNCSYNVTTVIRDEKQKVYSLFYRTDVVEIENNSSQYRLINCNTSAITQACPKVTFEPIPIHYCAPAGFAILKCRNETFNGTGPCNNVSTVQCTHGIRPVVSTQLLLNGSLAEKEIMIRSENISDNAKSILVQLTRPVIINCTRPNNNTRKSIHIGPGQAFYATGDIIGDIRQAYCTVNRTEWNETLHNVTTQLKTYF-NKTIVFTSHSGGDLEITTHTFNCGGEFFYCNTSGLFNSTWDDNIKNDTNNSTEIILPCKIKQIVRMWQRTGQAMYAPPIPGVIRCVSNITGLILTRDGGNTSSINETFRPGGGDMRDNWRSELYKYKVVKIEPLGVAPTKARRRVVEREKRAVGIGAVLFGFLGAAGSTMGAASITLTVQARQLLAGIVQQQSNLLRAIEAQQQMLRLTVWGIKQLQARVLAVERYLRDQQLLGLWGCSGKLICTTTVPWNSSWSNKSQNEIWNNMTWLQWDKEISNYTQIIYDLIEESQNQQEKNEQDLLALDKWANLWSWFDISSWLWYIRIFIMIVGGLIGLRIVFAVLSIIKRVRQGYSPLSFQIHTPNPGEPDRPGEIEEEGGKQDRSRSIRLVSGFLALAWDDLRSLCLFCYHRLRDFILIAARTVELLGHLGWEGLKYLWNLLVYWSQELKSSAINLFDTLAITVAGWTDRVIEVGQRLCRALLHIPRRIRQGLERALL
>A1.KE.99.KSM4021.AF457075
MKVRVIQRNCQHLLRWGTMILGMILICSAAGNLWVTVYYGVPVWKDAETTLFCASDAKAYETEKHNVWATHACVPTDPNPQEIHLENVTEEFNMWKNKMVEQMHTDIISLWDQSLKPCVKLTPLCVTLNCSDVTTNNVT---TNVTEGGEDMRNCSFNMTTELRDKQKKVYSLFYRLDVVQINGNYSEYRLINCNTSAITQACPKVSFEPIPIHYCAPAGFAILKCNDENFNGTGPCKKVSTVQCTHGIKPVVSTQLLLNGSLAAGNTKIRSENITNNAKNIIVQFTEPVEINCIRPNNNTRKSMRIGPGQAFYATGDIVGDIRKAYCNISESKWNITLQKVGEQLRTYFVNKAIIFTNSSGGDLEITTHSFNCGGEFFYCDTSSLFNGTLEANATVQNFSTEHIILPCKIKQIINMWQRAGQAMYAPPIQGVINCVSNITGLILTRDGGDNNNTNETFRPGGGDMRDNWRSELYKYKVVKIEPLGVAPTKAKRRVVEREKRAVILGAVFIGFLGAAGSTMGAASITLTVQARQLLSGIVQQQSNLLRAIEAQQHLLKLTVWGIKQLQARVLAVERYLRDQQLLGIWGCSGKLICTTNVPWNSSWSNKSEKEIWDNMTWLQWDKEIGNYTDIIYRLIEESQNQQEKNEQDLLALDKWAGLWNWFSITNWLWYIRIFIMIVGGLIGLRIVFAVLSIINRVRQGYSPLSFQTHTPNPRGLDRPGRIEEEGGEQDRDRSIRLVSGFLALAWDDLRSLCLFSYHRLRDFILIAARTVELLGHLGWEGLKYLWNLLLYWGRELKTSAVNLIDTIAIVVAGWTDRVIEIGQVVGRAILHIPRRIRQGLERILL
>A1.KE.x.BG505_W6M_ENV_C2.DQ208458
MRVMGIQRNCQHLFRWGTMILGMIIICSAAENLWVTVYYGVPVWKDAETTLFCASDAKAYETEKHNVWATHACVPTDPNPQEIHLENVTEEFNMWKNNMVEQMHTDIISLWDQSLKPCVKLTPLCVTLQCTNVTNNI-------TDDMRGELKNCSFNMTTELRDKKQKVYSLFYRLDVVQINESNKEYRLINCNTSAITQACPKVSFEPIPIHYCAPAGFAILKCKDKKFNGTGPCPSVSTVQCTHGIKPVVSTQLLLNGSLAEEEVMIRSENITNNAKNILVQFNTPVQINCTRPNNNTRKSIRIGPGQAFYATGDIIGDIRQAHCTVSKATWNETLGKVVKQLRKHFGNTIIRFANSSGGDLEVTTHSFNCGGEFFYCNTSGLFNSTWISNTSVQGSSNDSITLPCRIKQIINMWQRIGQAMYAPPIQGVIRCVSNITGLILTRDGGSTNSTTETFRPGGGDMRDNWRSELYKYKVVKIEPLGVAPTRAKRRVVGREKRAVGIGAVFLGFLGAAGSTMGAASMTLTVQARNLLSGIVQQQSNLLRAIEAQQHLLKLTVWGIKQLQARVLAVERYLRDQQLLGIWGCSGKLICTTNVPWNSSWSNRNLSEIWDNMTWLQWDKEISNYTQIIYGLLEESQNQQEKNEQDLLALDKWASLWNWFDISNWLWYIKIFIMIVGGLIGLRIVFAVLSVIHRVRQGYSPLSFQTHTPNPRGLDRPERIEEEDGEQDRGRSTRLVSGFLALAWDDLRSLCLFCYHRLRDFILIAARIVELLGHLGWEGLKYLWNLLAYWGRELKISAINLFDTIAIAVAEWTDRVIEIGQRLCRAFLHIPRRIRQGLERALL
>A1.KE.x.BI206_W6P_ENV_C1.DQ208467
MRVMEIQRNCRHLLRWGIMILGMIIIYSAAEQLWVTVYYGVPVWKDAETTLFCASDAKAYETEKHNVWATHACVPTDPNPQEIHLENVTEEFNMWKNNMVEQMHTDIISLWDQSLKPCVKLTPLCVTLHCNNVTGTNNNT--EGERKAREELRNCSFNMTTELRDKKQKVYSLFYRLDVVKLNESSDEYRLINCNTSAITQACPKVTFDPIPIHYCAPAGFAILKCKDEEFNGTGPCKNVSTVQCTHGIKPVVSTQLLLNGSLAETKVKIRSENITNNAKSIIVQLDNPVTINCTRPNNNTRTSVRIGPGQAFYATGAIIGNIRQAHCNVSRSAWNQTLQKVVTQLRTYFGNKTIIFANSSGGDLEITTHSFNCGGEFFYCNTSGLFNSNWNYTNSTQESSNGTITLQCRIKQIINMWQRVGQAMYAPPIPGVIRCVSNITGLILTRDGGDNNSITETFRPGGGDMRDNWRSELYKYKVVKIEPLGVAPTRARRRVVGREKRAVGIGAVFIGFLGAAGSTMGAASITLTVQARQLLSGIVQQQSNLLRAIEAQQHLLKLTVWGIKQLQARVLAVERYLRDQQLLGIWGCSGKLICTTNVPWNSSWSNKSQNEIWENMTWLQWDKEISNYTDIIYKLIEESQNQQEKNEQDLLALDKWTSLWTWFDISNWLWYIKIFIMIVGGLIGLRIIFAVLSVINRVRQGYSPVSFQTHTPNPKGLDRPGKIEEEGGEQGRDRSIRLVSGFLALAWDDLRSLCLFSYHRLRDFISIVARTVELLGHLGWEGLKYLGNLLLYWIRELKISAVNLVDTIAIAVAGWTDRIIEIGQGIGRAVLHIPRRIRQGFERALL
>A1.KE.x.BJ613_W6M_ENV_E1.DQ208448
MRAMGIQMDWQNLWGWGTMILGMIIICSTAENLWVTVYYGVPVWRDAGTTLFCASDAKAYDTEVHNVWATHACVPTDPNPQEINLENVTEKFNMWKNNMVEQMHTDIISLWDQSLKPCVKLTPLCVTLDCSHNVTNNVTKISTTDKEIKGEIKNCSFNITTELRDKRRRVFSLFYKLDVVQFNDKNSWYRLINCNTSAITQACPKVSFEPIPIHYCAPAGFAILKCNDREFNGTGLCKNVSTVQCTHGIKPVVSTQLLLNGSLAEGKVMIRSENLTNNAKNIIVQFNESVKIDCIRPNNNTRKSIHIGPGQAFYATGAILGDIRQAHCKVNKTEWNKALQKVVTQLGTYFKDKAITFDNSIGGDLEITTHSFNCGGEFFYCNTSDLFNSTWYGNGTSMRESNDTIILRCRIKQIINMWQRVGQAIYAPPIPGVINCVSNITGLILTRDGGNNNNETETFRPGGGDMRDNWRSELYKYKVVKIEPLGVAPTRARRRVVEREKRAVVIGAVFLGFLGAAGSTMGAASITLTVQARQLLSGIVQQQSNLLRAIEAQQHLLKLTVWGIKQLQARVLAVERYLKDQQLLGIWGCSGKLICTTNVPWNSSWSNKSQREIWDNMTWLQWDKEISNYTQVIYSLIEESQNQQEKNEQDLLALDKWTNLWNWFDISRWLWYIKIFIIIVGGLIGLRIVFAVLSIINRVRQGYSPLSFQTHTPNPRDLDRPERIEEEDGKQDRHRSIRLVSGFLALAWDDLRSLCLFSYHRSRDFILIAARTVELLGHLGWEGLKYLKNLLAYWGRELKISAINLFDTIAIVVAGWTDRVIELVQRLCRAILNIPVRIRQGLERALL
>A1.RU.06.06_RU_SP_SC1233_VI_2D6.GU481566
MKAKGMQRNYQHLWGWGTLLFWMIIMCKAAENLWVTVYYGVPVWRDAETTLFCASDAKAYDKEVHNVWATHACVPTDPNPQEIALENMTENFNMWKNNMVEQMQTDIISLWDQSLKPCVQLTPLCVTLNCTEPTSTNSTNSSNSNDSLLKEMKNCTFNMTTELRDKKKKVHSLFYKLDIVPTDNSSGEYRLINCNTSTITQACPKVTFEPIPIHYCAPAGFAILKCKDTEFNGTGPCKNVSTVQCTHGIKPVVSTQLLLNGSLAEGKVIIRAENITDNSKTIIVQLTKPVNITCIRPGNNTRTGIHIGPGQTFFATGAVIGDIRKAHCNVSRSAWNKTLQEISIQLRKYFDNKTIIFNSSTGGDLEVTTHSFNCGGEFFYCNTTALFNSTWDENSTVTNSANENITLPCRIKQIINMWQRVGQAMYAPPIAGIIRCESNITGLLITRDGGTNSSETETFRPTGGNMRDNWRSELYKYKVVQIEPIGVAPTKAKRRVVEREKRAIGLGAAFLGFLGAAGSTMGAASLTLTVQARQLLSGIVQQQSNLLRAIEAQQHLLKLTVWGIKQLQARVLAVERYLKDQQLLGIWGCSGKLICTTAVPWNSSWSNKSLGEIWDNMTWMQWDKEVINYTNIIYDLIEEAQNQQEKNEQDLLALDKWASLWNWFGISKWLWYIKIFIIIVGGLIGLRIVFAVLSIINRVRQGYSPLSLQTLTPHPEGPDRPGRIKEEGGEQGRDRSIRLVSGFLALAWDDLRSLCLFSYHRLRDFILIAARTVELLGRLGWEGLKYLGNLLRYWGQELKSSAINLINTIAIAVAGWTDRVIEIGQRLCRAICNIPRRIRQGAEKALQ
>A1.RU.06.06_RU_SP_SC1457_VI_E12.GU481615
MKARGMQRNYQHLWRWGTMFFWMIIMCKAAGNLWVTVYYGVPVWRDAETTLFCASDAKAYDKEVHNVWATHACVPTDPDPQEIILENVTENYDMWKNNMVEQMQTDIISLWDQSLKPCVELTPLCVTLNCTAPNSNSSSN-SNSSDNIYEEMKNCSYNMTTELRDKRKIVHSLFYKLDIVSIDS--RQYRLINCNMSTMTQACPKVTFEPIPIYYCTPAGFAILKCKDPNFNGTGPCKNVSTVQCTHGIKPVVSTQLLLNGSLAEKKVMIRSQNITDNTKIIIVQLTEPVNITCIRPSSKTRASIRIGPGRTFYAMDGVGGNPRKAYCEVNKTAWNSALQNISTQLREYF-NKTIIFKNSSGGDLEVTTHSFNCGGEFFYCNTTELFNSTWNTSSTVTNSANETISLPCKIKQIIRMWQRVGQAMYAPPINGTIRCESNITGLLLTRDGGGENNSNETFRPAGGDMKDNWRSELYKYKVVEIEPIGLAPTKARRRVVEREKRAIGLGAAFLGFLGAAGSTMGAASLTLTVQARQLLSGIVQQQSNLLRAIEAQQHLLKLTVWGIKQLQARVLAVERYLRDQQLLGIWGCSGKLICTTNVPWNSSWSNKSEIEIWGNMTWMQWDKEVFNYTNIIYDLLEKSQNQQEKNEQDLLALDKWGSLWSWFDISNWLWYIKIFIIIVGGLIGLRIVFAVLSVINRARQGYSPLSLQTLTPHPEGPDRPGRIEEEGGEQGRDRSIRLVGGFLALAWDDLRSLWIFSYHRLRDLISIAARTLELLGRLGWEGLKYLGNLLRYWGQELKSSAINLIDTIAVAVAGWTDRVIEIGQRACRAICNIPRRIRQGAEKALQ
>A1.RU.06.RU_39_1119_JA_A6_4.HQ896489
MKARGMKRNYQNLWRWGTMLFWVIIMCKATEDLWVTVYYGVPVWRDADTTLFCASDAKAYDKEVHNVWATHACVPTDPDPREITLENVTENFNMWKNNMVEQMQEDIISLWDQSLKPCVKLTPLCVTLNCTEPKTNGTNSNNNSSGRLVEEMRNCSFKMTTELRDKQKTVYSLFYKLDIVSTDNDSGQYRLINCNTSAVTQACPKVTFEPIPIHYCAPAGFAILKCKDTNFTGTGPCKNVSTVQCTHGIKPVVSTQLLLNGSLAEKDVVIRSENITDNSKIIIVQLNEPVNINCTRPGNNTRTSIRIGPGQTFYATGDVIGDPRKAHCNVSRAAWNSTLQKISIQLGKYFNNKTIIFKKSSGGDLEVTTHSFNCGGEFFYCNTTDLFTNSTLTDNTE---TNETITLPCRIKQIINMWQRVGQAMYAPPIRGSIRCNSNITGLLLIRDGGANSS-NETFRPIGGNMRDNWRSELYKYKVVKIEPIGVAPTKAKRRVVEREKRAIGLGAAFLGFLGTAGSTMGAASLTLTVQARQLLSGIVQQQSNLLRAIEAQQHLLKLTVWGIKQLQARVLAVERYLKDQQLLGIWGCSGKLICTTNVPWNSSWSNKSQNEIWDNMTWMQWDKEVINYTNIIYDLIEKSQNQQEKNEQDLLALDKWASLWSWFNISNWLWYIRIFIIIVGGLIGLRIVFAVLSIINRVRQGYSPLSLQTLTPHPEGTDRPGRIKEEGGEQGRDSSIRLVSGFLALAWDDLRSLCLFSYHRLRDFISIAARTVELLGRLGWEGLKYLGNLLGYWGQELKSSAINLVDTIAIAVAGWTDRFIEIVQRLCRAICNIPRRIRQGAERALQ
>A1.RU.06.RU_D_03_B10.HQ385846
MKARGMKRNYQRLWRWGTMFLWMIIMCKAAENLWVTVYYGVPVWRDAETTLFCASDAKAYDKEVHNVWATHACVPTDPDPQEIVLENVTENFDMWKNNMVEQMQTDIISLWDQSLKPCVQLTPLCVTLNCTKPNSTSSNNSSNSSNSVYEEMKNCTYNMTTELRDKRKTVHSLFYKLDIVSTDNSSGQYRLINCNTSTMTQACPKVTFEPIPIHYCAPAGFAILKCKDPNFNGTGPCKNVSTVQCTHGIKPVVSTQLLLNGSLAEEEVMIRSANITDNSKTIIVQLKEPVKITCIRPSSKIRTSIRIGPGQTFYATDGIEGDIRKAYCNVSRAEWNSTLYNISIQLGKYFNNKTIIFKNSTGGDLEITTHSFNCGGEFFYCNTTELFNSTWGNGTVTNSTDNENIILPCRIKQIIRMWQRVGQAMYAPPIKGIIKCKSNITGLLLTRDGGGGNSTSETFRPIGGDMRDNWRSELYKYKVVQIEPIGVAPTRAKRRVVEREKRAIGLGAAFLGFLGAAGSTMGAASITLTVQARQLLSGIVQQQSNLLRAIEAQQHLLKLTVWGIKQLQARVLAVERYLKDQQLLGIWGCSGKLICTTSVLWNSSWSNKSQSEIWDNMTWMQWDKEVSNYTKLIYDLLEESQNQQEKNEQDLLALDKWASLWSWFDISHWLWYIRIFIMIVGGLIGLRIVFAVLSIINRVRQGYSPLSLQTLTPHPEGPDRPGRIEEEGGEQGRDRSIRLVNGFLALFWDDLRSLCLFSYHRLRDFILIAARTVELLGRLGWEGLKYLGNLLGYWGQELKSSAINLLDTIAIAVAGWTDRVIEIGQRLCRAISNIPRRIRQGAEKALQ
>A1.RU.07.07_RU_SP_R526_IorII_A30.GU481486
MKARGMQRNYQHLWRWGTMFFWIIIMCKATENLWVTVYYGVPVWRDAKTTLFCASDAKAYDKEVHNVWATHACVPTDPNPQEINLENVTEEFDMWENNMVEQMQTDIISLWDQSLKPCVKLTPLCVTLNCTKPSSTSNNNSVNSNNSLFEEMKNCSFNMTTELRDKREKVHSLFYKLDIVSIDSNNSQYRLINCNTSTMTQACPKVTFEPIPIYYCTPAGFAILKCTDPNFNGTGPCKNVSTVQCTHGIKPVVSTHLLLNGSLAEEEVMIRSKNITDNGKTIIVQLKEPVNITCIRPGNNTRTSIRIGPGQTFYATGDVIGDIRRAYCNVNRTAWNRTLQEISKQLRKYFNNKTIIFKSSSGGDLEVTTHSFNCGGEFFYCNTTDLFNSTWNETDIDAQAVNETITLPCRIKQIINMWQRVGQAMYAPPIKGSIRCESNITGLLLTRDGGRLNGSNETFRPIGGDMRDNWRSELYKYKVVQIEPIGVAPTKAKRRVVEREKRAIGLGAAFLGFLGAAGSTMGAASITLTVQARQLLSGIVQQQSNLLRAIEAQQHLLKLTVWGIKQLQARVLAVERYLKDQQLLGIWGCSGKLICTTNVPWNSSWSNKSQTEIWDNMTWMQWDKEIINYTDKIYDLIEKSQNQQKKNEQDLLALDKWAGLWNWFDISNWLWYIKIFIIIVGGLIGLRIVFAVLSIINRVRQGYSPLSLQTPTPHPEGPDRPGEIKEEGGEQGSYRSIRLVSGFLALAWDDLRSLWLFSYHRLRDFISIAVRTVELLGRLGWEGLKYLGNLLGYWGQELKSSAINLIDNIAIAVAGWTDRVLEIGQRFCRAIRNIPRRIRQGAEKALQ
>A1.RU.07.07_RU_SP_SC3208_VI_H7.GU481644
MKARGMQRNYQHLWRWGTLLFWMIIICKAA-DLWVTVYYGVPVWKDAETTLFCASDAKAYDKEVHNVWATHACVPTDPDPQEINLENVTEEFNMWKNNMVEQMQTDIISLWDQSLKPCVRLTPLCVTLDCNAPNSPSSNNSVSNNDTLFEEMKNCSFNMTTELRDKTKKAYSLFYKLDIVSIDSGSGQYRLINCNTSTTTQACPKVSFEPIPIHYCTPAGFAILKCKDPKFNGTGPCKNVSTVQCTHGIKPVVSTQLLLNGSLAEEEVMIRSENITDNGKIIIVQLTEPVNITCIRPGNNTRTSVRIGPGQTFYATGAVIGDIRRAHCNVSRTAWNSTLQKISKQLRKYF-NKTIIFRNSAGGDLEVTTHSFNCGGEFFYCNTTNLFNSTWNETDIVTNIGNGTITLPCRIKQIINMWQRVGQAMYAPPIKGNITCTSNITGLLLTRDGGTNSS-NETFRPIGGDMRDNWRSELYKYKVVQIEPIGVAPTRARRRVVEREKRAIGLGAAFLGFLGAAGSTMGAASLTLTVQARQLLSGIVQQQSNLLRAIEAQQHLLKLTVWGIKQLQARVLAVERYLKDQQLLGIWGCSGKLICTTNVPWNSSWSNKSYSEIWDNMTWMQWDREIINYTNKIYELIEESQNQQEKNEQDLLALDKWTGLWSWFDISNWLWYIKIFIIIVGGLIGLRIVFAVLSIINRARQGYSPLSLQIPTPHPEGPDRPGGINEEGGEQGRTRSIRLVSGFLSLAWDDLRSLCLFSYHRLRDFILIVARTVELLGRLGWESLKYLGNLLGYWGQELKSSAINLIDTIAIAVGGWTDRVLELGQRFCRALCNIPRRIRQGAEKALQ
>A1.RU.07.Irkutsk_5.JQ292891
MKARGMQRNYQHLWGWGTMLFWMIIMCKAADNLWVTVYYGVPVWRDAETTLFCASDAKAYDKEVHNVWATHACAPTDPNPQEIALENVTENFDMWKNNMVEQMQTDIISLWDQSLQPCVKLTPLCVTLNCVDPNSNS----RNNSDNVLEEMRNCSYNMTTELRDKRKNVHSLFYKLDIVSTDSNSGQYRLINCNTSAMTQACPKVTFEPIPIHYCAPAGFAILKCRDTNFTGKGQCNNVSTVQCTHGIKPVVSTQLLLNGSLAEKEVMIRSENITDNSKIIIVQLTEPVNITCIRPSNNTRTSISIGPGRAFYATGDVTGDTRKAYCKVNKTAWNSTLQKVSTQLRNYFKTKTIIFKNSSGGDLEITTHSFNCGGEFFYCNTTDLFNSTWDNSTVTNSTTNETITLPCRIKQIINMRQRVGQAMYAPPIRGSIRCESNITGLLLIRDGGANSS-NETFRPIGGNMRDNWRSELYKYKVVKIEPIGVAPTKARRRVVEREKRAIGLGAAFLGFLGAAGSTMGAASMTLTVQARQLLSGIVQQQSNLLRAIEAQQHLLKLTVWGIKQLQARVLAVERYLKDQQLLGIWGCSGKLICTTNVPWNSSWSNKSQSEIWNNMTWMQWDKEVINYTNIIYNLIEESQNQQEKNEQDLLALDKWASLWNWFNISNWLWYIKIFIMIVGGLIGLRIVFAVLSIINRARQGYSPLSLQTPTPHPEGPDRPGRISEEGGEQGRDRSIRLVSGFLALAWDDLRSLCLFSYHRLRDFISIAARTVELLGRLGWEGLKYLGNLLGYWGQELKSSAINLLDTIAITVAGWTDSIIEIGQRLCRAILNIPRRIRQGAEKALQ
>A1.RU.07.RU_064_07_B2.HQ385818
MKARGMQRNYQHLWRWGTMLFWMIIMCKAAENLWVTVYYGVPVWRDAETTLFCASDAKAYDKEVHNVWATHACVPTDPDPQEIVLENVTENFNMWKNNMVEQMQTDIISLWDQSLKPCVKVTPLCVTLNCAEPNSTSSNS-SNKNDSLFEEMKNCSFNTTTELRDKRKTVHSLFYKLDIVSTGSDSGQYRLINCNTSAMTQACPKVTFEPIPIHYCAPAGFAILKCKDTNFTGTGPCKNVSTVQCTHGIKPVVSTQLLLNGSLAEKEVMIRSKNITDNGQTIIVQLTEPVNITCIRPGNNTRTSIRIGPGRTFYATGDVIGDIRQAHCNISLTDWNNTLQQISKKLTEQFGNKTIRFAPSSGGDQEITMHSFNCRGEFFYCNTSQLFNSTWKNGTFANGTGNGTITLPCRIKQFINMWQQVGKAMYAPPISGQINCSSNITGLLLTRDGGSGNSETEIFRPAGGDMRDNWRSELYKYKVVQVEPLGLAPTRAKRRVVQREKRAIGRGAAFLGFLGAAGSTMGAASMTLTVQARQLLSGIVQQQSNLLRAIEAQQHMLKLTVWGIKQLQARVLAVERYLKDQQLLGIWGCSGKLICTTNVPWNSSWSNKSQEEIWDNMTWMQWDKEINNYTDLIYNLIEKSQNQQEKNEQDLLALDKWAGLWSWFDISNWLWYIRIFIIIVGGLIGLRIVFAVLSIIKRARQGYSPLSFQTLTPTPEGPDRPGRIKEEDGEQGKDRSIRLVSGFLALAWDDLRSLCLFSYHRLRDFISIAARTVELLGRLGWEGLKYLGNLLRYWGQELKSSAINLIDTIAIAVAGWTDRVIEIGQGFCRAIRNIPRRIRQGAEKALQ
>A1.RU.07.RU_41_07_A9_2.HQ338112
MKARGMKRNYQHLWRWGTMLFWMIIMCKATENLWVTVYYGVPVWREAETTLFCASDAKAYDKEVHNVWATHACVPTDPNPQEIPLENVTENFNMWKNNMVEQMQTDIISLWDQSLQPCVKLTPLCVTLECTKPNSTSFNITSNSSNSLYEEMSNCTFNMTTELRDKKKKVHSLFYKLDIVPIGNNSSQYRLINCNTSAMTQACPKVTFEPIPIHYCAPAGFAILKCKDPTFNGTGPCRNVSTVQCTHGIRPVVSTQLLLNGSLAEKDVMIRSENITDNGKIIIVQLTEPVNITCIRPGNNTRTSIRIGPGQTFYATGEVTGDIRKAHCNVSRAAWNNTLQKISKQLGKYFNNKTIIFKNSSGGDVEVTTHSFNCGGEFFYCNTTELFNSTWD-NSTWDKNITQVITLPCRIKQIINMWQRVGQAMYAPPIKGVMRCESNITGLLLTRDGGANSS-NETFRPIGGDMRDNWRSELYKYKVVEIEPIGVAPTRAKRRVVEREKRAITLGAAFLGFLGAAGSTMGAASLTLTVQARQLLSGIVQQQSNLLRAIEAQQHLLKLTVWGIKQLQARVLAVERYLKDQQLLGIWGCSGKLICTTNVPWNSSWSNKSHDEIWNNMTWMQWDREVINYTEKIYQLIEESQNQQEKNEQDLLALDKWASLWSWFGISNWLWYIRIFIIIVGGLIGLRIVFAVLSIINRVRQGYSPLSLQTLIPHPEGPDRPGRIEEEGGKQHRDRSIRLVSGFLALAWDDLRSLCLFSYHRLRDFILVVARTVELLGRLGWEGLKYLGNLLGYWGQELKSSAINLLDTIAIAVAGWTDRVIEIVQRICRAIRNIPRRIRQGAERALQ
>A1.RU.08.08_RU_SP_K84_IV_A3.GU481277
MKARGTQRNYQHLWRWGIWLFWMIIICKAADNLWVTVYYGVPVWRDAETTLFCASDAKAYDREVHNVWATHACVPTDPNPQEIMLENVTEEFDMWKNNMVEQMQADIISLWDQSLKPCVKLTPLCVTLNC-DYLNSTSS---NNSSDLFEEMKNCSFNMTTELRDKRKTVHSLFYKLDIVSIDSNSRQYRLINCNTSTMTQACPKVTFEPIPIYYCTPAGFAILKCRDPNFNGTGPCKNVSTVQCTHGIKPVVSTQLLLNGSLAEKEVMIRSKNITDNSKIIIVQLKEPVNITCIRPSNNTRTGIRIGPGQTFYATGNVIGDIRKAYCNVSRANWTSTLQKISKQLRKYFHNKTISFKNSSGGDLEVTTHSFNCGGEFFYCNTADLFNSTWDTNSTQTNRASENITLPCRIKQIINMWQRVGQAMYAPPIKGIIMCTSNITGLLLTRDGGGETNSNETFRPIGGDMRDNWRSELYKYKVVKIEPIGVAPTRAKRRVVEREKRAIGLGAAFLGFLGAAGSTMGAASITLTVQARQLLSGIVQQQSNLLRAIEAQQHLLKLTVWGIKQLQARVLAVERYLKDQQLLGIWGCSGKLICTTDVPWNSSWSNKSQSEIWDNMTWMQWDKEIINYTEKIYDLIEKSQNQQEKNEQDLLALDKWAGLWSWFSISNWLWYIRIFIIIVGGLIGLRIVFAVLSIINRVRQGYSPLSLQTPIPHPEGPDRPERIKEEGGEQGRDRSIRLVNGFLALAWDDLRSLFLFSYHRLRDFISIAARTVELLGRLGWEGLKYLGNLLRYWGQELKSSAVNLIDTLAIAVAEWTDRVLEIGQRFGRAICNIPRRIRQGAEKALQ
>A1.RU.08.08_RU_SP_R589_VI_0A3.GU481544
MKARGMQRNYQHLWRWGTMFFWIIMMCKAAENLWVTVYYGVPVWRDAETTLFCASDAKAYDKEVHNVWATHACVPTDPDPQEINLENVTENFNMWKHNMVEQMQTDIISLWDQSLKPCVKLTPLCVTLTCTEPNITSSNDSSFNRNSNDEEMKNCSFNMTTELRDKRKIVHSLFYKLDIVSIDRISGQYRLINCNTSTMTQACPKITFEPIPIHYCAPAGFAILKCKDTEFSGTGPCKNVSTVQCTHGIKPVVSTQLLLNGSLAEEKVMVRSENITNNGKNIIIQLTEPVKITCIRPSNNTRTSIRIGPGQTFYATGKVVGNIRKAYCNVSGAKWNETLQKISIQLRTYFNNKTIIFKNSSGGDLEVTTHSFNCGGEFFYCNTTKLFNSSWGENGTNSIETNETIILPCRIKQIINMWQRVGQAMYAPPIKGIIKCESNITGLLLIRDGGTNSS-NETFRPIGGDMRDNWRSELYKYKVVKIEPIGVAPTKARRRVVEREKRAIGLGAAFLGFLGAAGSTMGAASITLTVQARQLLSGIVQQQSNLLRAIEAQQHLLKLTVWGIKQLQARVLAVERYLKDQQLLGIWGCSGKLICTTNVPWNSSWSNKSQSEIWNNMTWMQWDKEVINYTNIIYDLIEQSQTQQEKNEQDLLALDKWTSLWNWFDISKWLWYIRIFIIIVGGLIGLRIVFAVLSIINRVRQGYSPLSLQTPTPHPEEPDRPGRINEEGGEQGRTRSVRLVSGFLALAWDDLRSLCLFSYHLLRDFILIAARTVGLLGRLVWEGLKYLGNLLEYWGQELKNSAINLVDTIAIAVAGWTDRVIEIGQGVCRAICNIPRRIRQGAEKALQ
>A1.RU.08.08_RU_SP_SC3410_VI_C2.GU481661
MKVMGMQRNYQHLWRWGTMFLLMIIMCKAAENLWVTVYYGVPVWKNADTTLFCASDAKAFDKEVHNVWATHACVPTDPDPQEIPLENVTEEFNMWKNNMVEQMQTDIISLWDQSLKPCVKLTPLCVTLNCTEPNKPNSTVSFNNNSRLVEEMRNCSFNVTTELKDKKRKVHSLFYKLDIVPIDSNSREYRLINCNTSTVTQACPKVTFEPIPIYYCTPAGFALLKCRDPNFNGTGPCKNVSTVQCTHGIKPVVSTQLLLNGSLAEKEIMIRSENITNNGKNIIVQLTEPVNITCIRPGNNTRTSIRIGPGQAFYATGEVTGDIRKAHCIVNRVAWENTLKNISTQLRKYF-NRTIIFEKSSGGDLEVTTHSFNCGGEFFYCDTTNLFNSTWEEKSTVTNSTNDTITLPCRIKQIINMWQRVGQAMYAPPIQGNISCESNITGLLLTRDGGSENN--ETFRPIGGDMRDNWRSELYKYKVVKIEPIGVAPTRARRIVVKREKRAIGLGVAFLGFLGAAGSTMGAASLTLTVQARQLLSGIVQQQSNLLRAIEAQQHLLKLTVWGIKQLQARVLAVERYLKDQQLLGIWGCSGKLICTTTVPWNSSWSNKSYSDIGDNMTWMQWDKEIINYTNKIYDLIEESQNQQEKNEQDLLALDKWASLWNWFDISNWLWYIKIFIMIVGGLIGLRIVFAVFSIINRVRQGYSPLSLQIPTPHPEGPDRPGEIKEEGGEQGRDRSIRLVSGFLALAWDDLRSLCLFSYHRLRDFISIAVRTVELLGRLGWEGLKYLGNLLGYWGQELKNSAVNLVDTIAIAVGGWTDRVLEIGQRICRAIRNIPRRIRQGAEKALQ
>A1.RU.08.DEMA108RU003.KF716491
MKARGMKRNYQHSWRWGTMFLCMIIMCKAAENLWVTVYYGVPVWRDAETTLFCASDAKAYDTEVHNVWATHACVPTDPNPQEIALENVTENFNMWKNGMVEQMQTDIISLWDQSLKPCVKLTPLCVTLNCTAPNSTRPDNS-----SRYEEMKNCSFNMTTELRDKRTKVYSLFYKLDIVATDSSSGQYRLINCNTSAMTQACPKITFEPIPIHYCAPAGFAILKCRDPNFNGTGPCGNVSTVQCTHGIKPVISTQLLLNGSLAEKEIIIRSENITDNGKIIIVQLKEPVKINCTRPDNNTRTSYRIGPGQTFYATGDVIGDPKKAYCNVSRATWNNTLRNISAQLIKHF-NKTIIFRNSSGGDLEVTTHSFNCGGEFFYCNTTNLFDSTWNDTDTNSTDANEIITLPCRIRQIINMWQRVGQAMYAPPIKGVIRCESNITGLLLTRDGGTNSSENEIFRPIGGDMRDNWRSELYKYKVVEVEPIGVAPTKARRRVVEREKRAIGLGAAFLGFLGAAGSTMGAASITLTVQARQLLSGIVQQQSNLLKAIEAQQHLLKLTVWGIKQLQARVLALERYLKDQQLLGIWGCSGKLICTTNVPWNLSWSNRSQSDIWDNMTWMQWDREVINYTNIIYDLLEESQNQQEKNEQDLLALDKWASLWNWFDITNWLWYIKIFIMIVGGLIGLRIVFAVLSIINRVRQGYSPLSFQTLTPHPEGPDRPGRIKEEGGEQDRGRSIRLVSGFLALAWDDLRSLCLFSYHRLRDLISIAARTVELLKRLGWEGLKYLGNLLGYWGQELKSSAINLIDTIAIVVAGWTDRVIELGQRLCRAICNIPRRIRQGAEKALQ
>A1.RU.08.DEMA108RU004.KF716492
MKARGMQRNYQHLWRWGTMLLLMIIMCKAAENLWVTIYYGVPVWRDAETTLFCASDAKAYDKEVHNVWATHACVPTDPDPQEIILENVTEDFNMWKNNMVEQMQTDIISLWDQSLKPCVKLTPLCVTLNCTEPNSASSNNNSNSSDSLFEEMRNCSFNMTTELRDKRKTVYSLFYKLDIVPTDSGSKQYRLINCNTSAMTQACPKVTFEPIPIHYCAPAGFAILKCKDTDFIGKGPCTNVSTVQCTHGIKPVVSTQLLLNGSLAEEKVMIRSENITDNGKIIIVQLTKPVSITCIRPGNNTRTSIRIGPGQTFYATGDVIGDIRKAYCNVSRTEWNSTLQKISTQLKEYFNNKTIIFQNSSGGDLEVTTHSFNCGGEFFYCNTTELFNSTWKENSTITNNANDTITLPCRIKQIINMWQRVGQAMYAPPIKGSIRCKSNITGLLLTRDGGSEPNSEEIFRPIGGNMRDNWRSELYKYKVVKIEPIGVAPTKAKRRVVEREKRAIGLGAAFLGFLGAAGSTMGAASLTLTVQARQLLSGIVQQQSNLLRAIEAQQHLLKLTVWGIKQLQARVLAVERYLKDQQLLGIWGCSGRLICPTNVPWNSSWSNKSQEEIWGNMTWMQWDKEVINYTNIIYDLIEQSQNQQEKNEQDLLALDKWADLWNWFSISNWLWYIRIFIIIVGGLIGLRIVFAVLSIINRVRQGYSPLSLQTLTPHPEGPDRPGGIKEEGGEQGRDRSIRLVSGFLALAWDDLRSLCLFSYHRLRDFILIAARTVELLGRLGWEGLKYLGNLLGYWGQELKSSAINLLDVTAIAVAGWTDRIIEIGQRFCRAICNIPRRIRQGAEKALQ
>A1.RU.08.PokA1Ru.FJ864679
MKARGMKRNYQNLWGWGTLLLWMMIMCKVAGNLWVTVYYGVPVWRDAKTTLFCASDAKAYDKEVHNVWATHACVPTDPNPQEIVLENVTEDFDIWKNDMVEQMQTDIINLWDQSLKPCVKLTPLCVTLNCSDPTEFNSTSYSSSRIRNDTDMKNCSFQMTTELRDRTKTVHSLFYRLDIVSTNDDNRLYRLISCNTSEVKQACPKVTFEPIPIHYCAPAGFAILKCRDANFTGKGTCQNVSTVQCTHGIKPVVSTQLLLNGSLAEKEIMIRSKNLSNNAKNIIVQLNEPVNITCIRPNIKTRKGIHVGPGQAIYVTGAVTGDIRKAHCNVSRAKWNTTLQKLSRLRKYFV-NKTIIFKNHSGGDAEITTHSFNCGGEFFYCNTTELFNSTWYKNGTNTTSTSENITLPCRIKQIVRMWQRVGQAMYAPPISGIIKCESNITGLILTRDGGDNSSSNETFRPEGGDIRDNWRNELYKYKVVEIEPIGVAPTEARRRVVQREKRAIGLGAAFIGFLGAAGSTMGAASLTLTVQARKLLSGIVQQQSNLLRAIEAQQHLLKLTVWGIKQLQARVLAVERYLKDQQLLGIWGCSGKLICTTNVPWNSSWSNKSLRAIWDNMTWMEWDKEVHNYTNIIYQLIEESQNQQEKNEQELLAFDKWASLWNWFDISKWLWYIRIFIMIVGGLIGLRIVFTVLSIINRVRQGYSPLSLQTLTPHPEGPDRLGGIKEEGGEQGRDRSIRLASGFLALAWEDLRSLCLFSYHRLRDFISIAARTVELLGRLVWEGLKYLGNLLGYWGQELKNSAINLIDTIAIVVAGWTDRVIEIGQRFCRAIRNIPRRIRQGAERALQ
>A1.RU.08.RUA004g.HQ834965
MRARGMKRNYQNLWRGGTLLFWIIIMCKAAENLWVTVYYGVPVWRDAETTLFCASDAKAHEREVHNVWATHACVPTDPNPQEIALENVTENFNMWKNNMVEQMQTDIISLWDQSLKPCVKLTPLCVTLNCVDPNITSSNNSSNSSDIVYKEMKNCSFNMTTELRDKRKTVHSFFYKLDIVETDSGSGQYRLINCNTSAMTQACPKITFEPIPIHYCAPAGFAILKCRDTEFTGKGPCKNVSTVQCTHGIRPVVSTQLLLNGSLAEKEVIIRSENITDNGKIIIVQLTEPVNITCIRPSNNTRTSIRIGPGQTFYATGEVTGDIRKAHCNVSRTAWNNTLQKISAQLRKHFSNKTIIFKNSSGGDLEVTTHSFNCGGEFFYCNTTDLFNSTWDKNGTGTSTASDNITLPCKIRQIIRMWQRVGQAMYAPPIKGIIKCESNITGLLLTRDGGTNSS-YETFRPIGGNMRDNWRSELYKYKVVKIEPIGVAPTGAKRRVVEREKRAIGLGAAFLGFLGAAGSTMGAASITLTVQARQLLSGIVQQQSNLLQAIEAQQHLLKLTVWGIKQLQARVLAVERYLKDQQLLGIWGCSGKLICTTNVPWNSSWSNKSQSEIWNNMTWMQWDKEVINYTNIIYGLIEEAQNQQEKNEQDLLALDKWASLWSWFDISNWLWYIRIFIIIVGGLIGLRTVFAVLSIINRARQGYSPLSLQTLTPNPEGPNRPGRIEEGGGEQDRDRSTHLVGGFLALAWDDLRGLCLFSYHRLRDLISIAARTVELLGRLGWEGLKYLGNLLGYWGQELKSSAINLIDTTAIAVAGWIDRIIELGQRLCRAIRNIPRRIRQGAEKALQ
>A1.RU.08.RUA006a.HQ616088
MKARGMKRSYQHLWGWGTLLLWMIIMCKAAENLWVTVYYGVPVWRDAETTLFCASDAKAYDKEVHNVWATHACVPTDPDPQEIALENVTENFNMWKNNMVEQMQTDIISLWDQSLKPCVKLTPLCVTLNCAEPSNSSNS------SLALEEMKNCSFNMTTELRDKRKTVYSLFYKLDIVSADSDSSRYRLISCNTSTVTQACPKVTFEPIPIHYCAPAGFAILKCKDPNFNGTGPCKNVSTVQCTHGIKPVVSTQLLLNGSLAEQEVMIRSENFKDNSKTIIVQLTKPVNITCVRPSNNTRTSIHIGPGQAFYATGAVIGDIRKAYCNVSKTAWESALQNISTQLRKHF-NKTIIFKNSTGGDLEITTHSFNCGGEFFYCNTTKLFNSTWNDTVINNTGTNETITLPCRIKQIINMWQRVGQAMYAPPIKGSIRCESNITGLLLTRDGGNETNGNETFRPIGGDMRDNWRSELYKYKVVKIEPIGVAPTKAKRRVVEREKRAIVLGAAFLGFLGAAGSTMGAASITLTVQARQLLSGIVQQQSNLLRAIEAQQHLLKLTVWGIKQLQARVLAVERYLKDQQLLGIWGCSGKLICTTSVPWNSSWSNKSQNEIWNNMTWMQWDKEVINYTNIIYELIEESQNQQEKNEQDLLALDKWASLWSWFDISNWLWYIRIFIIIVGGLIGLRIVFAVLSIINRVRQGYSPLSLQTLIPHPEGPDRPGGIKEEGGEQGRDRSIRLVSGFLALAWDDLRSLCLFSYHRLRDFISIAARTVELLGHLGWEGLKYLGNLLGYWGQELKSSAINLIDAIAIAVAGWTDRVIELGQSFCRAICNIPRRIRQGAEKALQ
>A1.RU.08.RUA009h.JF430898
MKARGMQKNYQHLWRWGIMLFWMIMMCKVTGNLWVTVYYGVPVWRDAETTLFCASDAKAYDKEVHNVWATHACVPTDPNPQEIDLENVTEKFDMWKNNMVEQMQTDIISLWDQSLKPCVKLTPLCVTLNCTEPNPNSTSVNINSNDSLYEEMKNCSFNMTTELRDKRKKAYSLFYKLDIVSIDSDSRQYRLINCNTSAMTQACPKVTFEPIPIHYCAPAGFAILKCKDPYFNGTGPCKNVSTVQCTHGIKPVVSTQLLLNGSLAEKEIMIRSKNITDNGKIIIVQLTEPVKITCIRPGNNRRTSIHMGPGQAFYATGAITGDIRKAHCQVNRTAWNSTLQQISIKLRQYFANKTIIFKNSSGGDLEVTTHSFNCGGEFFYCNTTDLFNSTWRNDTVANITANGTITLPCRIKQIINMWQRVGQAMYAPPIEGNISCESNITGLLLIRDGGTDDSETESFRPIGGDMRDNWRSELYKYKVVQIEPIGVAPTKARRRVVEREKRAIGLGAAFLGFLGAAGSTMGAASLTLTVQARQLLSGIVQQQNNLLRAIEAQQHLLKLTVWGIKQLQARVLAVERYLKDQQLLGIWGCSGKLICTTNVPWNSSWSNKSQSEIWNNMTWMQWDREVINYTNIIYDLIEESQNQQEKNEQDLLALDKWASLWNWFDISKWLWYIKIFIIIVGGLIGLRIVFAVLSIINRVRQGYSPLSLQTLAPHPEEPDRPGRIKEDDGEQGRDRSIRLVSGFLALAWDDLRSLCLFSYHRLRDFISIAARTVELLGRLGWEGLKYLGNLLGYWGQELKSSAIKLIDTIAIAVAGWTDRIIEIGQRFCRAICNIPRRIRQGAEKALQ
>A1.RU.10.10RU6617.JX500696
MKAKGMRRNYQHLWRWGIMLFWMIIMCKAAENLWVTVYYGVPVWRDAETTLFCASDAKAYDKEVHNVWATHACVPTDPNPQEIALENVTEDFDIWKNNMVEQMQTDIISLWDQSLKPCVKLTPLCVTLNCTDLNSTSSNNIRNSSDSLLGEMKNCSFNMTTEIRDKKKTVYSLFYKLDIVSTDRDSNQYRLINCNTSTMTQACPKVTFEPIPIHYCAPAGFAILKCRDTNFTGKGACRNVSTVQCTHGIKPVVSTQLLLNGSLAEREVMIRSENITDNSKTIIVQLTKPVNITCIRPGNNTRTSIRIGPGQTFYATGEVIGDIRKAYCNVSKKEWNDTLQEISAQLREYFNNKTIIFKNSTGGDLEVTTHSFNCGGEFFYCNTTKLFNSTWDKNSTWNENANENITLPCRIKQIINMWQRVGQAMYAPPIKGVIMCKSNITGLLLTRDGGGGANSNETFRPIGGNMRDNWRSELYKYKVVQIEPIGVAPTRAKRRVVEREKRAIGLGAAFLGFLGAAGSTMGAASLTLTVQARQLLSGIVQQQSNLLRAIEAQQQLLKLTVWGIKQLQARVLAVERYLKDQQLLGIWGCSGKLICTTNVPWNSSWSNKSQSEIWDNMTWMQWDKEIINYTNIIYNLIEESQNQQEKNEQDLLALDKWASLWSWFDISNWLWYIRIFIIIVGGLIGLRIVFAVLSIINRARQGYSPLSLQTLTPHPEGPDRPGGIKEEGGEQGRDRSIRLVSGFLALFWDDLRSLCLFSYHRLRDFISIAARTVELLGRLGWESLKYLGNLLGYWGQELKSSAINLIDTIAVAVAGWTDRVIETGQRLCKAIRNIPRRIRQGAEKALQ
>A1.RU.10.10RU6792.JX500695
MKARGMKRNYQHLWGWGTLLFWMIIMCKAAENLWVTVYYGVPVWRDAETTLFCASDAKAFEKEVHNVWATHACVPTDPNPQEIALENVTENFNMWKNNMVEQMQTDIISLWDQSLKPCVKLTPLCVTLNCAEPSNNRSANN-NSSDNLFEEMKNCSFNMTTELRDRRKTVYSLFYKLNIVSADSSSGKYRLINCNTSTMTQACPKITFEPIPIHYCAPAGFAILKCKDPNFNGTGPCKNVSTVQCTHGIKPVVSTQLLLNGSLAEKEVMIRSENITDNGKIIIVQLADPVNITCIRPGNNTRTSIRIGPGQTFYATGDIIGDIRKAYCNISREAWDSALQKISTQLRKYFNNKTIIFEKSSGGDLEVTTHSFNCGGEFFYCNTTGLFNSTWDTNGTVTSSTNKTITLPCRIKQIINMWQRVGQAMYAPPIKGSIRCESNITGLLLIRDGERNSS-NETFRPIGGNMRDNWRSELYKYKVVQIEPIGLAPTRAKRRVVEREKRAIGLGAALLGFLGAAGSTMGAASMTLTVQARQLLSGIVQQQSNLLRAIEAQQHLLKLTVWGIKQLQARVLAVERYLKDQQLLGIWGCSGKLICTTNVPWNSSWSNKSQSEIWNNMTWMQWDREVINYTNMIYDLLEESQNQQEKNEQDLLALDKWASLWNWFDISHWLWYIKIFIMIVGSLIGLRIVFAVLSIINRVRQGYSPLSLQTLTPHPEGPDRPGRIKEEGGEQDRNRSVRLVSGFLALAWDDLRSLCLFSYHRLRDLISIAARTVELLGRLGWEGLKYLGNLLGYWGQELKSSAINLIDTIAIAVGRWTDSVIEIGQRLCRAIRNIPRRIRQGAEKALQ
>A1.RU.x.RUA021c3.HQ834967
MKAGGMQRNYQNLWKWGTMFLWVIIMCKAAENLWVTVYYGVPVWRDAETTLFCASDAKAYDKEVHNVWATHACVPTDPSPQEIALENVTENFDMWKNNMVEQMQTDIISLWDQSLKPCVKLTPLCVTLDCVKPTSDNAS------LNNSSVMKNCSFNMTTELRDKRKNVYSLFYKLDIVSINSGDGPYRLINCNTSTVTQACPKVTFEPIPIHYCAPAGFAILKCRDPNFNGTGPCKNVSSVQCTHGIKPVVSTQLLLNGSLAEEKVMIRSQNITDNGKIIIVQLTEPVNITCIRPGNNTRKSIRIGPGQTFYATGDVISDIRKAHCNVSKSKWNSTLQEIGTQLRKYFNNKTIIFKSSSGGDLEVTTHSFNCGGEFFYCNTTGLFNSTWG-NSTDAN-SNENITLPCRIKQIINMWQRVGQAMYAPPISGNISCVSNVTGLLLVRDGGGGNSNNETFRPIGGDMRDNWKSELYKYKVVEIEPIGVAPTKAKRRVVQREKRAIGLGAALLGFLGAAGSTMGAASLTLTVQARQLLSGIVQQQSNLLRAIEAQQHLLKLTVWGIKQLQARVLAVERYLKDQQLLGIWGCSGKLICTTSVPWNSSWSNKSHNEIWENMTWMQWDREIINYTNLIYNLIEESQNQQEKNEQDLLALDKWSSLWSWFDITNWLWYIRIFIMIVGGLIGLRIVFAVLSIINRVRQGYSPLSFQTLVPHPEGPDRPGGIKEEGGEQDRNRSIRLVSGFLALAWDDLWSLCLFSYHRLRDFISIAARTVELLGRLGWEGLKYLGNLLEYWGQELKSSAINLVDTLAIAVAGWTDRIIEIVQRFCRAIWNIPRRIRQGAEIALQ
>A1.RU.x.RUA022a2.HQ616082
MKARGMQKNYQHLWRGGTMLLWMIIMCKATENLWVTVYYGVPVWRDAETTLFCASDAKAYDKEVHNVWATHACVPTDPDPREIDLENVTENFNMWKNNMVEQMQTDIISLWDQSLKPCVKLTPLCVTLNCSDPTSNSTSSNTSFNDSRYEEMKNCSFNMTTELRDKRRNVYSLFYKLDIIATNSNSRLYRLINCNTSAMTQACPKVTFEPIPIHYCAPAGFAILKCKDPNFNGTGPCKNVSTVQCTHGIKPVVSTQLLLNGSLAEKDVMIRSENITDNSKTIIVQLTEPVNITCIRPGNNTRTSIRIGPGQAFYATGEIIGDTRKAHCTVNKTAWESTLQKTSMKLREYFKNKTIVFKNSSGGDLEVTTHSFNCGGEFFYCNTTNLFNGTWSKSTTANATANETITLPCRIKQIINMWQRVGQAMYAPPIIGNISCESNITGLLLTRDGGTTNSSDETFRPIGGNMRDNWRSELYKYKVVIIDPIGVAPTRAKRRVVEREKRAIGLGVAFLGFLGAAGSTMGAASLTLTVQARQLLSGIVQQQSNLLRAIEAQQHLLKLTVWGIKQLQARVVAVERYLKDQQLLGIWGCSGKLICPTNVPWNSSWSNKSQNEIWNNMTWMQWDKEVINYTNLIYNLIEESQNQQEKNEQDLLALDKWASLWSWFDISNWLWYIRIFIIIVGGLIGLRIVFAVLSIINRVRQGYSPLSLQTLTPHPEEPDRPERINEEGGEQGRDRSIRLVNGFLALAWDDLRSLCLFSYHRLRDFISIAVRTVELLGRLGWEGLKYLGNLLGYWGQELKNSAINLLDTTAIVIAGWTDRVIELGQRLCRAIINIPRRIRQGAEKALQ
>A1.RW.07.pR463F.JX236677
MRVMGTQMNYQNLWRWGIMILGMSIICSVAGNLWVTVYYGVPVWRDADTTLFCASDAKAYDTEVHNVWATHACVPTDPSPQEIHLENVTEKFNMWKNNMVEQMHEDIISLWDQSLKPCVKLTPLCVTLECKAPNITA---------DMREEIKNCSFNMTTELRDRRRKMYSLFYRLDIVPINKNNSEYRLINCNTSAITQACPKVSFEPIPIHYCAPAGFAILKCKDTEFNGTGPCKNVSTVQCTHGIKPVVSTQLLLNGSLAENGIRIRSENITNNAKTIIVQLDRPVQINCTRPNNNTRKSERIGPGQTFYATNAIIGDIRKAHCNVSKAEWNETVRRVAEQLEKYFKNKTIKFTNSSGGDLEITTHSFNCGGEFFYCNTSALFDSTWRFNGIGSGNENDTINLPCRIKQIINMWQRAGQAMYAPPIQGVIRCDSNITGLLLTRDGGRGNDNTEVFRPGGGNMKDNWRSELYKYKVVKIEPLGVAPTRARRRVVERGKRAVGIGAVFIGFLGAAGSTMGAASITLTVQARQLLSGIVQQQSNLLRAIEAQQHLLRLTVWGIKQLQARVLAVERYLRDQQLLGLWGCSGKLICTTNVPWNSSWNNKSYSEIWDSMTWLQWDKEINNYTSIIYSLIEESQNQQEKNEQDLLALDKWATLWNWFDITNWLWYIRIVIIIVGGLIGLRIVFAMLSIINRVRQGYSPLSLQTLTPNPEGLDRPGRIEEEGGEQGRGRSIRLVNGSLALVWDDLRSLCLFSYHRLRDFILIAAKTVELLGRLGWKGLKYLWNLLLYWGQELKSSAINLLDTTAIAVANWTDRIIEIGQRLCRAIIHIPRRIRQGFERALL
>A1.RW.07.pR880F.JX236678
MRVMGTQTNCPNLWRWGTMILGMLIICSATEQLWVTVYYGVPVWKDAETTLFCASDAKAYKTEMHNVWATHACVPTDPNPQEIPLENVTENFNMWKNNMVEQMNTDIINLWDQSLKPCVKLTPLCVTLNCSKVNGNKTEAN----EGSGEEMKNCSFNMTTELRDRRKKVYSLFYKLDVVQLNKTYNEYRLINCNTSAITQACPKVTFEPIPIHYCAPAGFAILKCRDEEFSGIGLCKNVSTVQCTHGIKPVVSTQLLLNGSLAEKKVRIRSENITNNVKTILVQLAQPVIITCIRTGNNTRTSIRIGPGQTFYATGDIIGNIRKAYCNVSRTEWNDTLQQVVIQLGEYFKNKTITFNSSSGGDLEITTHSFNCGGEFFYCNTSTLFSSTWE-NGTELNSSNDTITLPCRIKQIINMWQRVGQAIYAPPIEGEIRCQSNITGLILTRDGGEDINTSETFRPGGGDMRDNWRSELYKYKVVKIEPLGVAPTRARRRVVEREKRAVGIGAVFIGFLGAAGSTMGAASITLTVQARQLLSGIVQQQSNLLRAIEAQQHLLKLTVWGIKQLQARVLAVERYLRDQQLLGIWGCSGKLICTTNVPWNASWSNKSQSEIWDNMTWLQWDKEISNYTHIIYKLIEESQNQQEKNEQDLLALDKWANLWNWFDISNWLWYIKIFIIIVGGLIGLRIVFAVLSIINRVRQGYSPLSFQTHIPNPRGLDRPEGIGEEGGEQGRDRSIRLVSGFLALAWDDLRSLCLFSYHRLRDFILIAARTVKLLGHLGWEGLKYLWNLLLYWGQELKISAINLVDTIAIAVAGWTDRIIEIGQGIGRAILHIPRRIRQGFERALL
>A1.RW.11.DEMA111RW002.KF716472
MKVMGIQRNYGQLWRWGTMILGMIIICSATENLWVTVYYGVPVWKNAETTLFCASDAKAYDKEVHNVWATHACVPTDPNPQEVYLENVTEEFNMWKNNMVEQMHTDIISLWDQSLKPCVQLTPLCVTLNCTN---------GNTKGTEIEGMTNCSFNATTELRDKNQKMYSLFYKLDIVQINESSSLNRLINCNTSAITQACPKVSFEPIPIHYCAPAGFAILKCRDPKFNGTGPCKNVSSVQCTHGIKPVVSTQLLLNGSLAEKEVIIRSENITNNAKTIIVQLVKPIGINCTRPSNNTRKSVRIGPGQTFYATGEIIGDIRQAHCNVSREDWFEALKNISKQLGKHFGNKTIVYDKSSGGDLEVTTHSFNCGGEFFYCNTTGLFNSTWSRNTTDNNTLNGTITLQCKIKQIINMWQRTGRAMYAPPIPGTIMCNSSITGLLLTRDGGNSGNSNETFRPGGGDMKDNWRSELYKYKVVKIEPLGVAPTRAKRRVVEREKRAVGMGALFIGFLGAAGSTMGAASVTLTVQARQLLSGIVQQQSNLLKAIEAQQHLLRLTVWGIKQLQARILAVERYLKDQQLLGIWGCSGKLICTTSVPWNSSWSNKSQDEIWQNMTWIQWDKEINNYTELIYNLIEQSQNQQEKNEQELLALDKWASLWTWFDISNWLWYIKIFIMIVGGLIGLRIVFAVLSIINRVRQGYSPLSFQIHTPNQGEPDRPRGIEEGGGEQGRDRSIRLASGFLALIWEDLRNLCIFSYHRLRDLLLIAARTVELLGRLGWEGLKYLGNLTQYWIQELKISAISLFDTIAITVAGWTDRVIEIVQRICRAILNIPTRIRQGFERALL
>A1.RW.92.92RW008.AB253421
MRVKGIQRNCQCLLTWGTMILGILIICRATENLWVTVYYGVPVWKDAKTTLFCASDAKAYETEKHNVWATHACVPTDPNPQEIHLENVTEDFNMWKNNMVEQMHTDIISLWDQSLKPCVKLTPLCVTLHCSNVTGANS------TGTGGEEIKNCSYNITTELRDKRKKVYSLFYRLDIVQLSSNSNEYRLINCNTSAITQACPKVSFEPIPIHYCAPAGFAILKCKDEEFNGTGPCKNVSTVQCTHGIKPVVSTQLLLNGSLAKEKVIIRSENITNNVKTIIVQLVKPVKINCTRPNNNTRTSIRIGPGQSFHATGDIIGDIRQAHCNVSRSEWNEALRQVVEQLRGHFGNKTIIFTNSSGGDIEITTHSFNCGGEFFYCDSSGLFNSTWDNTNITQPNSNDTITLQCRIKQIINMWQRAGQAMYAPPIPGVISCVSNITGLLLTRDGGITSA-NETFRPGGGDMRDNWRSELYKYKVVKLEPLGVAPTRARRRVVEREKRAVGIGAVFIGFLGAAGSTMGAASMTLTVQARQLLSGIVQQQSNLLRAIEAQQHLLKLTVWGIKQLQARVLAVESYLRDQQLLGIWGCSGKLICTTTVPWNASWSNKSYSEIWENMTWLQWDKEISNYTNLIYGLIEESQNQQEKNEQDLLALDKWANLWSWFEISNWLWYIKIFIMIVGGLIGLRIVFAVLSIINRVRQGYSPLSFQTHTPNPGGPDRPGRIEEEDGELGRGRSIRLVNGFLALAWDDLRSLCLFSYHRLRDFILIAARTVELLGHLGWEGLKYLWNLLVYWSRELRISATSLVDTIAIVVAGWTDRVIEIVQGIGRAILHIPRRIRQGLERALL
>A1.RW.92.92RW025A.AB287377
MRVMGTWMNWQNLWRGGTMILGMLMICSTAENLWVTVYYGVPVWKDAETTLFCASDAKAYDTEAHNVWATHACVPTDPNPQEIYLENVTEEFNMWKNNMVEQMHTDIISLWDQSLKPCVQLTPLCVTLNCNNITINNITT--NITEDMRGEIKNCSYNMTTVLRDKRRKVYSLFYRLDIVPLDEGSSDYRLINCNTSTITQACPKVSFDPIPIHYCAPAGFAILKCKDPDFNGTGPCKNVSTVQCTHGIKPVVSTQLLLNGSLAEGKVRIRSENITNNAKNIIVQLVKPVKINCVRPNNNTRTSVRIGPGQTFYATGEIIGDIRQAFCTVNESEWNETLQQVATQLREHFENKTIKFTNSSGGDLEITTHSFNCGGEFFYCNTSGLFNSTWNNNNTREKISNSTITLHCRIKQIINRWQEVGQAMYAPPIPGVINCRSNITGLILTRDGGDGDNNTEIFRPGGGNMKDNWRSELYKYKVVKIEPLGVAPTRAKRRVVERAKRAVGIGAVFLGFLGAAGSTMGAASITLTVQARQLLSGIVQQQSNLLRAIEAQQHLLKLTVWGIKQLQARVLAVERYLQDQQLLGIWGCSGKLICTTNVPWNSSWSNKSQSEIWENMTWLQWDKEISSYTGIIYKLIEESQNQQEKNEQDLLALDKWASLWNWFEISKWLWYIKIFIMIVGGLIGLRIVFAVLSIINRVRQGYSPLSFQTHTPNPREPDRPERIEEEGGEQGRDRSIRLVSGFLALAWDDLRSLCLFSYHRLRDFILIAARTVELLGHLGWESLKYLGNLLLYWSQELKISAVNLVDTIAIAVAGWTDRIIETGQRFCRALLNVPRRIRQGFERALL
>A1.RW.93.93RW037A.AB287379
MRVMGTQMNCQNLWRWGTMILGIIIICSAVENLWVTVYYGVPVWKDAETTLFCASDAKAYDTEVHNVWATHACVPTDPNPQEIHLENVTEEFNMWKNNMVEQMHTDIISLWDQSLKPCVKLTPLCVTLDCHKYNSTYNGT--NSTVDMREEIKNCSFNITTELRDKKKKEHSLFYRLDIVQINNNSSQYRLINCNTSAITQACPKVTFEPIPIHYCAPAGFAILKCKEIEFNGTGPCKNVSTVQCTHGIRPVISTQLLLNGSLAEQKIRIRSENITNNAKTIIVQLVQPVEINCTRPNNNTRRSVHIGPGQAFYATGKIIGDIRQAHCNVSRAKWNDTLREVATQLREYFKNKTIIFDKSSGGDLEITTHSFNCGGEFFYCNTSGLFNSTWTNESMQVNSSNDTITLPCRIKQIINMWQRAGQAIYAPPIEGVIRCSSNITGLLLTRDGGVNNTVNETFRPGGGNMRDNWRSELYKYKVVKIEPLGVAPTRAKRRVVEREKRAVGLGAVFIGFLGAAGSTMGAASITLTVQARQLLSGIVQQQNNLLRAIEAQQHLLKLTVWGIKQLQARVLAVERYLKDQQLLGIWGCSGKLICTTNVPWNSSWSNKSQSKIWDNMTWLQWDKEISNYTDIIYSLIEEAQNQQEKNEQDLLAFDKWASLWNWFDISKWLWYIKIFIMIVGGLIGLRIVFAVLSIINRVRQGYSPLSFQIHTPDPRGLDRPERIEEGGGEQGRDRSIRLVSGFLALAWDDLRSLCLFSYHLLRNFILIAARTVELLGHQGWEGLKYLGNTLLYWGQELKNSAVNLFDTIAIAIAGWTDRIIELGQRICRAILHIPRRIRQGFERALL
>A1.RW.93.93RW_024.AY713406
MRVMGIQRNYQHLLEWGTMILGMIIFCSAVENLWVTVYYGVPVWKDAETTLFCASDAKAYETEVHNVWATHACVPTDPNPQEIPLENVTEKFNMWKNYMVEQMHTDIISLWDESLKPCVKLTPLCVTLNCSDAIGNF--------TNIKEEITNCSFNVTTELRDKTKKVHSLFYRLDIVPLNESSQEYVLINCNTSAITQACPKVTFEPIPIHYCAPAGFAILKCKDTDYNGTGPCRNVSTVQCTHGIKPVVSTQLLLNGSLAERNVTIRSENITNNAKTILVQLVKPVRINCTRPYNNTFRRVRIGPGQSFHASDNIVGDIRKAHCNVSRSEWNETLQQVVTQLRGYFGNKTIVFTKPSGGDLEIITHSFNCRGEFFYCNTSSLFNSTWNNTASMQKSSNDTITLQCRIKQIIRMWQRTGQAMYAPPIKGDIRCESNITGLILTRDGGNDSSPDEIFRPGGGDMRDNWRSELYKYKVVQIEPLGVAPTKARRRVVQREKRAIGIGAVFLGFLGAAGSTMGAASITLTVQARQLLSGIVQQQSNLLRAIEAQQHLLKLTVWGIKQLQARVLAVERYLKDQQLLGIWGCSGKLICTTNVPWNTSWSNKSLSEIWDNMTWLQWDKEISNYTNLIYNLIEESQNQQEKNEQDLLALDKWANLWTWFDISNWLWYIKIFIMIVGGLIGLRIVFAVLTVINRVRQGYSPLSFQIHTPNPGDPDRPGRIEEEGGEQDRNRSIRLVSGFLALAWDDLRSLCLFCYHRLRDFTLIAARTVELLGHLGWEGLKYLGNLLLYWGQELKNSAINLFDTIAIAVAGWTDRVIEVGQRVGRALLHVPRRIRQGFERALL
>A1.RW.x.PVPI_KIG93.L07082
MRVMGIQMNCQNLWRWG-MILGMLIICSVAGNLWVTVYYGVPVWKDAETTLFCASDAKAYDTEAHNVWATHACVPTDPNPQEILLKNVTEEFNMWKNGMVEQMHTDIISLWDQSLKPCVQLTPLCVTLDCNYNITINSTKTTNISEEMREEIKNCSFNMTTELRDKKQKVHSLFYKLDIVHLNDKPKQYRLINCNTSAITQACPKVSFEPIPIHYCAPAGFAILKCKRANFTGTGPCKNVSSVQCTHGIRPVISTQLLLNGSLAEEKVQIRSENITNNAKTIIVQFTKAVKINCTRPNKTTRKGVRIGPGQAWYARGNMIGDIRKAYCNVSRTEWNQTLQKVATQLGKHF-NKTITFTKSSGGDLEITTHSFNCGGEFFYCNTTGLFNSTWKNVNGTMQELNDTITLTCRIKQIINMWQRAGQAMYAPPIEGIIRCDSNITGLLLTRDGGVGDNGTETFRPGGGNMRDNWRSELYKYKVVKIEPLGVAPTTAKRKVVEREKRAIGIGAVFLGFLGAAGSTMGAASITLTVQARQLLSGIVQQQSNLLRAIEAQQHLLKLTVWGIKQLQARVLAVERYLKDQQLLGIWGCSGKLICPTTVPWNSSWSNKTLSEIWDNMTWLQWDKEISNYTDLIYQLIEDSQNQQEKNEQDLLALDKWASLWNWFDISNWLWYIRIFIMIVGGLIGLRIIFAVLSIINRVRQGYSPLSFQIHTPNPGGPDRPGRIEEEGGEQGRDRSIRLVSGFLALAWEDLRNLCLFSYHRLRDFILIAARTVELLGHLGWEGLKYLWNLLLYWGRELKISAINLFDTIAIVVAGWTDRVIEVGQRIGRAFLNIPRRIRQGAERALI
>A1.SE.94.SE7253.AF069670
MRVMGTQMNWQHLLRWGTIILGMIMICSTADNLWVTVYYGVPVWKDAETTLFCASDAQAYKTEMHNVWATHACVPTDPNPQELHLKNVTEEFNMWKNSMVEQMHTDIISLWDESLKPCVKLTPLCVTLNCTNANGTQN------VNITNVGMRNCSFNMTTELRDKKQKGYSLFYKLDIVQINDNSSEYRLINCNTSAITQACPKVSFEPIPIHYCAPAGFAILKCRDKEFNGTGPCNNVSTVQCTHGIKPVVSTQLLLNGSLAEEKIMIRSENISDNAKTIIVQLTEPVTINCTRPSNNTRTSIRIGPGQAFYATGDITGDIRQAHCNVSRSSWNKTLQDIVTQLRVYW-NRTIIFNSSSGGDLEITTHSFNCGGEFFYCNTSGLFNSTWSQNDTGVSNSNDTIILPCRIKQIINMWQRAGQAIYAPPIPGIIRCESNITGLLLTRDGGVVNSTNETFRPGGGNMKDNWRSELYKYKVVKIEPLGVAPTRARRRVVQREKRAVGLGALFIGFLGAAGSTMGAASITLTVQARQLLSGIVQQQSNLLRAIEAQQHLLKLTVWGIKQLQARVLAVERYLKDQQLLGIWGCSGKLICTTNVPWNSSWSNKSQNEIWEDMTWLQWDREISNYTEIIYKLIEESQNQQEKNEQDLLALDKWANLWNWFEITKWLWYIKIFIMIVGGLIGLRIVFAVFSVINRVRQGYSPLSFQTHTPDPRGLDRPRRIEEEGGEQGRGRSIRLVSGFLALAWDDLRSLCLFSYHRLRHFILIATTTVELLGHLGWEGLKYLGNLLLYWGQELKLSAISLFDTPAIAVAGWTDRGIELIQRIGRAILNIPRRIRQGFEEALL
>A1.SE.94.SE7535.AF069671
MRAMGIQRNCQHLLRWGTMILGLVIICSVAGNLWVTVYYGVPVWKDAETTLFCASDAKAYETEKHNVWATHACVPTDPNPQEIHLKNVTEKFNMWKNYMVEQMHTDIISLWDQSLEPCVKLTPLCVTLECHYNITVKNITVNISISNSTEDMRNCSFNMTTELRDKQQKVYSLFYRLDLVKIDESNSKYRLINCNTSAITQACPKVTFEPIPIHYCAPAGFAILKCNDKEFNGTGLCNNVSTVQCTHGIKPVVSTQLLLNGSLATK-IMIRSENITNNAKTIIVQLVEPVEINCTRPNNNTRTSVPIGPGKVFYATGEIIGDIRQAHCNVSKSKWNATLQKVAIKLREYFDDKTIIFTKPSGGDLEITTHSFNCGGEFFYCNTSGLFNSTILNSTKMNDNYDDTITLQCRIKQIINMWQRVGQAMYAPPIRGAIRCKSNITGLLLTRDGGNSNSTNETFRPGGGDMRDNWRSELYKYKVVKIEPLGVAPTKAKRRVVEREKRAVGIGAVFLGFLGAAGSTMGAASITLTVQARQLLSGIVQQQSNLLRAIEVQQHLLKLTVWGIKQLQARVLAVERYLKDQQLLGIWGCSGKLICTTTVPWNSSWSNKSYDEIWDNMTWLQWDKEISNYTEIIYQLIEKSQNQQEKNEQDLMALDKWTNLWTWFSISNWLWYIRIFIMIVGGLIGLRIVFAVLAIINRVRQGYSPLSFQIHTPNPRDPDRPGRIEEEGGEQGRDRSIRLASGFLTLAWEDLRSLCLFSYHRLRDLILIAARTVELLGHLGWEGLKYLWNLLLYWGRELKSSAINLVDTIAIAVAGWTDRIIEIGLRIGRAFLHIPRRIRQGFERALL
>A1.SE.95.UGSE8131.AF107771
MRVMGTQRNCQHLLNWGIMILGMIIICSTAENLWVTVYYGVPVWKDAETTLFCASDAKAYEKEVHNVWATHACVPTDPNPQELYLENVTEDFNMWKNNMVEQMHTDIISLWDQSLKPCVQLTPLCVTLNCSNNVTANTNSTANLTDSVKGEMRNCSFNITTELRDKKKKVYSLFYKLDIVKINKSSDRYRLINCNTSAITQACPKVSFEPIPIHYCAPAGFAILKCNEDEFNGTGTCRNVSTVQCTHGIRPVVSTQLLLNGSLAKEEVRIRSENISDNAKTIIVQFTKPVEIICTRPNNNTRKSIRIGPGQAFYGMGDIIGDIRKAHCNVSRSKWNETLKKVAIQLRKYW-NTTIIFTNSSGGDLEITTHSFNCGGEFFYCNTSGLFNSSWNENDTKVNYSNDTITLQCRIKQIINMWQRTGQATYAPPIPGVIQCRSNITGLLLTRDGGVTNNNNETFRPGGGDMRDNWRSELYKYKVVKLEPLGVAPTKAQRRVVKREKRAVGLAAVFFGFLGAAGSTMGAASITLTVQARQLLSGIVQQQNNLLRAIEAQQHMLRLTVWGIKQLQARVMAVERYLKDQQLLGIWGCSGKIICTTAVPWNSTWSNKSYTQIWDNMTWLQWDKEISNYTDIIYQLIEESQYQQEKNEKELLELDKWANLWNWFDISNWLWYIKIFIMIVGGLIGLRIVFAVLTVIKRVRQGYSPLSFQIHTPSPRDPDRPGRIEEEGGEQGRDRSIRLVSGFLALAWDDLRSLCRFSYHRLRDFISIATRIVELLGQ----GLKYLGNLLLYWIRELKISAISLFDTIAIAVAGWTDRVIEIGQRIGRAILHIPRRIRQGFERALL
>A1.SN.01.DDI579.AY521629
MRVMGIQRNYLPLWRWGMISLCMIIICKATENLWVTVYYGVPVWKDAETTLFCASDAKAYDQEVHNVWATHACVPTDPNPQELDLENVTEEFNMWKNNMVEQMHTDIISLWDQSLKPCVQLTPLCVTLNCTDIPKNFTNT--ENVTKAYEEMKNCSFNITTELRDKKQKIYSLFYRLDVVPIENNSTEYRLINCNTSAITQACPKVSFEPIPIHYCAPAGFAILKCKEKKFNGTGPCRNVSTVQCTHGIKPVVSTQLLLNGSLAEEEVMIRSENLTNNAKTIIVQLVNPVQISCTRPNNNTRTSVRIGPGQAFYATGDIIGDIRQAHCNVSRENWTETLQQVAKQLKRHF-NKTIIFTGSSGGDLEITTHSFNCGGEFFYCNTSGLFNSTWNDTAINDTISTYNITLPCRIRQIVHMWQRVGQAMYAPPIQGVINCTSNITGLLLTRDGGDNSSTNETFRPGGGNMKDNWRSELYKYKVVKIEPLGVAPTKAKRRVVEREKRAVGLGAVFLGFLGAAGSTMGAASMTLTVQARQLLSGIVQQQSNLLRAIEAQQHMLKLTVWGIKQLQARVLAIERYLKDQQLLGLWGCSGKLICTTNVPWNSNWSRKSQEEIWGNMTWLQWDKEISNYTDIIYSLIEESQNQQEKNEQDLLALDKWASLWSWFDISKWLWYIKIFIMIVGGLIGLRIVFAVLSIINRVRQGYSPLSFQTLTPNPRGPDRPERIEEEGGEQDRDRSIRLVSGFLALIWDDLRSLCLFSYHRLRDFTLIAARTVELLGQ----GLKYLWNVLLYWGRELKSSAISLLNATAIVVAEWTDRVIEIGQRAGRALLHIPRRVRQGLERALL
>A1.TZ.00.216_F2_A1.HQ659604
MRVMGIQMNCQNLLRWGTMILGMLIICSATSKLWVTVYYGVPVWKDAETTLFCASDAKAYEREVHNVWATHACVPTDPDPQEIYLENVTEGFNMWKNNMVEQMHTDIISLWDQSLKPCVKLTPLCVTLNCSHNITTHNITTPNITKYMEGEIKNCSYNMTTELRDKKQKVYSLFYKLDVVPIDKIRTQYRLINCNTSAITQACPKVSFEPIPIHYCAPAGFAILKCNDAEFNGTGPCKNVSTVQCTHGIRPVISTQLLLNGSLAEGRVKIRSENITNNAKTIIVQLNKTVEINCTRPNNNTRKSVRIGPGQAFYATGDIIGDIRQAYCNVSRADWNKTLQGVANQLKSYFSNKTIIFASSSGGDLEITTHSFNCGGEFFYCDTSGLFNSTWGGNSTDSIQSNDTIILPCRIKQIINMWQRVGQAMYAPPIQGVIKCISNITGLLLTRDGGDNNSANETFRPTGGNMRDNWRSELYKYKVVKIEPLGVAPTPAKRRVVQREKRAVGIGAVFIGFLGAAGSTMGAASITLTVQARQLLSGIVQQQSNLLRAIEAQQHLLKLTVWGIKQLQARVLAVERYLKDQQLLGIWGCSGKLICTTNVPWNSSWSNRTQSEIWNNMTWLQWDKEISNYTDIIYNLIEESQIQQEKNEQELLALDKWANLWNWFDISKWLWYIRIFIMIVGGLIGLRIVFAVLSIINRVRQGYSPLSFQIHTPNPRGPDRPERIEEEGGEQGRDRSIRLVSGFLALAWDDLRSLCLFSYHRLRDFILIAARTVELLKRLGWEGLKYLWNLLLYWGRELKNSAINLLDTIAIAVAGWTDRVIEIGQAICRAILNIPRRIRQGFERALL
>A1.TZ.00.21_F1_D2.HQ659597
MKVKGTQRNSQHLLRWGIMILGM-IICSTAENLWVTVYYGVPVWKDAETTLFCASDAQAYNPEAHNVWATHACVPTDPNPQEIHLENVTEKFDMWKNNMVEQMHTDIISLWDQSLKPCVKLTPLCVTLECNDNVSRNGSN---VTNGMVGEIKNCSYNVTTVIRDKKQKVSSLFYKLDVVQLDKSSQYYRLINCNTSAITQACPKVSFEPIPIHYCAPAGFAILKCNDKQFNGTGLCKNVSTVQCTHGIKPVVSTQLLLNGSLAEERVMIRSENLTNNAKNIIVQFTKPVEIECIRPNNNTRQSVHIGPGQAFYATGDIIGDIRQAHCNVSRKNWTDTLEQVAIQLKTHF-NKTIIFANSSGGDIEITTHSFNCGGEFFYCNTSELFNSTWD-NSTWDNSSTENITLQCRIKQIINMWQRAGQAIYAPPIKGVIGCKSNITGLILTRDGGEKGNINETFRPGGGDMRDNWRSELYKYKVVKIEPLGVAPTKAKRRVVEREKRAVGIGAVFLGFLGTAGSTMGAASVTLTVQARQLLSGIVQQQSNLLRAIEAQQHLLKLTVWGIKQLQARILAVERYLRDQQLLGIWGCSGKLICTTNVPWNSSWSNKSQDEIWGNMTWLDWDKEISNYTQIIYDLIEQSQNQQEKNEQDLLALDKWASLWNWFDISKWLWYIKIFIMIVGGLIGLRIVFAVLSIINRVRQGYSPLSFQTHAPNPGGLDRPGRIEEEGGEQDRGRSIRLVSGFLALAWDDLRSLCLFSYHRLRDFILIASRTVELLGHLGWEGLKYLWNLLVYWSQELKTSAISLLDTIAIGVAGWTDRILELGQRLCRAIYNIPRRIRQGFERALL
>A1.TZ.00.398_F1_A1.HQ697994
MRARGIQRNWQQWWIWGILGFWTVMICNVMGNLWVTVYYGVPVWKDAETTLFCASDAKAYHTEVHNVWATHACVPTDPNPQEINLENVTEEFNMWKNKMVEQMHTDIISLWDQSLKPCVQLTPLCVTLDCQYNVTNINST-----SDMAREINNCSYNITTELRDREQKVYSLFYRSDIVQMNSNSSKYRLINCNTSAIKQACPKVTFEPIPIHYCAPAGFAILKCKDKEFNGTGPCKNVSTVQCTHGIKPVVSTQLLLNGSLAEEKVMIRSENITDNAKNIIVQFKEPVKINCTRPNNNTRKSVRIGPGQTFYATGEIIGDIRQAHCNVSKAHWENTLQEVANQLKLMIHNKTIIFANSSGGDLEITTHSFNCGGEFFYCYTSGLFNYTFNDTSTNSTESNDTITLQCRIKQIINMWQRAGQAVYAPPIPGIIRCESNITGLILTRDGGNNNSTNETFRPGGGDMRDNWRSELYRYKVVKIEPIGVAPTTAKRRVVEREKRAVGIGAVFLGFLGAAGSTMGAASITLTVQARQLLSGIVQQQSNLLRAIEAQQHLLKLTVWGIKQLKARVLAVERYLKDQQLLGIWGCSGKLICTTNVPWNSSWSNKSLGEIWDNMTWLQWDKEIENYTQIIYELIEESQNQQEKNEQDLLALDKWASLWNWFEISRWLWYIKIFIMVVGGLIGLRIVFAVLSIINRVRQGYSPLSFQIHPPNPGGLDRPGRIEEEGGEQGRDRSIRLVSGFLALAWDDLRSLCLFSYHRLRDFILIVTRTVEILGHQGWEGLKYLWNLLLYWGRELKISATNLFDTIAIVVAGWTDRVIETGQRLCRAIVNVPVRIRQGLERALL
>A1.TZ.00.515_F4_A9.HQ698029
MRVRGIQRNSQHLLRYGTMILGMIIICSAAANLWVTVYYGVPVWKDAETTLFCASDAKAYETEAHNVWATHACVPTDPNPQEIQLENVTEEFNMWKNNMVEQMHTDIISLWDQSLKPCVKLTPLCVTLDCSHNVTNNITD----KDGMRGEIKNCSFNVTTVLRDKRQQVYSLFYKLDVVQIGNSNNQYRLINCNTSAITQACPKVSFQPIPIHYCAPAGFAILKCREKEFTGTGPCKNVSTVQCTHGIRPVVSTQLLLNGSLAESTVMIRAENITHNTKNIIVQLKEPVRINCTRPNNNTRKSVPIGPGQAFYATGDIIGNIRQAYCNVSKKEWNRTLQQVVNQLKLHFVDKTIIFTNSSGGDLELTTHSFNCGGEFFYCNTAGLFDSIWN-GSIGNNTDNDTITLPCRIKQIINMWQRVGQAIYAPPIQGVIRCDSNITGLILTRDGGDNNSANETFRPVGGDMRDNWRSELYKYKVVKIEPLGVAPTRAKRRVVGREKRAVGLGAVFIGFLGAAGSTMGAASVTLTVQARQLLSGIVQQQSNLLKAIEAQQHLLRLTVWGIKQLQARVLAVERYLRDQQLLGLWGCSGKLICTTSVPWNSSWSNKSQHEIWDNMTWLQWDKEISNYTDIIYRLIEESQNQQEKNEQDLLALDKWANLWNWFDISTWLWYIKIFIMIVGGLIGLRIVFAVLSVINRVRQGYSPLSFQTHTPNPRGLDRPGRIEEEDGEQDRGRSIRLVSGFLALAWDDLRSLCLFSYHRLRDFILIAARTVELLGHLGWEGLKYLWNLLVYWGRELKLSAINLIDTIAIAVAGWTDRVIEIGQRLCRAILNIPVRIRQGLERALL
>A1.TZ.01.A173.AY253305
MRVKGIQRNSQHFLRWGTMILGLIIICSAADNLWVTVYYGVPVWKDAETTLFCASDAKAYDAEVHNVWATHACVPTDPNPQEIHLENVTEEFNMWKNNMVEQMHTDIISLWDQSLKPCVKLTPLCVTLNCSNVSNNTDSDNSTITREMIGEIKNCSFNITTEIRDKKQKVYSLFYKLDVVEISNNSSQYRLINCNTSAITQACPKVTFEPIPIHYCAPAGFAILKCKNKTFNGTGPCNNVSSVQCTHGIRPVVSTQLLLNGSLAEGEIQIRSENITNNAKNIIVQFTEPVQIICIRPNNNTRKRVHIGPGQTFYATD-IIGNIRQAYCTVNRTEWNTTLQKVGKQLRDLYFNKTIIFTSSSGGDLEITTHSFNCGGEFFYCNTSGLFNGLFNGTWNGNHTLNSTIILQCKIKQIINMWQRAGQAIYAPPIQGVIKCVSNITGLILTRDGERNNSLNETFRPGGGDMRDNWRSELYKYKVVKIEPLGVAPTRAKRRVVEREKRAVGLGAVFIGFLGAAGSTMGAASVTLTVQARQLLSGIVQQQSNLLRAIEAQQHLLKLTVWGIKQLQARVLAVERYLKDQQLLGIWGCSGKLICTTNVPWNSSWSNKSHDDIWNNMTWLQWDKEISNYTQLIYNLIEESQNQQEKNEQELLALDKWASLWNWFDISNWLWYIRIFIMIVGGLIGLRIIFAVLSIINRVRQGYSPLSFQTHTPNPRDLDRPGRIEEEGGEQGRDRSIRLVSGFLALAWDDLRSLCLFSYHRLRDFTLIVARTVELLGHLGWEGLKYLGNLLVYWGQELKSSAINLLDTIAIAVAGWTDRVIEIGQRICRAIYNIPRRIRQGLERALL
>A1.TZ.01.A341.AY253314
MRVMEIQRNCQHLLRWGIMILGMIIICSTADNLWVTVYYGVPVWRDAETTLFCASDAKAYSTEKHNVWATHACVPTDPNPQEIPLDNVTEEFNMWKNNMVDQMHEDIISLWDQSLKPCVQLTPLCVTLNCSNARVNATF----NSTEDREGMKNCSFNMTTELRDKKQQVYSLFYRLDIEKINSNNSEYRLVNCNTSAITQACPKVTFEPIPIHYCAPAGFAILKCNDTEFNGTGPCKNVSTVQCTHGIKPVVSTQLLLNGSLAEREVRIRSENIANNAKNIIVQFASPVKINCIRPNNNTRKSYRIGPGQTFYATD-IVGDIRQAHCNVSRTDWNNTLRLVANQLRKYFSNKTIIFTNSSGGDLEITTHSFNCGGEFFYCNTSGLFNSTWTTNNMQESNSNGTITLPCRIKQIIRMWQRVGQAMYAPPIEGVIRCESNITGLILTRDGGNNNSANETFRPGGGDIRDNWRSELYKYKVVKIEPLGVAPTRAKRRVVEREKRAVGIGAVFLGFLGAAGSTMGAASITLTVQARQLLSGIVQQQSNLLRAIEAQQQLLKLTVWGIKQLQARVLAVERYLRDQQLLGIWGCSGKLICTTNVPWNSSWSNKSYDDIWQNMTWLQWDKEISNYTDIIYSLIEESQNQQEKNEQDLLALDKWANLWNWFDISKWLWYIKIFIMIIGGLIGLRIVFAVLSVINRVRQGYSPLSFQTHTPNPGELDRPRRIEEEGGEQGRDRSIRLVSGFLALAWDDLRSLCLFSYHRLRDFILIAARTVELLGHLGWEGLKYLWNLLLYWGRELKISAISLVDTIAIVVAGWTDRVIEIGLRIGRALLHIPRRIRQGFERALL
>A1.TZ.02.783_v0_c51_tp1.HM215347
MRVMGIQRNCQDLLKWGAMILGMIMICSTAENLWVTVYYGVPVWKEAETTLFCASDAKAYETEMHNVWATHACVPTDPNPQEIYLGNVTEEFNMWKNKMVEQMHTDIISLWDQSLKPCVKLTPLCVTLNCSNVNGTNSANGDNVNVTGSEEMKNCSFNMTTELRDKRKRVYSLFYRLDIVKIDDSNHEYRLINCNTSAITQACPKITFEPIPIHYCAPAGFAILKCNDEEFNGTGPCKNVSTVQCTHGIKPVVSTQLLLNGSLAQTEVKIRSENITNNAKTIIVQFVKPVQINCTRPNNNTRQSIRIGPGQAFYAHGEIIGDIRQAYCNVSGSAWNVTLKQVVEQLRKHFGNKTIIFTNSSGGDLEITTHSFNCGGEFFYCNTSGLFNSTWLFNKSNENKSDVNITLPCRIKQIINMWQRAGQAMYAPPIPGVIKCESNITGLLLTRDGGNNNNSNETFRPGGGDMRDNWRSELYKYKVVKIEPLGVAPTRARRRVVGREKRAVGIGAVFLGFLGAAGSTMGAASITLTVQARQLLSGIVQQQSNLLRAIEAQQHLLKLTVWGIKQLQARVLAVERYLRDQQLLGIWGCSGKLICTTNVPWNSSWSNKSQTEIWDNMTWLQWDKEISNYTQLIYNLIEESQNQQEKNELDLLALDKWADLWNWFDITNWLWYIKIFIIIVGSLIGLRIVFAVLSVINRVRQGYSPLSFQIHAPAPRDLDRPGRIEEEDGEQGRDRSIRLVSGFLALAWDDLRSLCLFSYHRLRDFILIATRTVELLGHLGWEGLKYLWNLLIYWVRELKISVINLVDTIAITVAGWTDRAIEVGQRIGRAILHIPRRIRQGFERALQ
>A1.TZ.03.3415_v1_c1.HM215299
MRVMGIQRNCQHLLRWGIMILGIIIISSTAENLWVTVYYGVPVWKDAETTLFCASDAKAHDTEKHNVWATHACVPTDPNPQEIHLENVTENFNMWKNNMVDQMHTDIISLWDQSLKPCVQLTPLCVTLNCNHNVTTNNNT--NITSEMREEIRNCSFNVTTVQRDKKQKVYSLFYRLDIVQMNESANEYRLINCNTSAITQACPKVSFQPIPIHYCAPAGFAILKCRDKEFNGTGVCKNVSTVQCTHGIKPVVSTQLLLNGSLAEEKVMIRTENITDNAKTIIVQLNKTVTINCTRPGNNTRKSIHIGPGQAFYATGDIIGGIRQAHCNVSRKDWNDTLQRVVEQLGNHF-NKTIIFDKPSGGDIEITTHSFNCGGEFFYCNTSGLFNSTWKFNGTWNSTNNTVITLPCRIKQIINMWQRVGQAMYAPPIKGVIRCESSITGLLLTRDGGENNS-TEIFRPGGGDMRDNWRSELYKYKVVKIEPLGVAPSKAKRRVVEREKRAIGMGAVFLGFLGAAGSTMGAASLTLTVQARQLLSGIVQQQSNLLRAIEAQQQLLRLTVWGIKQLQARVLAVERYLKDQQLLGIWGCSGKLICTTSVPWNSSWSNKSYDEIWGNMTWLQWDKEVSNYTQIIYSLIEESQNQQEKNEQELLALDKWTTLWSWFDISNWLWYIRIFIIIVGGLIGLRIVFAVLSVINRVRQGYSPLSFQTLIPQTGDLDRPGRIEEEGGEQGRDRSIRLVSGFLALAWDDLRSLCLFSYHRLRDFILIVARTVELLGQLVWEGLKYLWSLLLYWSQELKFSAINLLDTIAITVAGWTDRAIEIGIRIGRAIIHIPRRIRQGAERALQ
>A1.TZ.04.3365_v2_c20.HM215298
MRVRGIQRNWQHLLRWGTMILGIIIICSAAENMWVTVYYGVPVWRDAETTLFCASDAKGYETEKHNVWATHACVPTDPNPQEIHLENVTEEFNMWKNNMVDQMHTDIISLWDQSLKPCVKLTPLCVTLQCSDVTSNGTN----SNVTNREEMKNCSFNVTTEIRDKKQKVYSLFYRLDIVQISNNSSEYILINCNTSTLTQACPKISFEPIPIHYCAPAGFAILKCKDEEFDGTGPCKNVSTVQCTHGIKPVVSTQLLLNGSLAEKGVKVRSENITNNAKNIIIQLSKPVEINCIRPNNNTRKSIRIGPGQSFYATGDIIEDIREAHCNVSQTEWNNTLHQVAEQLQKYFNNKTIIFNGSSGGDLEITTHSFNCGGEFFYCNTSGLFNSSWNINGNRESNSNGTITLPCRIKQIINMWQRAGQAIYAPPIQGAIKCVSNITGLILTRDGGNNNNSNETFRPGGGDMRDNWRSELYKYKVVKIEPLGVAPTRAKRRVVEREKRAVGIGAVFLGFLGAAGSTMGAASITLTVQARQLLSGIVQQQSNLLRAIEAQQQLLKLTVWGIKQLQARVLAVERYLRDQQLLGIWGCSGKLICTTNVPWNSSWSNKSYSEIWDNMTWLQWDKEVSNYTQIIYQLIEESQNQQEKNEQDLLALDKWASLWNWFNISNWLWYIKIFIMIIGGLIGLRIVFIVISVINRVRQGYSPLSFQIHTPAPVDLDRPGRIEEEGGEQGRGRSIRLVSGFLALAWDDLRNLCLFSYHRLRDLILIAARTVELLGHLGWEGLKYLWNLLLYWGRELKNSAINLFDTIAIAVAGWTDRIIEIGQRIGRAILNIPTRIRQGFERALL
>A1.TZ.04.3718_v3_c11.HM215306
MKVKGIQRNYQHLLTWGTMILGMLIICSAAENLWVTVYYGVPVWKDAETTLFCASDARAYEKEAHNIWATHACVPTDPDPQELYLENVTEEFNMWKNNMVEQMHTDIISLWDQSLKPCVQLTPLCVTLNCNDVTNNGTNV-ANISIDMKGEIKNCSFNMTTELRDKKQKVYSLFYKLDVVQMNS--SQYRLINCNTSAIKQACPKVSFEPIPIHYCAPAGFAILKCRDEEFDGTGPCTNVSTVQCTHGIKPVVSTQLLLNGSLAEKRVMVRSENITNNVKNIIVQFNETVNITCIRPNNNTRKSVHIGPGQAFYATGDIIGNIRKAHCHVNKTEWNRMLAKAAQQLINHF-NKTITFKNSSGGDLEITSHSFNCGGEFFYCDTSSLFNITWDRSNVTQELLNDTIILQCRIKQIINMWQRAGQAMYAPPIPGIIKCESNITGLILTRDG-SENE-TETFRPGGGDMRDNWRSELYKYKVVKIEPLGVAPTKARRRVVEREKRAVGLGAVFLGFLGAAGSTMGAASITLTVQVRQLLSGIVQQQNNLLRAIEAQQHLLKLTVWGIKQLQARVLAVERYLKDQQLLGIWGCSGKLICTTNVPWNNSWSNKSLEDIWENMTWMQWDKEINNYTHLIYNLIEESQYQQEKNEKELLELDKWANLWNWFDISNWLWYIRIFIMIVGGLMGLRIVFAVLSVINRVRQGYSPVSFQIHHPNPGDLDRPGRIEEEGGEQGRGRSIRLVSGFLALAWDDLRSLCLFSYHRLRDFILIATRTVKLLGHLGWEGLKYLWNLLAYWVRELKISAVNLFDTIAIAVAGWTDRIIELGQRLCRAFLNIPRRIRQGFERALL
>A1.TZ.05.0260_v5_c36.HM215256
MRVMGIQRNSQCFLSWGMLVLGIMMICSAVGNLWVTVYYGVPVWKDAETTLFCASDAKAYDKEVHNVWATHACVPTDPNPQEVFLENVTEEFNMWKNNMVEQMHTDIISLWDQSLQPCVQLTPLCVTLNCTDYKGNYTNYNHNITSDMEGEIKDCSFNVTTELRDKRQKVHSLFYRLDIVQINSNSSEYRLINCNTSAITQACPKISFNPIPIHYCAPAGFAILKCNDKKFHGTGPCKNVSSVQCTHGIKPIVSTQLLLNGSLAEEKVAIRSENITNNAKNILVQLKSPVNITCVRPNNNTRTSVRIGPGQTFYATGAITGDIRQAHCNVSKAKWNETLRQVAVQLKTYF-NKTIIFNSSAGGDLEITTHSFNCGGEFFYCNTSGLFNSTWNDTSNHNTSSNANITLQCRIKQIINMWQRAGQAIYAPPIQGIIKCESNITGLILTRDGGDNNNTTETFRPGGGDMRDNWRSELYKYKVVKIEPLGVAPTKARRRVVQREKRAVGMAALFFGFLGAAGSTMGAASITLTVQARQLLSGIVQQQSNLLRAIEAQQHMLRLTVWGIKQLQARVLAVERYLRDQQLLGIWGCSGKLICTTNVPWNSSWSNKSQNEIWENMTWLQWEKEISNYTDEIYNLLEKSQNQQEKNEQDLLALDKWTSLWNWFDISNWLWYIKIFIMIVGGLIGLRIIFAVLSIINRVRQGYSPLSFQTHTPNPGGLDRPGRIEEEGGEQDRGRSIRLVSGFLALAWDDLRSLCLFSYHRLRDFILIAARTVELLGHLGWEGLKYLWNLLVYWGQELKTSAINLLDTVAIATANWTDRVIEIGQRLCRAFLNIPRRIRQGFERALL
>A1.TZ.05.0439_v5_c1.HM215258
MRVMGIQRNCQHLLRWGTLILGLIIICSTADKLWVTVYYGVPVWKDAETTLFCASDAKAYDKEKHNVWATHACVPTDPNPQEIHLENVTEEFNMWKNNMVEQMHTDIISLWDQSLKPCVKLTPLCVTLNCSHNITRLNTSSNITENDTENERKNCSFNITTELRDKSKQVYSLFYRLDIVPIDGNSNNYRLINCNTSAITQACPKVSFEPIPIHYCAPAGFAILKCKDGNFSGKGPCKNVSTVQCTHGIKPVVSTQLLLNGSLAEEKVKIRSENISDNTKNIIVQLVQPVKINCTRPDNNTRKSIHIGPGQAFFATGAIIGKIRQAHCNVSKTEWNKALKQVVEQLRRDFGNKTIIFKNSSGGDLEITTHSFNCGGEFFYCNTSGLFNSTWLSNSTNSTDTNDTITLQCRIKQIINMWQRVGQAMYAPPIPGVIRCESNITGLMLTRDGGNNAT-NETFRPGGGDMRDNWRSELYKYKVVKIEPLGVAPTKAKRRVVEREKRAVGIGAVFLGFLGAAGSTMGAASITLTVQARQLLSGIVQQQGNLLRAIEAQQHLLKLTVWGIKQLQARVLAVERYLRDQQLLGIWGCSGKLICTTTVPWNSSWSNKSYDDIWENMTWQQWEREISNYTDIIYRLIEDSQNQQEMNEKDLLALDKWASLWNWFDITKWLWYIKILIMIVGGLIGLRIVFAVLAIINRVRQGYSPLSFQTHTPSPRDLDRPGRIEEEDGEQDRTRSIRLVSGFLALAWDDLRSLSLFSYHRLRDFILIATRTVELLGHLGWEGLKYLWNLLLYWGRELKNSAINLVDTIAIVVAGWTDRVVEIGQRFGRAILYIPRRIRQGLEGALL
>A1.TZ.05.6592_v5_c32_tp1.HM215333
MRVKGTQMNLQHLLKWGTMILGLIIICSAAENLWVTVYYGVPVWKDAETTLFCASDAKTYDKEVHNVWATHACVPTDPNPQEINLENVTEDFNMWKNNMVDQMHADIISLWDQALKPCVKLTPLCVTLNCSDSVTTANN---SIQNEMKGEIKNCSFNVTTELRDKRQKVYSLFYRLDIVQIDNNSTQYRLINCNTSAITQACPKVSFDPIPIHYCAPAGFAILKCKDENFTGVGPCKNVSTVQCTHGIKPVVSTQLLLNGSLAEKKVMIRSENISNNAKNILVQLTTPVNITCIRPGNNTRKSVHIAPGQAFYATGDIIGDIRQAHCNVNRTQWNNTLKEVANQLRTYFGETAIIFASSSGGDLEITTHSFNCRGEFFYCNTSGLFHSTWFNSTWFNSTINDTIVLPCRIKQIINMWQRAGQAIYAPPIPGEIRCESNITGLMLTRDGGNNNNKNETFRPGGGDMRDNWRSELYKYKVVKIEPLGLAPTGAKRRVVEREKRAVGIGAVFLGFLGAAGSTMGAASITLTVQARQLLSGIVQQQSNLLKAIEAQQHLLKLTVWGIKQLQARVLAVERYLKDQQLLGIWGCSGKLICTTTVPWNSSWSNRSQSEIWGNMTWQQWEKEISNYTEEIYRLIENSQNQQEKNEQDLLALDKWASLWNWFDISNWLWYIRLFVIIVGGLIGLRIVLAVFSIINRVRQGYSPLSFQIHTPNPGGLDRPGRIEEEDGEQGKSRSIRLVSGFLALAWDDLRSLCLFSYHRLRDFILIATRTVELLGHLGWEGLKYLWNLLACWGRELKIRAINLLDTLAIATANWTDRVIELLQALGRAFLNIPRRIRQGAERAWL
>A1.TZ.06.3504_7_21.HM215303
MRVKGIQRNSQHLLRWGTIILGLIIISSAAENLWVTVYYGVPVWRDADTSLFCASDAKTYKTEVHNVWATHACVPTDPNPQEVYLKNVTENFNMWKNNMVEQMHADIISLWDQSLQPCVKLTPLCVTLDCSYNVTVRPNNTVNYTTFMKEEMKNCSYNMTTEIRDKKKKVYSLFYRLDVVQIDENNSLYRLINCNTSAITQACPKVSFEPIPIHYCAPAGFAILKCRDKNFNGTGPCRNVSSAQCTHGIRPVVSTQLLLNGSLAEGKVMIRSENITSNTKNIIVQLTKPVQINCTRPSNNTRTSVHIGPGQAFYTTGEIIGDIRRAHCNVSKAKWNETLGKIAIQLEKHFKNKTIKFNPSSGGDMEITTHMFNCGGEFFYCNTTNLFNSNWTIWNGSAISNDTVITLQCRIKQIINMWQRAGQAIYAPPIKGVIKCNSNITGLILTRDGGDNNSNIETFRPGGGDMRDNWRSELYKYKVVKIEPLGVAPTRARRRVVQREKRAAGLGAVFIGFLGAAGSTMGAASITLTVQARQLLSGIVQQQSNLLRAIEAQQHLLKLTVWGIKQLQARVLAVERYLKDQQLLGIWGCSGKLICTTNVPWNSSWSNKSQNEIWDNMTWLEWDKEISNYTRIIYDLIEDSQNQQEKNEQDLLALDKWASLWNWFDISKWLWYIKIFIIIVGGLIGLRIVCTVLSVINRVRQGYSPLSFQTLAPSPGDRDRPGRIEEEGGEQGRGRSIRLVSGFLALAWDDLRSLCLFSYHRLRDFILIAARTVELLGHLGWEGLKYLWNLLAYWGRELKISAINLLNTIAIAVAGWTDRVIEIGQRLCRAFINIPRRIRQGFERALL
>A1.TZ.08.707010095_D8.HQ615968
MRVTGIQMNSQTLLRWGTMILGMMIICSTADNLWVTVYYGVPVWRDANTTLFCASDAKTYEREVHNVWATHACVPTDPNPQEIHLENVTEEFNMWKNNMVEQMHTDIISLWDQSLKPCVKLTPLCVTLECGDAIVNNSDAIVNATATNVGEMTNCSFNMTTVVRDKTKKVYSLFYRLDVVPIDNNSSKYRLINCNTSTITQACPKVSFEPIPIHYCAPAGFAILKCNDKNFTGMGECKNVSTVQCTHGIKPVISTQLLLNGSLAEKEVMIRSENLTDNAKNIIVQFNESVRIICSRPSNNTRTSVRIGPGQTFYATGAITGNIRQAHCNVSRAEWNKTLEKVAHQLRTNYNKSKIIFTSSSGGDLEITTHSFNCGGEFFYCNTSDLFNSTWENNPVSQESSNDTITLQCKIRQIIRMWQRVGQAMYAPPIQGVINCTSNITGLILTRDGGNNNNGNETFRPAGGDMRDNWRSELYKYKVVKIEPLGVAPTGAKRRVVEREKRAVGIGAVFIGFLGAAGSTMGAASITLTVQARQLLSGIVRQQSNLLQAIEAQQHLLKLTVWGIKQLQARVLAVERYLRDQQLLGIWGCSGKLICTTNVPWNSSWSNKSQSEIWNNMTWLKWDKEINKYTKTIYDLLEESQIQQEKNEQDLLALDKWASLWNWFDISNWLWYIRIFIMIVGGLIGLRIVFAVFSIINRARKGYSPLSFQTHSPNPEELDRPGRIEEGGGEPDRGRSIRLVSGFLALAWDDLRSLCLFSYHRLRDFTLIAARTVELLGHLGWEGLKYLWNLLVYWIRELKISAISLLDTVTIAVAGWTDRVIEIGQRFCRAILHIPRRIRQGFERALL
>A1.TZ.08.707010117_C3.HQ615970
MRVMGIQRNCQHLLSWGTMILAIIIICSAAENLWVTVYYGVPVWKDAETTLFCASDAKAHEAEKHNVWATHACVPTDPNPQEIPLVNVTEEFNMWKNKMVEQMHTDIISLWDQSLKPCVQLTPLCVTLHCNDVNTTNNTTNTTVAPDMVEERKNCSFNMTTELRDKKQKVYSIFYRLDIVPLNENSSEYRLINCNTSAITQACPKVSFEPIPIHYCAPAGFAILKCRDKDFNGTGLCKNVSTVQCTHGIKPVVSTQLLLNGSLAEEEVVIRSENITDNVKTILVQLVKPVKINCTRPSNNTRKSVHIGPGQAFYATGDIIGDIRQAHCIVNGSEWNETLHQVAKQLNKHF-NKTITFTKSSGGDLEITTHSFNCGGEFFYCNTSSLFNSTWNWNHTNSLQTNGTIILKCRIKQIIRMWQRVGQAMYAPPIPGVIRCVSNITGLILTSDGGNKTSTTETFRPGGGDMRDNWRSELYKYKVVKIEPLGVAPTRAKRRVVEREKRAVGIGAVFLGFLGAAGSTMGVASMTLTVQARQLLSGIVQQQSNLLRAIEAQQHLLKLTVWGIKQLQARVLAVESYLKDQQLLGIWGCSGKLICTTNVPWNSSWSNKSYDDIWENMTWVEWEREISNYTEKIYGLLEESQNQQEKNEQDLLALDKWASLWNWFNISRWLWYIKIFIMIVGGLIGLRIVLTVLSLINRVRQGYSPLSFQTHTPSPRDLNRPGRIEEEGGEQDRDRSIRLASGFLALAWDDLRSLCLFSYHRLRDFILIAARTVELLGQLSWEGLKYLWNLLLYWGRELKISAVSLLDTIAIAVAGWTDRIIEIGQAIGRAILHIPRRIRQGAERILL
>A1.TZ.08.707010240_A7.HQ615971
MRVMGTQMNWQNLWGWGILVLG-IIICSAAENLWVTVYYGVPVWRDAETTLFCASDAKAYDTEVHNVWATHACVPTDPNPQEIHLKNVTEEFNMWKNSMVEQMHTDIISLWDQSLKPCVQLTPLCVTLNCSHNITNNITKMTDNTIDMKEEIKNCSFNMTTELRDKQRKVHSLFYRLDIVQINENSGKYRLINCNTSAITQACPKVTFEPIPIHYCAPAGFAILKCNDKSFNGTGPCGNVSTVQCTHGIKPVISTQLLLNGSLAEQEIMIRSENITNNAKTIIVQLNQSVEITCIRPNNNTRTGIHIGPGQAFYATGNIIGDIRQAHCNISRKNWTDTLQKVATQLRKYFNNSTIIFDEPSGGDLEITTHSFNCGGEFFYCNTSKLFNSSISYNGSTKSVSNETISLPCRIKQIINMWQRAGQAIYAPPIRGVIKCKSDITGLLLTRDGGVTNT-NETFRPGGGNMRDNWKSELYKYKVVKIEPLGVAPSPAKRRVVQREKRAVGLGAVFIGFLGAAGTTMGAASMTLTVQARQLLSGIVQQQGNLLRAIEAQQHLLKLTVWGIKQLQARVLAVERYLRDQQLLGIWGCSGKLICNTNVPWNSSWSNKSQDEIWKNMTWLQWDKEISNYTQIIYDLLGEAQNQQENNEQDLLALDKWANLWNWFDISNWLWYIKIFIMVVGGLIGLRIVFAIFSLINRVRQGYSPLSFQTLTPNPGGLDRPGRIEEEGGEQGRDRSIRLVNGFLALAWDDLRSLCLFSYHHLRDFILI-------LGHLGWEGLKYLGNILLYWGRELRISAINLYDTIAIAVAGWTDRVIEVGQRFGRAILNIPRRIRQGFERALL
>A1.TZ.08.707010627_E3.HQ615979
MRVRGIQMNSQSLLRWGIMILGLIIFCSA-ENLWVTVYYGVPVWKDAETTLFCASDAKAYETEKHNVWATHACVPTDPNPQEIHLVNVTEEFNMWKNNMVEQMHTDIISLWDQSLKPCVKLTPLCVTLNCRNYNDTKAAN-QTIADGMGGEIKNCSFNITTEIRDKRQQVSSLFYKLDVVQMDNDSGQYRLINCNTSAITQACPKVSFEPIPIHYCAPAGFAILKCNDEEFNGTGTCKNVSTVQCTHGIKPVVSTQLLLNGSLAEGKVRIRSKNITNNSNNIIVQLNKSVKINCTRPNNNTRRGIHIGPGQAFYATGEIVGDIRQAHCNVSKTEWENALHKVAEQLRIHFGNITIVFNKSSGGDLEITTHSFNCGGEFFYCNTTALFNHSITANSTESDNHNGTITLPCRIKQIIKMWQRTGQAIYAPPIQGIIRCESNITGLILTRDGGNNSTSTEIFRPGGGDMRDNWRSELYKYKVVKLEPLGVAPTRARRRVVQREKRAVGIGAVFLGFLGTAGSTMGAASLTLTVQARQLLSGIVQQQSNLLRAIEAQQHMLKLTVWGIKQLQARVLAVERYLKDQQLLGIWGCSGKLICTTNVPWNSSWSNKTQDEIWGNMTWLQWEKEIDNYTDIIYNLIEESQNQQEKNEQDLLALDKWASLWNWFNISRWLWYIKIFIMIVGGLIGLRIVFAVLSIINRVRQGYSPLSFQTHTPSPGELDRPGRIEEEGGEQDRGRSIRLVSGFLALAWDDLRSLCLFSYHRLRDFILIAARTVELLGHLGWEGLKYLGNLLQYWGRELKNSAINLIDTTAIVVAGWTDRIIELGQRLCRAILHVPRRIRQGAERALL
>A1.TZ.08.CH0175_e2.HM204620
MKVKGIQMNSQHLLRWGIMILGLIIICSAAEKLWVNVYYGVPVWKNADTTLFCASDAKAYNPEAHNIWATHACVPTDPSPQEIYLENVTEDFNMWKNNMVEQMHADIISLWDQSLKPCVQLTPLCVTLECKKINITNTTGNNNDTILAREEMRNCSYNMTTELRDKKQKVHSLFYRLDIVEINNDSRPYRLINCNTSAITQACPKISFEPIPIHYCAPAGFAILKCRDKEFNGTGPCKNVSTVQCTHGIKPVVSTQLLLNGSLAEKRVMIRTENITNNAKNIIVQFNESVEINCTRPNNNTRQSVRIGPGQAFYTTE-IIGDIRRAYCTVNETKWNQTLYRVAEQLRKYFNDTTIIFANSSGGDVEITTHSFNCGGEFFYCNTSGLFNSRWENDTQPNNTPNGTITLPCRIKQIINMWQRTGQAIYAPPIRGVISCQSNITGLLLTRDGGGKNTDNETFRPGGGDMRDNWRSELYKYKVVKIEPLGVAPNRARRRVVEREKRAVGIGAVFLGFLGAAGSTMGAASMTLTVQARQLLSGIVQQQSNLLRAIEAQQHLLKLTVWGIKQLQARLLAVERYLRDQQLLGIWGCSGKLICATNVPWNSSWSNKSYDEIWGNMTWLQWDKEIDNYTQLIYQLIEDSQNQQEKNEQELLALDKWANLWNWFEISNWLWYIRLFVMIVGGLIGLRIVLAVLSVINRVRQGYSPLSFQTHTPSPGGLDRPRGIEEEGGEQDRGRSIRLVSGFLALAWDDLRSLCLFSYHRLRDFVLIAARIVELLGHLGWEGLKYLWNLLAYWGRELKNSAINLLDTIAIAVAGWTDRVIELGQRLCRAFLHIPRRIRQGFERALL
>A1.TZ.08.CH0219_e4.HM204621
MRVMGTQRNYPNLWRWGTMLFLGIIICSAAENLWVNVYYGVPVWKEAETTLFCASDAKAYSTEAHNVWATHACVPTDPNPQEVYLENVTEEFNMWRNKMVDQMQEDIASLWDQFLQPCVKLTPLCVTLNCSNPKNPDNSTDTGIGREDMKDMKNCSFNMTTELRDKHQKMYSLFYRLDIEELNENSSEYRLINCNTSTIAQACPKVSFEPIPIHYCAPAGFAILKCRDKKFNGTGPCRNVSTVQCTHGIKPVVSTQLLLNGSLAEKGIKIRSENISESAKTIIVQLDQPVVINCTRPNNNTRTSIPMGPGRALYATGAITGDPRQAHCNISREKWNETLSKVAKKLKEYFNNRTIIFTNASGGDVEVTTHSFNCGGEFFYCNTSNLFNSTWGNGSYSTNDANSNITIQCRIKQIVRMWQRTGQAMYAPPIKGIIRCMSNITGLLLTRDGGINRT-NETFRPIGGDMMDNWRSELYKYKVVRIEPIGVAPNRAKRRVVEREKRAVFMGAVFLGFLGAAGSTMGAASITLTLQARQLLSGIVQQQSNLLRAIEAQQHLLKLTVWGIKQLQARVLAVERYLQDQQVLGLWGCSGKIICATNVPWNSSWSNKSYGEIWDNMTWLEWDKEVSNYTDIIYDLIAKSQNQQEKNEQDLLALDKWTSLWGWFEISRWLWYIKIFIMIVGGLIGLRIVFVILSIINRVRQGYSPLSFQTLAPHPRGLDRPGGIEEEGGEQGRDRSIRLVSGFLALAWDDLRSLCLFSYHRLRDFILIVARTVELLGHLGWEGLKYLGNLLLYWGQEIRISAIKLLDTIAIAVAGWTDRVIEVGQRIGRAILNIPRRIRQGLERLLL
>A1.TZ.97.97TZ02.AF361872
MRVMGTERNCQHLLRWGTMILGMIIICSAAENLWVTVYYGVPVWKDAKTTLFCASDAKAYETEKHNVWATHACVPTDPNPQEIHLDNVTEEFNMWKNDMVEQMHTDIISLWDQSLKPCVKLTPLCVTLHCNDVKVNS--------TGEDKEMTICTYNVTTEIRDKKEQVYSLFYRLDVVQINESNNKYRLINCNTSAMTQACPKVSFEPIPIHYCAPAGFAILKCKDEEFSGTGPCKNVSTVQCTHGIKPVVSTQLLLNGSLAENQIKIRSENITNNAKNIIVQFVNPVPIICIRPNNNTRKSIRIGPGQTFYATGDIIGDIRQAYCNVSKTEWNKTLHQVATRLGQYFNNKTIIFTNSSGGDLEITTHSFNCGGEFFYCNTTSLFNSTWYHKNSTQGSSDDTITLPCKIKQIVRMWQRAGQAMYAPPIPGVIRCESNITGLILTRDGGSEDNTTEIFRPGGGNMRDNWRSELYKYKVVKIEPLGVAPTKAKRRVVGREKRAVGLGAVFLGFLGAAGSTMGAASVTLTVQARQLLSGIVQQQNNLLRAIEAQQHLLKLTVWGIKQLQARVLAVERYLRDQQLLGIWGCSGKLICPTNVPWNSSWSNKSQSEIWDNMTWLQWDREISNYTEMIYKLIEESQNQQEKNEQDLLALDKWANLWNWFDISKWLWYIRIFIMIVGGLIGLRIVFAVLSIINRVRQGYSPLSFQTHTPNPGGLDRPGRTEEEGGEQGNGRSIRLVSGFLALAWDDLRSLCLFSYHRLRDFILIVTRTVELLGHLGWEGLKYLWNLLLYWGRELKISAINLIDTIAIVVAGWTDRVIEIGQGIGRAILHIPRRIRQGLERALQ
>A1.TZ.97.97TZ03.AF361873
MRVRGIQRNSQHLLTWGTMILGMIIICSAANNLWVTVYYGVPVWRDAETTLFCASDAKAYKTERHNVWATHACVPTDPNPQEIHLKNVTENFNMWKNNMVEQMHTDIISLWDESLKPCVKLTPLCVTLTCSNANFTNVN----VSTTDMQEVKNCSYNITTELRDKKQQVYSLFYRLDIVQLNENNSQYRLINCNTSAITQACPKVSFEPIPIHYCAPAGFAILKCKDKEFNGTGPCKNVSTVQCTHGIKPVASTQLLLNGSLAESKTMIRSENITNNIKNIIVQLANPVKINCTRPNNNTRKSVHIGPGQAFYATGAIIGDIRQAYCNVSEVEWNKTLHEVVKQLRTYFRNKTIIFDKSAGGDPEITTHTFNCGGEFFYCNTSGLFNSTWHSNASIQEPNDTIITLQCRIKQIINMWQRTGKAIYAPPIQGIIRCESNITGLILTRDGGSNNSTNETFRPGGGDMRDNWRSELYKYKVVKIEPLGVAPSWARRRVVQRKKRAVGIGAVFLGFLGAAGSTMGAASITLTVQARQLLSGIVQQQSNLLRAIEAQQHLLKLTVWGIKQLQARVLAVERYLRDQQLLGIWGCSGRLICTTNVPWNSTWSNKSYHDIWDNMTWLQWDKEISNYTQIIYDLIEESQNQQEKNEQDLLALDKWANLWNWFDITNWLWYIKIFIMIVGGLIGLRIVFAVLSIINRVRQGYSPLSFQTHSPNPRDLDRPGRIEEEGGEQDRDRSIRLVSGFLALAWDDLRSLCLFIYHRLRDLALIAARTVELLGHLGWEGLKYLGNLLRYWGRELKLSAINLLDTIAIAVAGWTDRVIEIGQRFCRAIYNIPRRIRQGFERALL
>A1.UA.01.01UADN139.DQ823357
MKARGMQRNYQHLWGWGTMFLWMIIMCKATENLWVTVYYGVPVWRDAETTLFCASDAKAYDKEVHNVWATHACVPTDPNPQEIPLENVTENFNMWKNNMVEQMQTDIISLWDQSLKPCVKLTPLCVTLNCTKPTPPTLNCTTISNSSLYEEMRNCSFNMTTELRDKEKKVHSLFYKLDIVSTGSDSGEYRLINCNTSAMTQACPKVTFEPIPIHYCAPAGFAILKCNDTTFNGTGPCRNVSTVQCTHGIKPVVSTQLLLNGSLAENEVMIRSENITDNGKNIIVQLTEPVNITCIRPGNNTRTSIRIGPGQTFYATGEIIGNPRKAHCNVSRVAWNNTLQKISIQLRKYFNNKTITFKNSSGGDLEVTTHSFNCGGEFFYCNTTELFNSTWGENGTITNSTSENITLPCRIKQIINMWQRVGQAMYAPPIRGNISCVSNITGLLLTRDGGTNSS-TETFRPTGGDMRDNWRSELYKYKVVEIEPIGVAPTKAKRRVVEREKRAIILGAAFLGFLSAAGSTMGAASLTLTVQARQLLSGIVQQQSNLLRAIEAQQHLLRLTVWGIKQLQARVLAVERYLKDQQLLGIWGCSGKLICTTNVPWNSNWSSKSHDEIWNNMTWMQWDKEVINYTNIIYGLIEKSQNQQEKNEQDLLALDKWASLWSWFDISNWLWYIKIFIMIVGGLIGLRIVFAVLSIINRVRQGYSPLSLQTLTPHPEGPDRPGRIEEEGGEQGRDRSTRLVSGFLALAWDDLRSLCLFSYHRLRDFISIAARTVELLGRLGWESLKYLGNLLGYWGQELKGSAINLLDTIAIAVAGWTDRVIEVGQRFCRAICNIPRRIRQGAEKALQ
>A1.UG.07.0086_A1.JX877522
MRVRGIQRNWQNLWRWGALVLGMILICSAADKLWVTVYYGVPVWRDAETTLFCASDAKAYEREVHNIWATHACVPTDPNPQEIHLKNVTEEFNMWKNNMVEQMHTDIISLWDQSLKPCVKLTPLCVTLNCSDDVRVSNPNGSNQNDSITGDMKNCSFNATTELWDKKQKVYSLFYKMDIISIENNNTQYRLINCNTSTITQACPKVTFEPIPIHYCAPAGFAILKCNDEEFNGTGVCKNVSTVQCTHGIKPVVSTQLLLNGSLAEGKIMIRSENITNNAKNILVQLNETVTINCTRPGNNTRKSVRIGPGQAFLTTGEIIGDPRKAHCNVSRADWNKTLARVAQQLRTHFKNNTIIFNSSTGGDPEITTHSFNCGGEFFYCDTSELFNSTWNDAAIMRELSNDTITLQCKIKQIINMWQRAGRAMYAPPIRGVIRCESNITGLILTRDGGRDDNTTETFRPGGGDMRDNWRSELYKYKVVKLEPLGIAPTKAKRRVVEREKRAVGLGAVFIGFLGAAGSTMGAASITLTVQARQLLFGIVQQQSNLLRAIEAQQHMLKLTVWGIKQLQARVLAVERYLKDQQLLGIWGCSGKLICTTNVPWNDSWSNKTQNEIWDNMTWLQWDKEINNYTQVIYNLLEESQNQQDKNEQDLLALDKWASLWTWFDISNWLWYIRIFLMVVGGLIGLRIVFAVLAIISRVRQGYSPLSFQTLTPNPEGLDRPGRIEEEGGEQGRDRSIRLVSGFLALAWDDLRSLCLFCYHRLRDFILIAARAVELLGHLVWEGLKYLKNLLAYWSQELKNSAINLLDTIAIVVAGWTDRIIEVGLGLCRAILHIPRRIRQGLERALL
>A1.UG.07.191955_A11.HM215272
MRARGTQKNCQDWWIWGTMILGMLIICSAAGNLWVTVYYGVPVWKDAETTLFCASDAKAYSTEKHNIWATHACVPTDPNPQEIDLENVTEKFNMWKNGMVEQMHTDIISIWDQSLQPCVKLTPLCVTLICIDIANDTSR---NVTVEMKREIQNCSYNVTTEVRDKKQKVYSLFYKVDIVQISNNSSEYRLINCNTSVIKQACPKVTFEPIPIHYCAPAGYAILKCKDDKFNGTGLCKNVSTVQCTHGIKPVVSTQLLLNGSLAEEEVIIRSENINNNAKTIIVQLYQPVKINCTRPGNNTRKSVHIGTGQAYFATGDIIGDIRQAYCKVNKSEWNNTLQQVVAQLRKHW-NKTIIFNSSSGGDLEITTHRFNCGGEFFYCNTSSLFNSTWWSNNSNNTDLNDTITLQCRIKQIINMWQRVGQAMYAPPIQGVIRCESNITGILLTRDGGDNNNESETFRPVGGDMRDNWRSELYKYKVVKIEPLGVAPTEARRRVVGRGKRAVGMGAMFLGFLGAAGSTMGAASITLTVQARQLLSGIVQQQSNLLRAIEAQQHLLKLTVWGIKQLQARILAVENYLKDQQLLGIWGCSGRLICTTNVKWNSTWSNKSKSEIWDKMTWLEWDREISNYTDIIYQLIEESQNQQEKNEQDLLALDKWANLWNWFDISNWLWYIKIFIMIVGGLIGLRIVFAVLSVINRVRQGYSPLSFQTHTPSPRDLDRPGRIEEEGGEQGRDRSIRLVSGFLALAWDDLRSLCIFSYHRLRDLLLIAARTVELLGQLGREKLKYLGNLLLYWGRELRISIINLYDTIAIAVAGWTDRIIEIGQRIGRAILNIPRRIRQGFERALL
>A1.UG.07.PP6_F3_B2.HM027824
MRAMGIQMNWQNLLRWGTMVLGMIIICSATNNLWVTVYYGVPVWKEAETTLFCASDAKAYDKEVHNVWATHACVPTDPNPQEIKLENVTENFNMWNNSMVEQMHTDIISLWDQSLKPCVKLTPLCVTLECSNVTNKGTNSTTTLASDMVGEIKNCSFNMTTELRDKNQKVHSLFYKLDIVSINGSNSSYRLVNCNTSTIKQACPKVTFEPIPIHYCAPAGFAILKCGDTGFNGTGWCRNVSTVQCTHGIKPVVSTQLLLNGSLAEEQVVIRSENITNNAKNIIVQFARPVQINCTRPNNNTRRGIRIGPGQSFYATDDIIGDIRQAHCNVSRTEWNKTLQEVASQLSTLFGNRIINFTSPSGGDLEITTHSFNCRGEFFYCNTSGLFNSTWNGTQMMEPNINDTITLKCRIKQIIHMWQRVGQAIYAPPIKGVIRCNSNITGLILTRDGGTEGNSSETFRPGGGDMRDNWRSELYKYKVVKIEPLGVAPTKARRRVVEREKRAIGLGAVFLGFLGAAGSTMGAASITLTAQARQLLSGIVQQQSNLLQAIEAQQHLLKLTVWGIKQLQARVLAVERYLKDQQLLGIWGCSGKLICTTNVPWNSSWSNKSLSEIWDNMTWMDWDKEIGQYTQVIYNLLEKSQNQQEMNEQDLLALDKWASLWNWFDISNWLWYIKIFIMIVGGLIGLRIVFAVLSIINRVRQGYSPLSFQTHPPIPRELDRPGRIEEEGGEQDRDRSIRLVSGFLALAWDDLRSLCLFSYHRLRDFILIAARTVELLGHLGWEGLKYLGNLLIYWGQELKTSATSLLDTIAVVVAGWTDRVIEIGQRLGRAFLHIPRRIRQGFERALL
>A1.UG.07.p191845.JX236671
MRVMGIQMNWQHLWKWGTLILGMIMICSTAGNLWVTVYYGVPVWKDADTTLFCASDAKAYETEKHNVWATHACVPTDPNPQETYLENVTEEFNMWKNNMVEQMHTDIISLWDQSLKPCVKLTPLCVTLHCTDVNVTNTNVTSKVTINDREEIKNCSFNVTTELRDKEKKVYSLFYKLDVVKIDKNKSDYILINCNTSTITQACPKVSFEPIPIHYCAPAGFAILKCRDIDFNGTGPCKNVSTVQCTHGIKPVVSTQLLLNGSLAEGGIRIRFENITNNAKTIIVQLNSSVPINCTRPNNNTRQSVRIGPGQSFFATGEIIGDIRQAHCNVSKSDWHKTLQQVAEQLEKHFKNKTIIFDQPSGGDLEITTHSFNCGGEFFYCNTAGLFNRNWTWSKENGTRSNGTITLQCRIKQIINMWQRTGQAMYAPPIQGVIKCASNITGLLLTRDGGDNKNNTEIFRPIGGDMRNNWRSELYKYKVVKIEPLGVAPTTARRRVVGREKRALGLGAVFLGFLGAAGSTMGAASITLTVQARQLLSGIVQQQSNLLRAIEAQQHLLKLTVWGIKQLQARVLAVERYLRDQQLLGIWGCSGKLICPTNVPWNSSWSNKTMSEIWDNMTWLQWDKEISNYTNIIYNLIEESQNQQEKNEQDLLALDKWASLWNWFDISKWLWYIKIFIMIVGGLIGLRIIFAVFSIINRVRQGYSPLSFQTHPPNPGGLDRPGRIEEEGGEQDRGRSIRLVSGFLALAWDDLRSLCIFSYHRLRDFTLIAERTVELLGHLGWEGLKYLWNLLVYWGQELKTSAISLFDTLAIVVAGWTDRVIEIGQRLGRGFLHIPRRIRQGLERVLL
>A1.UG.07.p9004SDM.JX236676
MRVRGIQRNCQNLWRWGAMVLGMIIICSAADNLWVTVYYGVPVWRDAETTLFCASDAKAYEKEVHNIWATHACVPTDPNPQEIHLENVTEEFNMWKNNMVEQMHTDIISLWDQSLKPCVKLTPLCVTLNCSQYVSSHVNNHSSHSGNITSDMKICSFNTTTEVRDKKQKVYSLFYKLDVVPISNDSSQYRLINCNTSAITQACPKVTFEPIPIHYCAPAGFAILKCKDKEFNGTGLCKNVSTVQCTHGIKPVVSTQLLLNGSLAEGTVRIRSENITNNAKNILVQLTRPVNINCTRPNNNTRKSVHIGPGQAFYAIGAIIGNIRQAHCNVSKASWNSALQEVAQQLKTHFGNKTIIFANSTGGDPEITTHSFNCGGEFFYCNTSSLFNSIWNGSKSNNTEPDSTITLQCRIKQIINMWQRVGQAMYAPPIQGVIRCESNITGLILTRDGGSNSSTNETFRPGGGDMRDNWRSELYKYKVVKIEPLGVAPTKAKRRVVEREKRAVGIGAVFLGFLGAAGSTMGAASITLTVQARQLLFGIVQQQSNLLRAIEAQQHLLKLTVWGIKQLQARVLAVERYLRDQQLLGIWGCSGKLICTTNVPWNSSWSNKTQSEIWDNMTWMQWDKEINNYTQLIYGLLEESQNQQEKNEQDLLALDKWADLWNWFDISKWLWYIKIFIMIVAGLIGLRIVFAVLAIINRVRQGYSPLSFQTHTPNPEGLDRPGRIEEEGGEQGRDKSIRLVNGFLALAWDDLRSLCLFCYHRLRDFILIAARAVELLGHLVWEGLKYLKNLLAYWSQELKNSAINLLDTIAIVVAGWTDRVIEVGQRLCRVILHIPRRIRQGLERALL
>A1.UG.09.DEMA109UG001.KF716478
MRVTGTQMNYQNLWRWGTMILGMLLICSATDKLWVTVYYGVPVWKDAETTLFCASDAKAYEKEMHNVWATHACVPTDPNPQEVALENVTEEFNMWKNNMVEQMQTDIISLWDQSLKPCVELTPLCVTLECSNINSTNNTAT-NFTNFMGEDIKNCSFNMTTELRDKEKKVYSLFYKVDITPLENNETKYRLINCNTSAIKQACPKVSFEPIPIHYCAPAGFAILKCRDEEFNGTGPCKNVSTVQCTHGIKPVVSTQLLLNGSLAEKKVMIRSENFTNNAKNIIVQFNKSVEINCTRPNNNTRKSVHIGPGRAFYATD-IIGDIRWAYCNVSRSEWKETLQQVVKQLGNHW-NKTIHFNNSAGGDLEITTHSFNCGGEFFYCNTSSLFNSTWVYGNGSWGSFSDTIILQCRIKQIINMWQRAGQAIYAPPIKGVISCRSNITGLILTRDGGSNSNGSETFRPGGGDMRDNWRSELYKYKVVKVEPLGIAPSKARRRVVAREKRAVGIGAVLLGFLGTAGSTMGAASITLTVQARKLLSGIVQQQSNLLRAIEAQQHLLKLTVWGIKQLRARVLAVERYLKDQQLLGIWGCSGKLICPTTVPWNSSWSNKSYSEIWDNMTWLQWDKEISNYTDLIYGLIEESQNQQEKNELDLLALNKWAELWNWFDLSNWLWYIRIFIMIVGGLIGLRIVFAVLSIINRVRQGYSPLSFQTHTPVPQGPDRPGGTEEGGGEQDRTRSIRLVSGFLALAWDDLRSLCLFSYRRLKDLILIAARAVELL----WEGLKYLGNLLLYWGQELKISAISLLDTIAIVVAGWTDRAIEIGQGIGRAILNIPRRIRQGLERALL
>A1.UG.09.M160b_p1.JF680921
MRVMGTQMNWQNLWRWGTMILGMIIICSTAEDLWVTVYYGVPVWKEANATLFCASDAKAYDQEVHNVWATHACVPTDPNPQEIYLQNVTEDFNMWKNNMVEQMHTDIISLWDQSLKPCVQLTPLCVTLDCSHTISYINNTHDNDTRKILEEMKNCSFNMTTELRDKKQKVYSLFYRLDIIEIDKNNSSYRLINCNTSAITQACPKVTFEPIPIHYCAPAGFAILKCNEIGFNGTGPCKNVSTVQCTHGIKPVVSTQLLLNGSLAEQNVVIKSENITDNAKNIIVQFNESVVINCTRPNNNTRKSVRIGPGQSFYATGEIIGNIRQAHCTVNRTKWIRALQKVATQLGKNFKKTKIIFTSPSGGDVEITTHSFNCQGEFFYCNTSGLFNSTWTKNSSTNTWSDHNITLQCKIKQIITMWQRTGQAMYAPPIPGIINCVSNITGLLLTRDGGEESNDNETFRPIGGNMKDNWRSELYKYKVVKIEPLGVAPTKAKRRVVQREKRAVGLGAVFIGFLGAAGSTMGAASITLTVQARQLLSGIVQQQNNLLRAIDAQQHLLKLTVWGIKQLQARVLAMERYLHDQQLLGIWGCSGKLICTTTVPWNSSWSNKSQDEIWNKMTGLQWDKEVSQYTNTIYNLLEESQNQQEKNEQELLALDEWANLWNWFDISKWLWYIKIFIIIVGGLIGLRIVFAVLSIINRVRQGYSPLSFQTLTPSPGDLNRPGGIEEEGGEQGRTRSIRLVSGFLALAWDDLRSLCLFSYHHLRDFILIAARTVELLGRLGWEGLKYLGNILLYWGRELKISAISLLDTIAITVAGWTDRIIEIGQRFCRAILNIPRRIRQGFERALL
>A1.UG.11.DEMA110UG001.KF859745
MRVMGIQMIWQNLWRWGTMILGMLIICSVAGNLWVTVYYGVPVWRDAETTLFCASDAKAYDTEVHNVWATHACVPADPNPQEIELKNVTEKFNMWKNNMVEQMHADIISLWDQSLKPCVKLTPLCVTLKCTDLDLNGTQS-TQRLNGTEVGMTNCSFNTTTELRDKIRKEYALFYRLDIVQINGDNSTYRLINCNTSAIKQACPKVSFEPIPIHYCAPAGFAILKCKDAEFNGTGPCNNVSTVQCTHGIRPVVSTQLLLNGSLAERKVMIRSENITNNAKNIIVQFNKSVEINCTRPNNNTRKSVRIGPGQTFYVTGDIIGDIRQAHCNVSRKKWNDTLREVVSELRKYFGNKTIIFTNSSGGDLEITTHSFNCGGEFFYCNTSGLFNSTWN-NSTQESNSTETITLPCRIKQIVNMWQRAGQAIYAPPIKGIINCRSNITGLILTRDGGHNNT-NETFRPGGGDMRDNWRSELYKYKVVKVEPLGVAPTTARRRVVQREKRAFGLGAVFIGFLGAAGSTMGAASITLTVQARQLLSGIVQQQSNLLRAIEAQQHLLKLTVWGIKQLQARVLALESYLRDQQLLGIWGCSGKLICTTNVPWNSSWSNKSQDEIWQNMTWLQWDREISNYTDLIYTLIEESQIQQEKNEQDLLALDKWANLWNWFDISNWLWYIKIFIMIVGGLIGLRIICAVLAIINRVRQGYSPLSFQIHTPNPRGPDRHERIEEEGGEQDRNRSTRSASGFLALAWDDLRSLFLFSYHLLRDFILIAARTVELLGHLGWEGLKYLWNLLLYWGRELKNSAINLLDTIAIAVAGWTDRIIEIGQSIGRAILHIPRRIRQGAERALL
>A1.UG.11.DEMA110UG009.KF716486
MRVRGIQRNWQGLLTWGTMILGMIIICNAAQNLWVTVYYGVPVWKDAETTLFCASDAKAYETEKHNVWATHACVPTDPNPQEIHLENVTEEFNMWKNNMVEQMHTDIISLWDQSLKPCVRLTPLCVTLSCTNAKSGSTGN-SSSTVEGEGEIKNCSFNMTTELRDRKRRMYALFYKLDLQQINENNSYYSLINCNTSALTQACPKVSFEPIPIHYCAPAGFAILKCRDEEFNGTGPCKNVSTVQCTHGIKPVVSTQLLLNGSLVKGEVRIKSENISENHKNIIVHLTKPVSIRCIRPNNNTRTSVRIGPGQEFFTSK-IIGNIRQAYCNVSKSEWENTLQQVATQLRKYW-NKTIKFTPVSGGDVEITTHSFNCGGEFFYCNTSSLFNSTWDLNATRED-STENITLPCRIKQIINMWQRVGQAMYAPPIEGIIRCDSNITGLLLTRDGGNSSTTQEIFRPIGGDMKDNWRNELYKYKVVKIEPLGVAPSWARRRVVERGKRAVGIGAVFLGFLGAAGSTMGAASITLTVQARQLLSGIVQQQSNLLKAIEAQQQLLRLTVWGIKQLQARVLAVERYLKDQQLLGIWGCSGKLICTTTVPWNSSWSNKTYNEIWDNMTWLQWDKEISNYTEEIYRLIEASQIQQEKNEQDLLALDKWASLWSWFDISNWLWYIKIFIMIVGGLIGLRIVLAVLSLINRVRQGYSPLSFQTLTPSPRGPDRPERIEEEGGEQGRDRSIRLVSGFLALVWEDLRSLCLFSYHRLRDFGLIAARTVELLGHLVWEGLKYLWNLLLYWSQELKTSAIDLFNTTAIAVAGWTDRIIEIGQRIGRAILNVPTRIRQGLERALL
>A1.UG.90.UG273A.L22957
MRVKGIQRNWQHLLRWGTIILGLITICSTAKNLWVTVYYGVPVWRDAETTLFCASDAKAYETEMHNVWATHACVPTDPNPQEIRLENVTEEFNIWKNNMVEQMHTDIISLWDQSLKPCVKLTPLCVTLNCTNANLTNANKNNGTIQSMEREIKNCSFNMTTELRDKTRRVYSLFYKLDVVQIKN-SSEYRLINCNTSAITQACPKVSFEPIPIHYCAPAGFAILKCNDKEFNGTGLCKNVSSVQCTHGIRPVVSTQLLLNGSLAETEVKIKSENISDNAKTLIVQLTTPVKINCTRPGNNTRTSVRIGPGQAFYATGDIIGDIRQAHCNVSRSEWKETLQKVVKQLRTHW-NKTIIFTNSSGGDLEITTHSFNCGGEFFYCNTAGLFNSTWNKNDSIKSNSNDIITLQCRIKQIINMWQRVGRAMYAPPIKGVIRCESNITGLLLTRDGGNGSNTNETFRPGGGDMRDNWRNELYKYKVVQIEPLGVAPTPAKRRVVQREKRAVGLGAVFIGFLGAAGSTMGAASITLTVQARQLLSGIVQQQSNLLRAIEAQQHLLKLTVWGIKQLQARLLAVERYLRDQQLLGIWGCSGKLICTTTVPWNSSWSNKSQSEIWDNMTWLQWDKEISNYTNIIYDLIEEAQNQQEKNEQDLLALDKWASLWSWFDISNWLWYIRLFIMIVGGLIGLRIVLAVFSVINRVRKGYSPVSFQTHTPNPRDLDRPERIAEEGGEQDRDRSIRLVSGFLALAWDDLRSLCLFSYHRLRDFILIVARTVKLLGHRGWEGIKYLWNLLLFWGRELKISAINLLDTIAIAVAGWTDRVIEIGQRIGRAFLNIPRRIRQGFERALL
>A1.UG.92.92UG037.AB253429
MRVMGIERNYPCWWTWGIMILGMIIICNTAENLWVTVYYGVPIWKDANTTLFCASDAKAYDTEVHNVWATHACVPTDPSPQELKMENVTEEFNMWKNNMVEQMHTDIISLWDQSLKPCVQLTPLCVTLDCSYNITNNITNSTNSSVNMREEIKNCSFNMTTELRDKNRKVYSLFYKLDVVQINNSSNLYRLINCNTSALTQACPKVTFEPIPIHYCAPAGYAILKCNDKEFNGTGLCKNVSTVQCTHGIRPVVSTQLLLNGSLAEGKVMIRSENITNNVKNIIVQLNESVTINCTRPNNNTRRSVRIGPGQTFYATGDIIGDIRQAHCNVSGSQWNKTLHQVVEQLRKYWNNNTIIFNSSSGGDLEITTHSFNCAGEFFYCNTSGLFNSTWVNGTTSSM-SNGTITLPCRIKQIINMWQRVGQAMYAPPIQGVIKCESNITGLILTRDGGVNSSDSETFRPGGGDMRDNWRSELYKYKVVKIEPLGVAPTKARRRVVEREKRAVTLGAVFIGFLGTAGSTMGAASITLTVQARKLLSGIVQQQSNLLRAIEAQQHLLKLTVWGIKQLQARVLAVERYLRDQQLLGIWGCSGKLICPTNVPWNSSWSNKSLDEIWENMTWLQWDKEISNYTIKIYELIEESQIQQERNEKDLLELDKWASLWNWFDISKWLWYIKIFIMIVGGLIGLRIVFAVLSVINRVRQGYSPLSFQTHTPNPRGLDRPGRIEEEGGEQDRGRSIRLVSGFLALAWDDLRNLCLFSYHRLRDFILIAARTVELLGHLGWEGLKYLGNLLLYWGRELKISAINLLDTIAIAVAGWTDRVIETVQRLGRAILNIPRRIRQGFERALL
>A1.UG.92.UG029.AY494973
MRVMERQRNYPNLWSWGTMILGMIIICSTAENLWVTVYYGVPVWRDADTTLFCASDAKAYDTEVHNVWATHACVPTDPNPQEINLENVTEDFNMWKNNMVEQMHTDIISLWDQSLKPCVSLTPLCVTLNCTDVKNSTGRD-NITGISMAGEIKNCSFNMTTELRDKRQQVHSLFYKLDVVQMDGNGSLYRLIKCNTSAITQACPKVSFEPIPIHYCAPAGFAILKCKDEEFNGTGPCKNVSTVQCTHGIRPVVSTQLLLNGSLAEKEVRIRSENISDNAKTIIVQLTKPVTINCTRPNNNISRRIHIGRGQAFYATGGMTGNIRQAYCNVSGSDWNTTLQQVVTQLRRHWQNTTIVFKSSSGGDVEITTHSFNCGGEFFYCNTSGLFNSTWPWNETNSETTNATIVLPCRIKQIVRMWQRVGQAMYAPPIQGVIKCTSNITGLLLIRDGGVGNNGTETFRPGGGNMRDNWRSELYKYKVVKIEPLGVAPTGAKRRVVEREKRAVGIGAVFIGFLGAAGSTMGAASVTLTVQARQLLSGIVQQQSNLLRAIEAQQHMLKLTVWGIKQLQARVLAVERYLKDQQLLGIWGCSGKLICTTNVPWNSSWSNRSQSEIWDNMTWLQWDKEINNYTYTIYRLLEESQNQQEKNERDLLALDKWANLWNWFDISRWLWYIKIFIMIVGGLIGLRIVFAVLSIINRVRQGYSPLSFQIHAPNPEGLDRPGRIEEEGGEQGRNRSIRLASGFLTLAWEDLRSLCIFSYHQLRDFILIVARTVELLGHLGWEGLKYLWNLLQYWGRELKTSAISLLDATAITVAGWTDRVIEIGQRLCRAIRNIPRRIRQGFERALL
>A1.UG.97.368MPc02.EU853062
MRVMGTQRNCQRLLRWGTIILGMILICSTTERLWVTVYYGVPVWKDADTTLFCASDAKAFEREVHNVWATHACVPTDPNPQELSLTNVTEKFNIWKNNMVEQMHEDIISLWDQSLKPCVKLTPLCVTLNCAEVTDRTNVS--VVQENMKGEIKNCSFNMTTELRDKVKKVHSLFYKFDVVQIDKNSSEYTLINCNTSTITQACPKVSFEPIPIHYCAPAGFAILKCRDEEFNGTGLCQNVSTVQCTHGIRPVVSTQLLLNGSLAEENITIKSENITNNAKTIIVQLTKPVIINCTRPNNNTRKGVHIGPGQAFFAAGDIIGNIRQAYCTVNASEWNNTLQQVAEQLRKHW-NTTIIFTNSSGGDVEITTHSFNCGGEFFYCNTSDLFNSTWYLNGTSTWYLNGNITLPCRIKQIIRMWQRTGQAMYAPPIQGKIECVSNITGLLLVRDGGNDENKDEKFRPGGGDMKDNWRNELYRYKVVRVEPLGVAPTKARRRVVGREKRAVGIGAVFLGFLGAAGSTMGAASITLTEQARQLLSGIVQQQSNLLRAIEAQQQLLKLTVWGIKQLQARVLAVERYLRDQQLLGIWGCSGKLICTTNVPWNSSWSNKSQEEIWENMTWLQWDKEIDNYTQIIYELLEKSQNQQEKNEQDLLALDKWASLWTWFDITKWLWYIKIFIMLVGGLIGLRIVFAVISIINRVRQGYSPLSFQTLAPNPTGLDRPGRIEEEGGEPGRGRSIRLASGFLALAWEDLRSLCLFSYHRLRDFILIVARTVELLGHLGWEGLKYLGNLLLYWSREIKSSAINLVDTIAIAVADWADRVIEIGQRIGRAILHIPRRIRQGFERALL
>A1.UG.98.120FIc01.EU852958
MRVMGIQMNWQNLWRWGIMILGMIIICSAAQNLWVTVYYGVPVWKEADTTLFCASDAKAYDTEMHNVWATHACVPTDPNPQEINLENVTEEFNMWKNNMVEQMHTDIISLWDQSLKPCVKLTPLCVTLNCSDKVSSNNNVTTVTHVNMTGEIKNCSFNMTTELRDKQRQVRSLFYKLDIVQVSNSNSLYRLINCNTSAITQACPKVSFEPIPIHYCAPAGFAILKCKDEGFNGTGLCKNVSTVQCTHGIKPVVSTQLLLNGSLAEGEVMIRSENITDNTKNIIVQFNQSVQIICTRPNNNTRESIHIGPGQAFYATGEIIGNIRQAHCNVSGTRWNKTLQEVANKLRIHFGNTTINFTSPAGGDPEITTHSFNCGGEFFYCNTSGLFNSTWDKNTTVQESSNDTITLQCRIKQIINMWQEVGRAMYAPPIKGVIRCESNITGMILTRDGGNTTGKNEIFRPGGGDMRDNWRSELYKYKVVKIEPLGVAPTEAKRRVVEREKRAIGIGAVFLGFLGAAGSTMGAASITLTAQARQLLSGIVQQQSNLLRAIEAQQHLLKLTVWGIKQLQARVLAVERYLKDQQLLGIWGCSGKLICTTNVPWNSSWSNKSLNEIWDNMTWLQWDKEISNYTQIIYGLIEESQNQQEKNELDLLALDKWASLWNWFDITKWLRYIQIFIMIVGGLIGLRIVFAVLSVINRVRQGYSPVSFQTHTPHPRDLDRPGRIEEGGGEQDRDRSIRLVSGFLALAWEDLRNLCLFSYHRLRDFILIAARTVELLGHLGWEGLKYLGNLLLYWGRELKISAISLLDTITIVIAGWTDRVIEIGQRIGRAILNVPTRIRQGFERALL
>A1.UG.98.120MPC01.EU852954
MKVMGIQMNWQNLWRWGTMILGMIIICSAAQNLWVTVYYGVPVWKDAATTLFCASDAKAYETEMHNVWATHACVPTDPNPQEIDLVNVTEEFNMWKNNMVEQMHTDIISLWDQSLKPCVKLTPLCVTLECYNNVTAINGTFENTTHKITKEMMNCSFNMTTEVRDRQKKVSSLFYRLDVVPVAANNNLHRLINCNTSAITQACPKVSFEPIPIHYCTPAGFAILKCKDEEFNGTGLCKNVSTVQCTHGIKPVVSTQLLLNGSLAEGEVMIRSENITDNAKNIIVQFNQSVPINCTRPGNNTRESIHIGPGQAFYTTGAIIGDIRQAHCNVSRAKWNETLQRVVKKLGTHFKNKTIIFTKPAGGDPEITAHSFNCGGEFFYCNTSGLFNSTWYTNNTSVQETNDTIILQCRIKQIINMWQEVGRAMYAPPIRGVIRCESNITGMILTRDGGVSVNETEVFRPGGGDMRDNWRSELYKYKVVKIEPLGVAPTKAKRRVVEREKRAITIGAVFLGLLGAAGSTMGAASITLTAQARQLLSGIVQQQSNLLRAIEAQQHLLKLTVWGIKQLQARVLAVERYLKDQQLLGIWGCSGKLICTTNVPWNSSWSNKSLNEIWDNMTWLQWDKEISNYTQIIYGLIEESQNQQEKNELDLLALDKWASLWNWFDITNWLRYIQIFIMIVGGLIGLRIVFAVLSVINRVRQGYSPVSFQIHTPNPRDLDRPRGIEEGGGEQDRDRSIRLVSGFLALAWEDLRNLCLFSYHRLRDFILIAARTVELLGHLGWEGLKYLGNLLLYWGRELKISAVSLLDTIAIVVAGWTDRVIEIGQRIGRAILNIPTRIRQGFERALL
>A1.UG.98.98UG57134.AF484507
MRVMGIQTNCQHLLTWGTMILGIIIICSAAENLWVTVYYGVPVWKDAGTTLFCASDAKAYKKEAHNVWATHACVPTDPNPQEIDLDNVTEDFNMWKNNMVEQMHTDIISLWDQSLKPCVKLTPLCVTLNCSHTNVNVGSMYLNIKESLKEEIKNCSFNMTTEIRDKEKKVYSLFYKLDVVEINDESKLYRLINCNTSAITQACPKVSFEPIPIHYCAPAGFAILKCNDEEFNGTGPCKKVSTVQCTHGIRPVVSTQLLLNGSLAKGEVKIRSENISDNAKTIIVQLTEPVNISCIRPNNNTRTSIHIAPGQAFYATGGIIGDIRQAHCNVSGAKWNQTLQKVVKQLGKHWNTTTIIFKNSSGGDLEITTHSFNCGGEFFYCNTSQLFNSIWNVTNSTESESDDTITLPCRIKQIIKMWQRTGQAIYAPPIQGVIRCESNITGLLLTRDGGNNNTGNETFRPAGGDMKDNWRSELYKYKVVKIEPLGVAPTKARRRVVEREKRAVGIGAVFLGFLGTAGSTMGAASITLTVQVRQLLSGIVQQQGNLLRAIEAQQQLLELTVWGIKQLQARVLAVEKYLKDQQLLGIWGCSGKLICTTNVPWNSSWSNKSQHEIWDNLTWLQWDKEINNYTHEIYRLLEESQIQQEKNEQDLLALDKWASLWNWFDISRWLWYIRIFIMIVGGLVGLRIVFAVLSIINRVRQGYSPLSFQTHTPHPGDLDRLGRINEEGGEQDRERSIRLASGFLTLAWDDLRSLCLFSYHRLRDFILIAARTVELLGHLVWEGLKYLWNLLLYWGRELKISAINLLDTIAIAVAGWTDRVIEIGQGIGRAILNIPRRIRQGLERALL
>A1.UG.98.98UG57136.AF484509
MRVMGIQMNWQNLWRWGTMILGVILICSAAENLWVTVYYGVPVWRDAETTLFCASDAKSYDTEMHNVWATHACVPTDPNPQEINLKNVTEEFNMWKNKMVEQMHTDIISLWDQSLKPCVKLTPLCVTLECSNPSTGINKT--TDMRNNITDMKNCSFNMTTELRDKKQRVYSLFYKLDVVPINDSSNTYRLINCNTSAITQACPKVSFEPIPIHYCAPAGFAILKCNDKEFNGTGLCKDVSTVQCTHGIKPVVSTQLLLNGSLAKERVIIRSENITDNIKNIIVQLNESVEISCIRPNNNTRKSVRIGPGQAFYATD-ITGDIRQAYCNVSKRGWNNTLQKVVEQLRVHFENKTITFANSSGGDLEITTHSFNCGGEFFYCDTSGLFNSTWYNTWNSTESESNDITLQCRIKQIINMWQRAGQAIYAPPIQGVIMCKSNITGLILTRDGGGNSSEPETFRPGGGDMRDNWRSELYKYKVVKIEPLGVAPTKARRRVVQREKRTVGIGAVFLGFLGAAGSTMGAASITLTAQARALLSGIVQQQSNLLRAIEAQQHLLRLTVWGIKQLHARVLAVEGYLRDQQLLGIWGCSGKLICTTNVPWNSSWSNKSQNEIWGNMTWLQWDKEISNYTQIIYSLIEESQNQQEKNEQDLLALDKWANLWNWFDISNWLWYIKIFIMIVGGLIGLRIVFAVLSIINRVRQGYSPLSFQTLTPVPRGLDRPGRIEEEGGEQDRDRSIRLVSGFLALAWDDLRSLCLFSYHRLRDFILIAARTVELLGHLGWEGLKYLGNLLSYWGQELKISAINLFDTIAIAVAEWTDRVVEIGQRLCRAILHIPRRIRQGLERALL
>A1.UG.99.601MPC7.EU853030
MRVMGTQRNCQHLLRWGIMILGIIIFYSAAENMWVTVYYGVPVWRDAETTLFCASDAKAYETERHNVWATHACVPTDPNPQEIHLENVTEQFNMWKNSMVEQMRTDIISLWDQSLKPCVKLTPLCVTLNCVNVTTNATK---NNSTGDEGEMKNCSFNMTTELRDKKQRVYSLFYRLDIVKINENSSEYRLINCNTSAITQACPKVSFEPIPIHYCAPAGFAILKCNDKEFNGTGLCQNVSTVQCTHGIKPVVSTQLLLNGSLAEGTVKIRSENITNNVKTIIVHLNESVEINCTRPNNNTRTSVRIGPGQAFYATD-IIGDIRKAYCKVNRSEWHKALQKVVEQLRKHFKNKTIIFASSSGGDLEITTHSFNCGGEFLYCNTSGLFNSTWNNTVSTELNANNNITLPCKIKQIINMWQRTGQAMYAPPIRGVINCVSNITGLILTRDGGPNDTENETFRPGGGNMRDNWRSELYKYKVVKIEPLGVAPTRAKRRVVEREKGAVGIGAVFLGFLGAAGSTMGAASITLTVQARQLLSGIVQQQSNLLRAIEAQQHLLKLTVWGIKQLQARVLAVERYLRDQQLLGIWGCSGKLICTTNVPWNSSWSNKSFEEIWDNMTWLQWDKEVSNYTQIIYDLIEESQNQQEKNEQDLLALDKWANLWNWFEISKWLWYIKIFIMVVGGLIGLRIVFAVLSIINRVRQGYSPLSFQIHTPNPGGLDRPGRIEEEGGEQGSDRSIRLVSGFLALAWDDLRSLCLFSYHRLRDFILIAARTVELLGHLGWEGLKYLWNPLLYWGRELKISATNLVDTIAIAVAGWTDRVIEIGQRIGRAILHIPRRIRQGFERALL
>A1.UG.99.99UGG03379.AF484493
MRVTGIQTNYPCWWKWGIMILGMIIICNANHPLWVTVYYGVPVWKEAATTLFCASDAKAHDTEAHNVWATHACVPTDPNPQEINLVNVTEKFNMWKNNMVEQMHEDIISLWDQSLQPCVKLTPLCVTLECNHTTNNITND-INSTVNMKEEIKNCSFNMTTELRDKKQKVYSLFYKLDIVQMKENTSRYRLINCNTSAITQACPKVTFEPIPIHYCAPAGFAILKCNDKEFNGTGLCKNVSTVQCTHGIKPVVSTQLLLNGSLAEGEIRIRSENISDNAKTIIVQLVKSVPIKCIRPNNNTRKSIRIGPGQTFYAGD-VIGDIRQAHCNVSRSDWNKTLHQVATQLRQYWNSSIIIFTNSSGGDLEITTHSFNCGGEFFYCNTSGLFNNTYTTDSIESNDPDANITLPCRIKQIINMWQRVGQAIYAPPIQGVIKCESNITGLLLTRDGGTNSTSTETFRPGGGDMRDNWRSELYKYKVVQVEPIGVAPTRAKRRVVEREKRAVGIGAVLLGFLGAAGSTMGAASITLTVQARQLLSGIVQQQSNLLRAIEAQQQLLRLTVWGIKQLQARVLAVERYLKDQQLLGIWGCSGKLICTTNVPWNASWSNKSYGEIWDNMTWLQWDKEISNYTNIIYKLIEESQNQQEKNEQDLLALDQWASLWNWFDITKWLWYIKIFIMIVGGIIGLRIVLAVLSVINRVRQGYSPLSFQTHTPNPGGLDRPERTEEEGGEQDRTRSIRLVSGFLALAWDDLRSLCLFSYHRLRDFVLIAARIVELLGHLGWERLKYLGNLLLYWGRELRISAISLYDTIAITVAGWTDRVIERGQRLGRALIHIPRRIRQGLERALL
>A1.UG.x.UG031.AB098330
MRVRGIQTSWQNLWRWGTMILGMLMIYSAAENLWVTVYYGVPVWKDAETTLFCASDAKAYDTEVHNVWATHACVPTDPNPQEIHLENVTEDFNMWKNNMVEQMHTDIISLWDQSLKPCVELTPLCVTLDCLNATLNATAP--NVTNDMEGEMKNCSYNITTELKDKKQQVYSLFYKLDVVQINEKTNKYRLINCNTSAITQACPKVSFEPIPIHYCAPAGFAILKCKDTEFNGTGPCKNVSTVQCTHGIRPVISTQLLLNGSLAEGGIQIRSENITNNAKTIIVQLDKAVKINCTRPNNNTRKSVRIGPGQAFYATGDIIGDIRQAHCNVSRAKWNETLRGIAKKLSEHFKNKIIIFEKSSGGDIEITTHSFNCGGEFFYCNTSGLFNGTWKPNSTESNNPNDTITLTCRIKQIINMWQKVGQAMYAPPIQGVIRCESNITGLLLTRDGGINSI-NETFRPGGGNMRDNWRSELYKYKVVKIEPLGVAPSRAKRRVVEREKRAVGIGAVFLGFLGAAGSTMGAASITLTAQARQLLSGIVQQQSNLLRAIKAQQHMLKLTVWGIKQLQARVLAVERYLKDQQLLGIWGCSGKLICTTNVPWNSSWSNKSMNEIWDNMTWLQWEKEISNYTQLIYNLIEESQNQQEKNEQDLLALDKWASLWNWFDISRWLWYIKIFIMIVGGLIGLRIVFAVLSVINRVRQGYSPLSFQIRTPNPEEPDRLGRIGEEGGEQDRDRSIRLVSGFLALAWDDLRSLCLFSYHRLRDFISIAARTVELLGHLGWEGLKYLWNLLLYWGLELKTSAVNLVDTIAIAVAGWTDRVIEIGQRIFRAILNIPRRIRQGLERGLL
>A1.US.x.HCPI_13_01.GU367412
MRVKGIQRNYAPLWRWGIIFFGMIIICKATENLWVTVYYGVPVWRDAETTLFCASDAKAYDQEAHNVWATHACVPTDPNPQEIDLENVTEEFNMWKNNMVEQMHTDIISLWDQSLKPCVKLTPICVTLNCENVTINANA---NVTNEMGEEIKNCSYNTTTELRDKKQKVYSLFYRLDIVQMNSSNSEYRLINCNTSAITQACPKVSFEPIPIHYCAPAGFAILKCKDKKFNGAGPCRNVSTVQCTHGIRPVASTQLLLNGSLAEEEVMIRSENFSNNAKTIIVQLVNPVEINCTRPNNNTRKSVRIGPGQAFYATGDIIGNIKKSSCTVNKTEWNKALQEVAKKLKQHLNKTTIKFAESSGGDLEIATHSFNCGGEFFYCDTSGLFNSTWNDTATNQTFANSNITLQCKIRQIVRMWQRIGQALYAPPIQGVISCKSNITGLLLTRDG-MNES-SETFRPQGGNMKDNWRSELYKYKVVKIEPLGIAPTRAKRRVVEREKRAVGLGAVFFGFLGAAGSTMGAASITLTAQARQLLSGIVQQQSNLLRAIEAQQQLLKLTVWGIKQLQARVLAVEGYLKDQQLLGIWGCSGKLICTTNVPWNSSWSNKSQSEIWDSMTWLQWDKEIGNYTNIIYDLLEESQIQQEKNEQDLLALDKWANLWNWFDISNWLWYIKIFIMIIGGLIGLRIVFTVLSIINRVRQGYSPLSFQTHTPNPRGLDRPERIEEGGGEQGRDRSIRLVNGFLALVWDDLRSLCLFSYHRLRDFTLIAARTVELLGHLGWEGLKYLWNLLLYWGRELKSSAISLLDATAIAVAEWTDRVIEVGQRVGRALLHIPRRIRQGFERALI
>A1.ZA.01.TV314.FJ647148
MRVRGIQMTWQHLLGWGIMILGMIIMCSTADNLWVTVYYGVPVWKDAETTLFCASDAKAYEKEVHNVWATHACVPTDPNPQEIHLVNVTENFNMWKNKMVEQMHADIISLWDQSLKPCVKLTPLCVTLNCTNANITYVSTNYVTVNGTTEEIKNCSYNMTTELRDKKQKVYSLFYRLDVVQINKDSGEYRLINCNTSAITQACPKVSFEPIPIHYCAPAGFAILKCNEEEFNGTGPCKNVSSVQCTHGIRPVVSTQLLLNGSLAQGEVKIRSENISDNAKTIIVQFNQSVIINCTRPSNNTRRSVRIGPGQAFYATGEIIGDIRKAHCNVSESEWNKALQQVATQLGRYWSNKTIIFNSSSGGDLEITTHSFNCGGVFFYCNTSGLFSSRWFTNGTNSTEGTGNITLQCRIKQIINMWQRVGQATYTPPIQGEIRCRSNITGLLLTRDGGINTT-EEIFRPGGGNMKDNWRSELYKYKVVKIEPLGVAPSKAKRRVVGREKRAVGLGAVFIGFLGAAGSTMGAASVTLTVQARQLLSGIVQQQSNLLRAIEAQQHLLKLTVWGIKQLQARVLALERYLRDQQLLGIWGCSGKLICATNVPWNSSWSNKSYNEIWDNMTWLQWDKEIDNYTETIYRLIEESQNQQERNEQDLLALDKWTNLWSWFDISNWLWYIKIFIMIVGGLIGLRIVFAVLSIINRVRQGYSPLSFQTHTPNPGGLDRPERTEEEGGVQGRDRSIRLVSGFLALAWDDLRSLCLFSYHRLRDFILIAARTVELLGHLGWEGIKYLGNLLLYWIRELKNSAINLLDTIAIAVAGWTDRVIEVGQRFGRAILHIPRRIRQGLERALL
>A1.ZA.08.CT533_T23b_36C.JN681235
MRVKGMQRNSQHLLRWGTIILGILMICSAAENLWVTVYYGVPVWKEATTTLFCASDAKAYDTEKHNVWATHACVPTDPNPQEMHLENVTEEFNMWKNDMVEQMHTDIISLWDQSLQPCVKLTPLCVTLDCHDVSLSSNHSGNDSISNIKEEIKNCSFNTTTELWDKKQKVYSLFYKLDVVAMNESSTQYRLINCNTSTITQACPKVTFEPIPIHYCAPAGFAILKCNDKKFNGTGPCKNVSTVQCTHGIKPVVSTQLLLNGSLAEEETMVRSENITNNIKNIIIQFNDSVAISCIRPGNNTRKSVRIGPGQAFYATGDIIGDIRKAYCNVSRVTWNTTLQKVAKQLSKYFENKTITFNSTTGGDLEITMHSFNCGGEFFYCDTSGLFNGSWSENSTWNSTANSTIILPCRIKQIINMWQRTGRAMYAPPIQGTIQCTSNITGLILTRDGGEKNNTEEIFRPGGGDMRDNWRSELYKYKVVKIEPLGVAPTRAKRRVVEREKRAVTLGAVFIGFLGAAGSTMGAASVTLTVQARQLLSGIVQQQSNLLRAIEAQQHMLKLTVWGIKQLQARVLAVERYLRDQQLLGIWGCSGKIICTTNVPWNYSWSNKSYHEIWDNMTWLQWDKEIDNYTQIIYSLIEESQIQQEKNEQDLLALDKWASLWNWFNITEWLWYIRIFIMIVGGLIGLRIVFAVLSIINRVRQGYSPLSFQTHTPAPRELDRLGGIEEEGGEQDRSRSIRLVSGFLALAWDDLRSLCLFSYHRLRDCVLIVARTVELLGHRGWEGLKYLGNLLRYWGRELKLSAINLLDTIAIAVAGWTDRVIEIGQRVGRAILNIPTRIRQGFERALL
>A1.ZA.09.MSM066.KF725913
MRVKGIQRNWQNWWGWGILILGMLIICSVAENLWVTVYYGVPVWKDTETTLFCASDAKAHEAEVHNVWATHACVPTDPNPQEIPLVNVTEKFNIWKNNMVEQMQTDIISLWDQSLKPCVSLTPLCVTLDCSHNITSTNAT------LKEIEMANCSFNTTTELRDKQQKVYSLFYKLDIVKLNNGSKQFRLIHCNTSTITQACPKVSFEPIPIHYCAPAGFAILKCNEVGFNGSGLCRNVSTVQCTHGIRPVISTQLLLNGSLAEGEVQIRSENITNNAKTIIVQFNETVEINCTRPNNNTLRRVSIGPGRAFYARDRIMGDIRQAHCNVSRGKWNQTLQRVVLQLEKHFKNKTIKFTEPSGGDLEIMTHSFNCGGEFFYCNTSGLFNSTWR-NGTMQEPLNDTITLKCRIRQIINMWQRAGKAMYAPPIQGKIQCKSNITGLLLTRDGGAENNVPEIFRPGGGDMRDNWRSELYRYKVVKIEPLGVAPTKAKRRVVEREKRAIGLGAVFIGFLGAAGSTMGAASITLTVQARQLLSGIVQQQANLLRAIEAQQHLLRLTVWGIKQLQARVLAVERYLKDQQLLGTWGCSGKLICTTNVPWNSSWSNKSMNEIWDNMTWLQWDKEIDNYTQIIYGLIEESQIQQERNEKDLLAFDKWASLWTWFDISNWLWYIRLFIMIVGGLIGLRIIFAVLSIINRVRQGYSPLSFQTLTPSPGGPDRLERTEEEGGEQGRTRSIQLVSGFLALAWDDLRNLCLFSYHRLRDFILIAARTVELVGHLGWEGLKYLWNLLLYWGRELKLSAINCLDTLAIATANWTDRVIELVQSICRAFLHIPRRIRQGIERALL
>A2.CD.97.97CDKS10.AF286241
MRVMGTQTSYQHLWRWGILILGMLIICKAT-DWWVTVYYGVPVWKDAETTLFCASDDKAYETEAHNVWATHACVPTDPNPQEVNLKNVTEDFNMWKNNMVEQMHEDIISLWDQSLKPCVKLTPLCVTLNCSNANTNSTNS-TSAPSMGPGEIKNCSFNVTTEVRDKEKKVYALFYKLDVVQINEDSTQYRLINCNTSAITQACPKVSFEPIPIHYCAPAGFAILKCEDPRFNGTGPCNNVSSVQCTHGIMPVASTQLLLNGSLAEKEVMIRSENITNNAKNIIVQFNESVPITCIRPNNNTRKGIPIGPGQVFYTSD-IIGDIRQAYCSINKTKWDASLQKVAEQLRKHFPNKTINFTKPSGGDLEITTHSFNCGGEFFYCNTTSLFNSTWKNGATIQENTNGIMTLPCRIKQIVDMWQEVGQAMYAPPIAGVIYCTSNITGIILTRDGGSSNTNSEIFRPGGGDMRDNWRSELYKYKVVKIEPLGVAPSRAKRRVVEREKRAVGIGAVFLGFLGAAGSTMGAASITLTVQARQLLSGIVQQQSNLLKAIEAQQHLLKLTVWGIKQLQARVLALERYLQDQQLLGIWGCSGKLICTTTVPWNSSWSNKTYEEIWNNMTWLQWDREIDNYTNIIYNLLEESQNQQEKNEQDLLALDKWASLWNWFSITNWLWYIRIFIMIVGGLIGLRIVMAIISVVNRVRQGYSPLSFQIPTPNPEGLDRHGRIEEGGGEQDRTRSIRLVSGFLGLAWDDLRSLCLFSYHRLRDCILIVARTVELLGHLGWEGLKYLGNLLLYWGRELKNSAISLLNSTAIAVAEWTDRVIEIGQRACRAILNIPRRIRQGFERALL
>A2.CM.01.01CM_1445MV.GU201516
MKVMGTQRNCQHLWRWGILIFGMLIICKAT-NLWVTVYYGVPVWRDAETTLFCASDAKAYDREVHNVWATHACVPTDPNPQEVDLKNVTENFNMWKNNMVEQMHEDIINLWDQSLMPCVKLTPLCVTLNCSEVKD-----------NTTKEMKNCSYLMPTELKDKTQEVYSLFYKLDIVQINSDTQPYRLIRCNTSVITQACPKVTFEPIPIHYCAPAGFAILKCKDKKFNGTGSCRNVSSVQCTHGIRPVVSTQLLLNGSLAEEEVMIRSKNFTDNAKNIIVQFTEPVQINCTRPNNNTRKSIRFGPGQAFYTNNKIIGDIRQAHCNISKADWNVTLQKVVKQLHSHFPATTIIFNSPSGGDLEITTHSFNCGGEFFFCNTTGLFNSTWTKEGNSTWKSNDNITLQCKIKQIINMWQRVGRAMYAPPIAGVIKCISNITGMILTRDGGKRNDSSETFRPGGGDMRDNWRSELYKYKVVKIEPLGIAPTKARRRVVEREKRAVGLGAAFLGFLGAAGSTMGAASITLTVQARQLLSGIVQQQSNLLKAIEAQQQLLKLTVWGIKQLQARVLAIERYLQDQQLLGLWGCSGKLICTTTVPWNSSWSNKNQSQIWDNMTWLEWDKEISNYTETIYKLLEDSQNQQEKNEQDVLALDKWANLWNWFSITNWLWYIKIFIMIVGGLIGLKIVIVIFSVINRVRQGYSPLSLQIPTPRPEGLDRPERIKEGGGEQDRDTSVRLVSGFLALAWDDLRSLCLFSYHRLRDCISIAARTVTLLGHLGWEGIKYLWNLLLYWGRELKNSAVNLVDAIAVTVAEGTDRVIELGQRICRAILNIPTRIRQGFERALL
>A2.CY.94.94CY017_41.AF286237
MRVMGTQRNYQHLWRGGILILGMLIMCKAT-DLWVTVYYGVPVWKDADTILFCASDAKAYDTEVHNVWATHACVPTDPNPQEINLENVTENFNMWKNNMVEQMQEDIISLWDQSLKPCVKLTPLCVILNCSNANTSTHSNSSSTQSPINEEIKNCSYNTTTILRDKTQKVYSLFYRLDVVQLDESNTLYRLINCNTSTITQACPKVTFEPIPIHYCAPAGFAILKCKDPRFNGTGSCKNVSSVQCTHGIKPVASTQLLLNGSLAEGGIMIRSENITNNAKNIIVQFTKPVLITCIRPNNNTRKSIRFGPGQAFYTNE-IIGDIRQAHCNINKTLWNDTLQKVAEQLREKFPKKTIIFTNSSGGDPEITTLSFNCAGEFFYCNTTGLFNGTWWNNGTWNGPTNGSIILPCRIKQIINMWQRVGRAMYAPPIAGIIKCTSNITGIILTRDGGNNGT-NETFRPGGGDMRDNWRSELYKYKVVKLEPLGVAPTRAKRRVVEREKRAVGLGAVFLGFLGAAGSTMGAASLTLTVQARQLLSGIVQQQSNLLQAIEAQQHLLKLTVWGIKQLQARVLAVERYLKDQQLLGIWGCSGKLICATTVPWNTSWSNKSQDEIWDNMTWLQWDKEISNYTNIIYRLLEESQNQQEKNEQDLLALDKWADLWSWFNISHWLWYIRIFIMIVGGLIGLRIVFAIITVVNRVRQGYSPVSFQIPTPSPEGPDRPRGTEEGGGEQGRDRSIRLVNGFFALAWDDLRSLCLFSYHRLRDCILIAARTVELLGHLGWEGLKNLWNLLLYWGRELKNSAISLFDTIAVAVAEWTDRVIEIGQRAFRAILNIPRRIRQGLERALL
>B.AR.00.ARMS008.AY037269
MRAKEIRRNWQHLWGWGTMLLGMLMIYSAATNLWVTVYYGVPVWKEATTTLFCASDAKAYDTEVHNVWATHACVPTDPDPQEINLPNVTENFNMWKNNMVEQMHEDIISLWDQSLKPCVKLTPLCVTLNCTDLNATEINMNTNITTKDIQNMKNCSFNITEGIKNRRKKQHAIFDKLDVVPIENNSTSYMLVSCNTSVITQACPKVSFEPIPIHYCAPAGFAILKCRDKKFNGTGPCINVSTVQCTHGIRPVVSTQLLLNGSLAEEEIVIRSENFTDNAKTIIVQLNQTVKINCTRPNNNTRQGIPIGPLGSFYATTEIIGNIRKAYCNVSKKDWNDTLSKVAKKLGEQWNQTTIIFDHPSGGDLEIVMHTFNCGGEFFYCNTTKLFNSTWVNGTLNNTASDTSIILPCRIKQIINRWQEVGKAMYAPPISGVISCVSNITGLLLARDGGGNTSDNETFRPVGGDMRDNWRSELYKYKVVRIEPVGIAPTKAKRRVVQREKRAVGLGAMFLGFLGAAGSTMGAASVTLTVQARQLLSGIVQQQNNLLRAIEAQQHLLQLTVWGIKQLQARVLAVERYLKDQQLLGIWGCSGKLICTTAVPWNDSWSNKSVDYIWRNMTWMQWEREIDNYTDHIYLLLENSQNQQEKNEQELLEFDKWANLWNWFNISNWLWYIKIFIMIVGGLVGLRIVFTVLSIVNRVRKGYSPLSFQTRFPTSRGPDRPEGIEEEGGERDRDRSGRLVTGLFALIWDDLRSLCLFSYHHLRDLILIAARIVELLGRRGWETLKYLWSLLQYWSQELKNSAVSLLNATAIAVAEGTDRIIEVGQRLGRAILHIPRRIRQGLERALV
>B.AR.02.02AR114146.DQ383746
MRVMGIRKNCPLLWKWGMMLLGMLMICSATNKLWVTVYYGVPVWKEATTTLFCASDAKAHNTEVHNVWATHACVPTDPNPQEMVMKNVTENFNMWKNNMVEQMHDDIISLWDQSLKPCVKLTPLCVTLNCTNWNSTTNATDTNATDMGEGEIKKCSF---QPRREKGVKEYALFRKLDLELINKNNTSYRLISCNTSVITQACPKVSWEPIPIHYCAPAGFAILKCNNKTFNGTGLCRNVSTVQCTHGIRPIVSTQLLLNGSLAEEEVVIRSKNFTNNAKTIIVQLNAAVEINCTRHGNNTRRSIHMGPGRAFYTTGEVTGDIRKAHCKVSKAKWENTLKQIGIKLREQFPNKTIVFNQSSGGDPEITMHIFNCAGEFFYCNTTQLFNSTWNSTQLNPNSDTATITLPCRIKQIINMWQRVGKAMYAPPIEGHIRCSSNITGLLLTRDGGNESE-SEIFRPGGGDMRDNWRSELYKYKVVKVEPLGIAPTKAKRRVVQREKRAVGLGAMFLGFLGAAGSTMGAASMALTVQARQLLSGIVQQQNNLLMAIEAQQHMLRLTVWGIKQLQARVLAIERYLKDQQLLGIWGCSGKLICTTAVPWNASWSNKSLDKIWDNMTWMEWEREIDNYTSLIYTLLEESQYQQEKNEQELLELDKWASLWNWFDITNWLWYIKIFIMIVGGLVGLRIVFAVLSIVNRVRQGYSPLSFQTRLPAPRGPDRPEGIEEEGGERDRETSGRLVTGFLALIWDDLRSLCLFSYHRLRDLLLIAARIVELLGRRGWEVLKHWWNLLQYWSLELKKSAVSLIDAIAIAVAEGTDRVIEVVQRFCRAILHIPTRIRQGLERALL
>B.AR.03.03AR138910.DQ383749
MRVTGIRKNWQRLWRWGMMLLGMLMICSAGEQLWVTVYYGVPVWKEATTTLFCASDAKGYDTEAHNVWATHACVPTDPNPQEIVLGNVTENFNMWKNNMVEQMHEDIISLWEESLKPCVKLTPLCVTLHCTDVNDTKANSNSSWDMPGGGEMTNCSFNITSSIRDKWQKEYALFYRLDVVPIDNDNTSYRLISCNTSVVTQACPKTSFEPIPIHYCAPAGFAILKCNDKKFNGTGPCTNVSTVQCTHGIRPVVSTQLLLNGSLAEEEIVIRSENFTNNAKTIIVQLNTSVEINCTRPNNNTRKSIHIGPGRSLYTTE-IIGNIRKAYCIINSTKWNNTLQQISIKLREQFKNKTIVFNQSSGGDPEIMMLTLNCGGEFFYCNTSQLFNSTWPWNGNATTDTGVNITLPCRIKQIINMWQEVGKAMYAPPIKGQIRCSSNITGLLLTRDGGHNETDTETFRPGGGNMKDNWRSELYKYKVVKIEPLGIAPTTAKRRVVQREKRAITIGAMLLGFLGTAGSTMGAASITLTVQARQLLSGIVQQQNNLLRAIEAQQHLLQLTVWGIKQLQARVLAVERYLCDQQLLGIWGCSGKLICPTTVPWNTSWSNKSLDKIWNNMTWMEWEREIDNYTNIIYSLLEQSQIQQETNEKELLELDKWASLWNWFSITNWLWYIKIFIMIVGGLIGLRIVFTVLSIVNRVRQGYSPLSFQTHLPTPRGPDRPGGIEEEGGERDRDRSGGSVNGFLELIWIDLRSLCLFSYHRLRDLLLIVTRSVELLGRRGWEALKYLWNLLQYWSQEIKNSAVSLLNATAIAVAEGTDRVIEVVQRTYRAILHIPTRIRQGLERALL
>B.AR.04.04AR151263.DQ383751
MKVKGTKKNYQHLWGWGTMLLGIFMICSTARKLWVTVYYGVPVWKEANTTLFCASDAKAYDTEVHNVWATHACVPTDPSPQEVFLKNVTEDFNMWKNDMVEQMHEDIISLWDQSLKPCVKLTPLCVTLNCTDYVGNTTNAGSTVSPTASTGMKNCSFNVTTDLRDKVKKNYALFYSLDVVPIENENTSYRLISCNTSIITQACPKVSFEPIPIHYCAPAGFALLKCNNKTFNGTGPCGNVSTVQCTHGIRPVVSTQLLLNGSLAEEEIVIRSANFSDNTKTIIVQLNKAVKINCTRPNNNTRRSIHIGPGRAFYTTGEIIGDIRDAHCNISKAEWNTTLRQIAIKLREQFKNTTIVFNSSSGGDPEIVMHSFNCGGEFFYCNTTQLFNSAWNDTNINRTEGSGTITLPCRIKQIINLWQEVGKAMYAPPISGQINCSSNITGLLLTRDGGNGNNKTEIFRPGGGNMKDNWRSELYKYKVVKVEPLGIAPTMAKRRVVQREKRAVGIGALFLGFLGAAGSTMGAASITLTVQARQLLSGIVQQQNNLLRAIEAQQHMLQLTVWGIKQLQARVLAVERYLQDQQLLGIWGCSGKLICTTAVPWNNSWSNRSLESIWNNMTWMQWEKEIDNYTGLIYNLLEKSQNQQEKNEQELLELDKWANLWNWFSITNWLWYIRIFIMIVGGLVGLRIVFAVISIVKRVREGYSPLSFQTRFPAQRGPDRPGEIEEEGGEQDRYRSNQLVDGLLAIIWVDLRSLCLFSYHRLRDLLLIVTRIVELLGHRGWETLKYLWNLLQYWIQELKSSAVSLFNATAIAVAEGTDRIIEAVQGACRAILNIPRRIRQGLERLLL
>B.AR.98.ARCH054.AY037268
MRVKEIRKNYQHLWIWGTVFIWLLMICNATEQLWVTVYYGVPVWKEANTTLFCASDAKAYDTEAHNVWATHACVPTDPNPQEVELVNVTEEFNMWKNNMVEQMHEDIISLWDQSLKPCVKLTPLCVTLNCTNWMRTNNTLNRINNTMENGEVKNCSFNITTNMKDKVQKKYALFYDLDVEPIDN--SSYRIKSCNTSVITQACPKTSFEPIPIHYCAPAGYAILKCKDKNFNGTGNCKNVTTVHCTHGIRPVVSTQLLLNGSLAEEDIVIKSANLSDNTKTIIVQLNESIAINCTRPGNRTRRRITLGPGRVYYTTGEIMGDIRKAHCNLSKADWNNTVRKIAIKLRENF-NKTIVFNQSSGGDLEIVMHIFNCGGEFFYCNTTQLFSSTWNETNIWNETDNSTITLQCRIKQFINMWQKVGKAMYAPPIRGHIRCSSNITGLLLTRDGGIINT-TETFRPGGGDMRDNWRSELYKYKVVRIEPLGVAPTKAKRRVVQREKRAIGIGALFLGFLGAAGSTMGAASVTLTVQARQLLSGIVQQQNNLLRAIEAQQHLLQLTVWGIKQLQARVLAVERYLRDQQLLGIWGCSGKLICTTAVPWNTSWSNKSLNDIWNYTTWMQWEKEIDNYTSIIYSLIEESQTQQEKNEQELLALDKWASLWNWFEISNWLWYIKIFIMIVGGLIGLRIVFTVLTIVNRVRQGYSPLSLQTLLPAQRGPDRPGGIEEEGGESGRGRSEELVGGFLALFWVDLRSLCLFIYHRLRDLLLIVTRIVELLGRRGWEILKYWWNLLQYWSQELKSSAVSLFNAVAIAVAEGTDRIIEIAQRIGRAILNIPTRIRQGLERALL
>B.AR.99.ARMA132.AY037282
MRAKGIRKNCQRLWRWGTMLLGMLLICSATQQLWVTVYYGVPVWKEANTTLFCASNAKAYDTEVHNVWATHACVPTDPNPQELVLKNVTENFNMWKNNMVEQMHKDIVDLWDQSLKPCVKLTPLCVTMDCTDYKNATNTTSTTSYATGGEEIKNCSFNISTSIRNKVQKEYALFYSLDVIPIDNSNTSYTLRSCNTSIITQACPKVSFEPIPIHFCAPAGFAILKCNDKKFNGTGPCKNVSTVQCTHGIRPVVSTQLLLNGSLAEEEVVIRSANFSDNTKTIIVQLNESVEINCTRPNNNTRKSIHIGPGRAFYTTGQVIGDIRQAHCNISREKWNNTLNLIVSKLREQVKNKTIAFKQASGGDPEIVMHTFNCGGEFFYCDTTKLFNSTWTTEGLNSTESTKIITLPCRIRQIINMWQEVGKAMYAPPISGQINCSSNITGLLLTRDGGNDTNNTEIFRPGGGNMKDNWRSELYKYKVVQIEPIGVAPTKAKRRVVQREKRAVGLGALFLGFLGAAGSTMGAASITLTVQARQLLSGIVQQQNNLLRAIEAQQHLLQLTVWGIKQLQARVLAIERYLKDQQLLGIWGCSGKLICTTAVPWNASWSNKSYNDIWDNMTWMQWEREIDNYTGLIYTLIQISQIQQEKNEQELLELDKWASLWNWFDITQWLWYIRLFIMIVGGLVGLRIIFTVLSIVNRVRQGYSPLSFQTRLPAQRGPDRPEGIEEEGGERDRDISRRLVTGFSALIWDDLRSLFLFSYHRLRDLLLIAARIVELLGRRGWEILKYWWNLLQYWSLELKNSAVSLFNTIAIAVAEGTDRVIEGVQRLCRAILHIPRRIRQGLERALL
>B.AU.86.MBC200.AF042100
MRVKGIRRNCQHLWRWGTMLLGMLMICSAAEHLWVTVYYGVPVWREATTTLFCASDARAYDTEVHNVWATHACVPTDPNPQAVALANVTENFNMWKNNMVEQMHEDIISLWDQSLKPCVKLTPLCVTLNCTDVKNATNTNSSREMIEEEGEIKNCSFNITTRIRNKVQKEYALFYKLDVVPIDNNNTSYRLVSCNTSVITQACPKVSFEPIPIHYCAPAGFAILKCRDKKFNGTGPCKGVSTVQCTHGIRPVVSTQLLLNGSLAEEEVVIRSENFTNNAKTIIVQLNEAIAINCTRPSNSTGQSIRIGQRRAFYATGKIIGDIRHAHCNISGAKWDNTLQQIVNFLKEQFGYKTIVFNQSSGGDPEIVTHSFNCGGEFFYCNSTQLFNSTWNINSTWNDTGNVTLTLPCRIKQIVNLWQEVGKAMYAPPISGLIRCSSNITGLLLTRDGGKGNDTVETFRPGGGDMRDNWRSELYKYKVVKIEPLGVAPTKAKRRVVQREKRAVGGAVLFLGFLGAAGSTMGAASITLTVQARQLLSGIVQQQNNLLRATEAQQHLLQLTVWGIKQLQARVLALERYLRDQQLLGIWGCSGKLICTTTVPWNASWSNKSLDQIWNNMTWMQWEREINNYTSLIYTLIEESQNQQEKNEQELLELDKWANLWNWFDITKWLWYIKIFIMIVGGLVGLRIVFTVLSIVNRVRQGYSPLSFQTHLPAPRGPDRPEGTEEEGGERDRDRSGRLVTGFLALIWVDLRSLCLFSYHRLRDLLSIVTRIVELLGHRGWEVLKYWWNLLQYWSQELKNSAVNLFNAIAIAVAEGTDRVIEVLQRAYRAILHIPRRIRQGLERALL
>B.AU.87.MBC925.AF042101
MRVKGIRKNYQHLWRWGTMLLGLLMICSAADKLWVTVYYGVPVWKEATTTLFCASDAKAYDTEVHNVWATHACVPTDPNPQEVVLKNVTENFNMWKNNMVEQMHEDIISLWDQSLKPCVKLTPLCVTLNCTDYSKNATNTTKGEKVMEKGEIKNCSFNITTNIRGKVQKEYALFYKLDVVPVDKDNTSYKLISCNTSVITQACPKVSFEPIPIYYCAPAGFAILKCKDEKFNGKGLCTNVSTVQCTHGIRPVVSTQLLLNGSLAEGEVIIRSENITNNAKTIIVQLKDPVEINCTRPNNNTRKSIHIGPGRAFYATGDIIGNIRQAYCTLNRARWNDTLKQIAEKLGEQFKNKTIVFNQSSGGDPEIVMHSFNCGGEFFYCNSTQLFNGTWNDTERSWSYNNDTITLPCKIKQIINRWQEVGKAIYAPPIRGQIKCSSNITGLLLTRDGGPDNKDTEIFRPGGGDMRDNWRSELYKYKVVKIEPLGIAPTKAKRRVVQREKRAVGLGALFLGFLGAAGSTMGAASITLTVQARQLLSGIVQQQNNLLRAIEAQQHLLQLTVWGIKQLQARLLAVERYLKDQQLLGIWGCSGKLICTTTVPWNASWSNKSLDKIWNNMTWREWEKEIDNYTDLIYTLIEQSQNQQEKNEQELLELDKWASLWNWFDITNWLWYIKIFIMIVGGLIGLRIVFIVLSVVNRVRQGYSPLSFQTRFPAPRGPGRPEGIEEEGGERDRDRSERLVDGFLALFWVDLRSLCLFSYHRLRDLLLIVTRIVELLGRRGWEALKYWWNLLQYWSQELKNSAVSLLNVTAIAVAEGTDRVIEVLQRIYRAIIHIPTRIRQGFERALL
>B.AU.93.MBC18_MBCC18.AF042102
MTVKGTRKNYRHLWTWGTMILGILMICSAANNFWVTVYYGVPVWREATTTLFCASDAKAYDEEVHNVWATHACVPTDPNPQEVELINVTENFNMWKNNMVEQMHEDIISLWDQSLKPCVKLTPLCVSLNCTDAKNTTNSNTSSLEQGKAGEIKNCSFNITTNMRDKVQKQYALFYSLDIVPIDDNDTSYRLISCNTSVITQACPKISFEPIPIHYCAPAGFAILKCNEKGFNGKGPCKNVSTVQCTHGIRPVVSTQLLLNGSLAEEEVVIKSDNFTNNAKTIIVQLNTSVEITCVRPNNNTRRSIPIGPGRAFYTTE-IIGDIRQAYCNITKANWTDTLQKVAIKLREQF-NKTIAFKPSSGGDPEIVTHSFNCGGEFFYCNSTQLFNGTWNGTWINGTWDTTNITLPCRIKQIINMWQEVGKAMYAPPIRGQIKCTSNITGLLLTRDGGNSNTSTETFRPGGGDMRDNWRSELYRYKVVQVEPLGIAPTRAKRRVVQREKRAVGIGAMFLGFLGAAGSTMGAASVTLTVQARQLLSGIVQQQNNLLRAIEAQQHMLQLTVWGIKQLQARVLAVERYLRDQQLLGLWGCSGKLICTTTVPWNTSWSNKTLEKIWDNMTWMQWETEINNYTNIIYTLLEESQNQQEKNEKDLLELDQWANLWNWFTISNWLWYIKIFIMIVGGLIGLRIVFTVFSIVNRVRQGYSPLSFQTHLPTPRGPDRPEGIEEEGGERGRGSSTRLVHGFLALFWDDLRSLCLFSYHRLRDLLLIVTRIVELLGRGGWEALKYWWNLLQYWRQELQKSAVSLFNATAIAVAEGTDRVIEALQRTYRAILHIPRRIRQGLERALL
>B.AU.95.C24.AF538304
MRVKGIRKNCQRLWRWGIMLLGMLMICSATEKLWVTVYYGVPVWKEATTTLFCASDAKGYETEAHNVWATHACVPTDPNPQEIVLENVTENFNMWKNNMVEQMHEDIISLWDQSLKPCVKLTPLCVTLNCTDANTTSSTNTISGSRMEKGEIKNCSFNVTTNMRDKMQRAFALFYKLDVVPIDKNNTSYRLISCNTSVITQACPKVSFEPIPIHYCAPAGFAILKCNDKKFNGTGPCTNVSTVQCTHGIRPVISTQLLLNGSLAEEVVVIRSSNFTDNIKNIIVQLNEPVEINCTRPNNNTRKSIHIAPGRAFYATGEIIGDIRQAYCNISREKWNNTLKQIVEKLREQYVNKTIVFNQSSGGDPEIVMHSFNCGGEFFYCNTTQLFNSTWNVTERLNNTDNTTITLPCRIKQLINMWQEVGKAMYAPPISGRIRCSSNITGLILTRDSGSGNG-TETFRPGGGNMKDNWRSELYKYKVVRIEPLGVAPTKAKRRVVQREKRALGLGAMFLGFLGAAGSTMGAASMALTVQARQLLSGIVQQQNNLLRAIEAQQHLLQLTVWGIKQLQARVLAVERYLKDQQLLGIWGCSGKLICTTAVPWNSSWSNKSLDKIWDNMTWMEWEREIDNYTGLIYTLIEQSQIQQEKNEQELLELDQWASLWNWFDITKWLWYIKIFIMIVGGLVGLKIVFSVLSIVNRVRQGYSPLSFQTRLPAQRGPDRPEGIEEEGGERDRDRSECLVNGSLALVWDDLRSLRLFSYHRLRDLLLIVTRIVELLGRRGWEALKYWWNLLQYWSQELKNSAISLLNATAIAVAEGTDRVIEVLQRAYRAIIHIPRTIRQGLERALQ
>B.AU.95.C76.AF538306
MRVKEMRKNYQHLWRWGTMLFGILMICSAAEQLWVTVYYGVPVWKEATTTLFCASDAKAYDPEVHNVWATHACVPTDPNPQEVVLVNVTENFNMWKNDMVEQMQEDVISLWDQSLKPCVKLTPLCVTLNCNNAKLNNTNTTKEWEKMEEGEMKNCSFNTTTSIRDKMQKEYALFYKLDVVQIDNTNTSYRLINCNTSVITQACPKVSFEPIPIHYCAPAGFAILKCNNKTFNGTGPCTNVSTVQCTHGIRPVVSTQLLLNGSLAEDEVVIRSSNFTDNVKTIIVQLNQSVAINCTRPNNNTRKSIHIGPGRAFYATGDIIGNIRHAHCNISRKEWNNTLKLIVEKLREQFGNKTIVFNHSSGGDPEIVTHSFNCGGEFFYCNSTPLFNSTWNVTTGSSNMSPENITLTCRIKQIINMWQEVGKAMYAPPIKGLISCSSNITGLLLTRDGGNNSETTETFRPGGGDMRDNWRSELYKYKVVKIEPLGVAPTRAKRRVVQREERAVGIGALFLGFLGAAGSAMGAASMTLTVQARQLLSGIVQQQNNLLWAIEAQQHLLQLTVWGIKQLQARVLAVERYLKDQQLLGIWGCSGKLICTTTVPWNASWSNKSLNKIWDNMTWMEWDKEISNYTNLIYTLIEESQNQQEKNEQELLELDKWANLWTWFDITNWLWYIKIFIMIVGGLVGLRIVFTVLSIENRVRQGYSPLSFQTHLPAPRGPDRPEGTEEDGGERDRDRSGYLVNGFLAIFWADLRSLCLFSYRLLRDLLLIVTRIVERLGRRGREALKYWWNLLQYWSQELKNSAVSLLNATAIAVAEGTDRIIEVLQASYRAIIHIPRRIRQGLERALL
>B.AU.96.MBCD36.AF042105
MTVMETRKNYRHLWMWGTMLLGILMICSAEDKWWVTVYYGVPVWREATTTLFCASDAKAYDTEAHNVWATHACVPTDPSPQEIALENVTEHFNMWKNNMVEQMHEDIISLWDQSLKPCVKLTPLCVTLNCTDLETKNTTITSSREKIEKGEIKNCSFNIDTDMGAKAQKHSAVFNKLDVVSIDNTITNYRLISCNTSKITQACPKISFEPIPIHYCAPAGFAILKCREEDFNGTGLCKNVSTVQCTHGIRPVVSTQLLLNGSLAEKEVAIRSANFMDSNKNIIVQLNESVKISCIRPNNNTRKSMTLGPGKVFYTTG-ITGDIRKAHCNISRKEWNKTLERIAIKLGEQFKNKTIVFKPSAGGDPEIKMHSFNCGGEFFYCNTTPLFNRTWVNGTWDNTWINGNIILPCRIKQIINMWQKVGKAMYAPPIRGIINCTSNITGLILTRDGGLNST-NETFRPGGGDMRDNWKSKLYKYKVVEIEPLGVAPTKAKRRVVQREKRAVTLGAMFLGFLGAAGSTMGAASITLTAQARQLLSGIVQQQNTLLRAIKAQQHLLQLTVWGIKQLQAKVLAVERYLMDQQLLGIWGCSGKLICNTAVPWNASWSIHSLEEIWGNMTWMQWEKEIRNHTKYIYSLLEESQNQQDKNEQELLELDHWASLWNWFDITNWLWYIKIFIMVVGGLIGLRIVFAVLSIVNRVRQGYSPLSFQTLLPTPRGPDRPEGIEEEGGERDRDRSTRLVHGFLALFWDDLRSLCLFLYHHLRDLLLIVTRIVELLGRRGWEALKYWWNLLKYWSQELQKSAVSLFNATAIAVAEGTDRVLEVLQRVYRAILHIPRRIRQGLEMALL
>B.AU.99.1181.AF538302
MRVKGIRKNCQHWWRWGITLLGMLMICSATEKLWVTVYYGVPVWKEATTTLFCASDAKAYATEVHNVWATHACVPTDPDPKEVELKNVTENFNMWKNNMVDQMHEDIISLWDQSLKPCVKLTPLCVTLHCTDNITSNANTTTSSVEEEKGEVKNCSFNVTSGIRDKVQKEYALFYKLDVVPINNDSRSYRMISCNTSVITQACPKVSFEPIPIHYCAPAGFAILKCNDKKFNGTGPCTNVSTVQCTHGIRPVVSTQLLLNGSLAEEEVVLRSENFTNNAKTIIVQLKKPVNITCIRPSNNTRKSINIGPGRAFYATGEIIGDIRQAHCNISRAEWNNTLKQIVKKLREKFENKTIIFNQSSGGDPEIVMHSFNCGGEFFYCNSTGLFNSTWNNSTWNDTEGNDTITLQCRIKQIINLWQEVGKAMYAPPIRGEIRCTSNITGLLLTRDGGIVKE-NETFRPGGG-DMR-DNWRSELYKVVQIEPLGVAPTEAKRRVVQREKRAIGIGAVFLGFLGAAGSTMGAASMTLTVQARLLLSGIVQQQNNLLRAIEAQQHLLQLTVWGIKQLQARILAVERYLKDQQLLGIWGCSGKLICTTNVPWNASWSNKSLSQIWENMTWMEWEREINNYTEEIYNLIEKSQNQQEKNEQELLELDKWASLWNWFDISKWLWYIKIFIMIVGGLIGLRIAFTVLSIVKRVRQGYSPLSFQTRLPAPRGPDRPEGIEEEGGERDRDRSERLVDGFLALIWDDLRSLCLFSYHRLRDLLLIVTRIVELLGRRGWEALKYWWNLLQYWNQEIKNSAVSLLNATAIAVAEGTDRIIEIIQRAFRAILHIPTRIRQGLERALL
>B.AU.x.17Sens.KC834604
MRVKEK---YQHLWRWGTMLLGMLMICSATEKLWVTVYYGVPVWKEANTTLFCASDAKAYDTEVHNVWATHACVPTDPSPQEVLLGNVTENFNMWKNNMVEQMHEDIISLWDQSLKPCVKLTPLCVTLDCIDLKKNDTNTTTNSTGKMREEMKNCSFNITTPIRDKIKKEYALFYKLDVVPIDDNSTSYRLISCNTSVITQACPKISFEPIPIHYCAPAGFAILKCNDKMFNGSGPCKNVSTVQCTHGIKPVVSTQLLLNGSLAEEEVVIRSQNLTNNAKTIIVQLNESVVINCTRPGNNTRKSIHMGPGSSIYATGAIIGDIRQAHCNISKAQWNNTLRQIAIKLREQF-NKTISFNRSSGGDPEIVMHSFNCGGEFFYCNTTQLFNSTWNFSNSTHLFNTEPITLPCRIKQIINMWQEVGKAMYAPPIRGEINCSSNITGVLLVRDGGKENSTSEIFRPGGGDMRDNWRSELYKYKVVQIEPLGVAPTKAKRRVVQREKRAVGIGAVLLGFLGAAGSTMGAASLTLTVQARLLLSGIAQQQSNLLRAIEAQQHLLQLTVWGIKQLQARVLAVERYLKDQQLLGIWGCSGRLICPTAVPWNTSWSNKSYGQIWDNMTWMEWEREIQKYTHIIYGLIEESQNQQEKNEQELLELDKWADLWSWFDISNWLWYIRIFIMIVGGLIGLRIIFTVISIVNRVRQGYSPLSFQTRFPATRGLDRPEGIEEEGGERDRDRSIRLVDGSLALIWDDLRSLCLFSYHRLRDLLLIVTRIVELLGRRGWEALKYWWNLLQYWSQELKNSAVSLLNATAIAVAEGTDRVIEVVQGACRAIRHIPRRIRQGLERILL
>B.AU.x.24Res.KC834602
MRVKEK---YQHLWRWGTMLLGMLMICSATEKLWVTVYYGVPVWKEATTTLFCASDAKGQNPEVHNVWATHACVPTDPNPQEQRLENVTENFNMWKNNMVEQMHEDIIGLWDQSLKPCVKLTPLCVTLHCNNVTLNATGSNASSNITIIGEMKNCSFNITTNMRDKMKKEYALFYNLDLVPIDENKTSYRLISCNTSVITQACPKVSFEPIPIHYCAPAGFAILQCNDKTFNGSGPCKNVSTVQCTHGIRPVVSTQLLLNGSLAEEEVVIRSENFTNNVKTIIVQLNESVVINCTRPNNNTRKSISIAPGRAFYATGDIIGDIRQAHCNLSRAGWNNTLQKIVEKLTKQFVNKSIIFKPIKGGDPEIVMHSFNCGGEFFYCNTTQLFNSTWLSNGTRNDTLNDIITLPCRIKQIVNRWQEVGKAMYAPPISGQIRCSSNITGLLLTRDGGSNVT-TETFRPEGGNMKDNWRSELYKYKVVKLEPLGIAPTKAKRRVVQREKR-VALGALFLGFLGAAGSTMGAASITLTVQARLLLAGIEQQQNNLLRAIEAQQHLLQLTVWGIKQLQARVLAVERYLRDQQLLGIWGCSGKLICPTAVPWNSSWSNKSLNDIWDNMTWMQWEREINNYTDIIYRLIEEAQIQQEKNEKDLLELDSWASLWSWFDISHWLRYIQIFIMIVGGLIGLRIVFAVISIVKRVRQGYSPLSFQTHLPAPRGPDRPEGTGEEGGERDRGTSRLLVHGSLALIWDDLRSLCLFSYHRLRDLLLIVTRIVELLGRRGWEALKYWWNLLQYWSQELKNSAVSLLNATAIAVAEGTDRVIEVVQGACRAIRHIPRRIRQGLERILL
>B.AU.x.CB1pbmc2.JN002002
MRVKEK---YQHLWRWGTMLLGMLMICSATEKLWVTVYYGVPVWKEATTTLFCASDAKAYDTEVHNVWATHACVPTDPDPQEVVLENVTEDFNMWKNNMVEQMNEDIISLWDQSLKPCVKLTPLCVTLNCTDDLRNDTNTNERVIEIEKGEIKNCSFNVTTSIRNKMQKEYAFFNRLDVVKIDNDNTSYRLINCNTSVITQACPKVSFEPIPIHYCAPAGFAILKCNNKMFNGTGACTNVSTVQCTHGIRPVVSTQLLLNGSLAEKEVVIRSENFANNAKTIIVQLNESVVINCTRPNNNTRKSIHIAPGRAFYATGEKIGDIRQAHCNLSEAKWNNTLKQIVIKLREQFGNKTIVFNQSSGGDPEIVMHSFNCGGEFFYCNTTQLFNSTWNSTQLFNSTSNKIITLPCRIKQIINMWQEVGKAMYAPPIRGQIRCLSNITGLILTRDGGNNSDTTEIFRPGGGDMRDNWRSELYKYKVVKIEPLGVAPTKAKRRVVQREKRAVGLGAMFLGFLGAAGSTMGAASITLTVQARLLLTGIVQQQNNLLRAIEAQQHLLQLTVWGIKQLQARVLAVERYLRDQQLLGIWGCSGKLICTTSVPWNASWSNKTLENIWDNMTWMQWEREISNYTDIIYTLLAESQNQQEKNEQELLELDKWASLWNWFDITNWLWYIKIFIMIVGGLVGLRIVFAVISIVNRVRQGYSPLSLQTHLPAPRGPDRPEGIEEEGGEQGRDRSIRLVDGSLALIWDDLRSLCLFSYHRLRDLLLIVTRIVELLGRRGWEALKYWWNLLQYWSQELKNSAVSLLNATAIAVAEGTDRVIEVVQGACRAIRHIPRRIRQGLERILL
>B.AU.x.CB3csf2.JN002009
MRVKEK---YQHLWRWGTMLLGMLMICSATEKLWVTVYYGVPVWKDANTTLFCASDAKAYDTEVHNVWATHACVPTDPNPQEVVLGNVTEEFDLWKNYMVEQMHEDVINLWDQSLKPCVKLTPLCVTLNCTDYERNATMKNNTKNSSKWGEMKNCSFKISTNIKDKTQREYALFYKLDVVPINNDSTSYRLINCNTSVITQACPKVSFEPIPIHYCTPAGFAILKCNNKTFSGKGPCTNVSTVQCTHGIRPVVSTQLLLNGSLAEEGVVIRSSNFSDNAKTIIVQLQKPIKINCTRPH-NTRKSIHIGPGRAFYATGDIVGDIREAHCNLSRTDWNNTLKQVVEKLRFG--NKTIVFKKSSGGDPEIVMHSFNCGGEFFYCNSTQLFNSTWF-NSIWKVNENITITLPCRIKQIINMWQEVGKAMYAPPIRGQISCLSNITGLLLTRDGGKNNQTTETFRPGGGNMKDNWRSELYKYKVVRIEPLGVAPTKAKRRVVQREKRAVGIGAMFLGFLGAAGSTMGAASLTLTVQARLLLSGIVQQQNNLLRAIEAQQHLLQLTVWGIKQLQARVLAVERYLRDQQLLGIWGCSGKLICTTSVPWNASWSNKSLEKIWDNMTWMEWEKEINNYTGIIYNLLEESQNQQEKNEQELLELDKWASLWNWFDITKWLWYIKIFIMIVGGLIGLRIVFAVFSIVNRVRQGYSPLSFQTLLPAQRGPDRPEGIEEEGGERDRDRSVRLVDGSLALIWDDLRSLCLFSYHRLRDLLLIVTRIVELLGRRGWEALKYWWNLLQYWSQELKNSAVSLLNATAIAVAEGTDRVIEVVQGACRAIRHIPRRIRQGLERILL
>B.AU.x.HCPI_07_01.GU367406
MKVKGTRKNYQHLWRWGTMLLGMLMICSAAGTLWVTVYYGVPVWKEATTTLFCASDAKAYHTEVHNVWATHACVPTDPDPQEILLENVTEYFNMWKNNMVDQMQEDIISIWDQSLKPCVKLTPLCVTLNCTNLRNITV-----GNNTQGEEMKNCSFNITTVVRDKVKKEYALFYKLDIVPIDNNSTTYRLINCNTSVITQACPKVSFEPIPIHYCAPAGFAILKCNNKTFNGKGPCTNVSTVQCTHGIRPVVSTQLLLNGSLAEEEVVIRSDNFSDNAKIIIVQLNKSVEINCTRPNDNRRKSIQVGPGRALYATGQIIGDIRQAHCNISKANWTNTLQKIVKKLKEQFKNKTIVFNPPSGGDLEIVMHSFNCGGEFFYCNSTQLFDSTWNDTESPNSNDTTNITLPCRIKQIINMWQKVGKAMYAPPISGIIKCSSSITGLLLTRDGGRSNSNTEIFRPAGGDMKDNWRSELYKYKVVKIEPLGVAPTKAKRRVVQREKRAVGLGAMFLGFLGAAGSTMGAASMTLTVQARQLLSGIVQQQNNLLKAIEAQQHLLQLTVWGIKQLQARVLAVERYLKDQRLLGIWGCSGKLICPTAVPWNASWSNKSLEVIWNNMTWMEWEREIDNYTSLIYTLIEESQTQQEKNELELLELDKWASLWNWFDITKWLWYIKIFIMIVGGLIGLRIIFAVLSIVNRVRQGYSPLSFQTLLPAQRGPDRPGGIEEEGGERDRGRSDRLVIGFLPLIWDDLRSLCLFSYHRLRDLLLIVARIVEILGRRGREGLTYWWNLLQYWIQELKSSAISLLNATAIAVAEGTDRVIEVGQRIWRAFLHIPRRIRQGFERALL
>B.AU.x.HCPI_11_01.GU367404
MKVKGIRKNYQPWWKWGIMLLGMLMICNAAEKLWVTVYYGVPVWKEANTTLFCASDARAYDTEVHNVWATHACVPTDPNPQEVLLENVTETFNMWKNNMVEQMHEDIISLWDQSLKPCVKLTPLCVSLNCTDLKNATKE---MNTTKETMEMKNCSFNISTRIKAKLQEEYALFYKLDIVPLGKNDTSYRLKHCNTSVITQACPKVSFEPIPIHYCAPAGFAILKCKDKKFNGEGPCTNVSTVQCTHGIRPVVSTQLLLNGSLAEEEIVIRSDNFTDNTKTIIVQLKEPVEINCTRHNNNTRKSISMGPGKAFYATGDIIGNIRKADCIINETKWNDTLYQIAMKLRAQFRNKTIVFNRSSGGDPEIVMHSFNCGGEFFYCNTTQLFNSTWRKESNNTGGITRNITLPCRIRQIVNMWQEVGKAIYAPPIEGLIRCLSNITGLLLTRDGGNQNGDTEIFRPGGGDMRDNWRSELYKYKVVKIEPLGIAPTKAKRRVVQREKRAVGLGAMFLGFLGAAGSTMGAASVTLTVQARQLLSGIVQQQNNLLKAIEAQQHLLQLTVWGIKQLQARLLAVERYLKDQQLLGIWGCSGKLICTTAVPWNSSWSNKSLDEIWDNMTWMQWEKEISNYTNLIYTLIEKSQNQQEKNEQELLELDKWASLWNWFDITNWLWYIKIFIMIVGGLVGLRIVFAVLSIVNRVRQGYSPLSFQTLLPVPRGPDRPEGIEEEGGERDRDRSNRLVNGFLTLCWNDLRSLCLFSYHRLRDLHLIVARIVEILGRRGWEVLKYWWNLLQYWSQELKTSAVSLLNATAIAVAEGTDRIIEVVQRVFRVILHIPRRIRQGLERSLL
>B.AU.x.VH_VHPCR.AF146728
MKVKETKRNWQRLWRWGIMLLGMLMICSATEKLWVTVYYGVPVWKEATTTLFCASDAKAYDKEVHNVWATHACVPTDPNPQEILLENVTEEFNMWKNNMVEQMHEDIISLWDQSLKPCVQLTPLCVTLNCTDELTNVTFTNSYVGSMEKGEMKNCSFNITTSIRDKRHKEFALFYKLDVVQIDGSNTSYRLINCNTSVITQACPKVSFEPIPIHYCAPAGFAILKCNNKTFNGKGPCANISTVQCTHGIRPVVSTQLLLNGSLAEKEIVIRSDNFTDNAKSIIVQLNESVEIHCMRPNNNTRKGIYVGPGRHIYATEKIVGDIRQAHCNISRTNWTSVLRQIAVKLRERFKNKTIVFNHSSGGDPEIVRHSFNCGGEFFYCNSTQLFNSTWFNSTGNDTENTENITLPCRIKQIINMWQKVGKAMYAPPINGQIRCSSNITGLILTRDGGNQENKTEIFRPGGGDMRDNWRSELYKYKVVRIEPLGVAPTKAKRRVVQREKRAVGIGAMILGFLGAAGSTMGAASLALTVQTRQLLSGIVQQQNNLLRAIEAQQHLLQLTVWGIKQLQARILAVERYLEDQQLLGIWGCSGKLICTTSVPWNASWSNKSLSDIWDNMTWMQWEREIGNYTGLIYHLLEESQNQQEKNEQELLALDKWASLWNWFSITKWLWYIKIFIMIVGGLVGLRIVFAVLSLVKKVREGYSPLSLQIRPPAPRGPDRPEGIEEEGGEQDRDKSVRLVDGFLALIWDDLRSLCLFSYHRLRDLLLIAARIVELLGRRGWEALKYWWNLLQYWSQELQNSAISLLNATAIAVAEGTDRVIEVVQRACRAILHIPRRIRQGLERLLL
>B.BE.05.N2_WEEK_8.FJ653258
MRVKEIRKNCQRLWTWGTMLLGILMICSTAEQLWVTVYYGVPVWRDANTTLFCASDAKAHDTEVHNVWATHACVPTDPNPQEVVLANVTENFNMWKNNMVDQMHEDIINLWDQSLKPCVKLTPLCVTLNCTDVNSTSTNTTSWGEKVERGEIKNCSFNITTSIKDKVQKEYALFYKLDVVSIDNSSTSYRLISCNTSVLTQACPKITFEPIPIHYCAPAGFAIIKCNDKRFNGTGSCKNVSTVQCTHGIKPVVSTQLLLNGSLAEEEVVIRSENFTNNAKTIIVQLNETVEIKCTRPGNNTRKSIYIGPGRAVHVTDRIIGDIRQAHCNISRTQWKNTLKRIAIKLREQFRNKTIAFNRSSGGDPEIVMHSFNCRGEFFYCNTIQLFNSTWNENDTENDNSNDTITLQCKIKQIVNMWQEVGKAMYAPPISGNITCSSHITGLLLTRDGGANSNNTEIFRPGGGDMRDNWRSELYKYKVVRIEPLGVAPTKAKRRVVQREKRAVGLGVVFLGFLGAAGSIMGAASLTLTVQARQLLSGIVQQQDNLLRAIEAQQHLLQLTVWGIKQLQARVLAVERYLRDQQLLGIWGCSGKLICTTAVPWNNSWSNKSHTDIWNNMTWMEWEREIDNYTGLIYNLLEQAQNQQEKNEQELLELDQWANLWNWFDITKWLWYIKIFIMIVAGLVGLRIVFAVLSIVNRVRQGYSPLSFQTRRPVRRGPDRPEGIEEEGGEQDNDRSGPLVDGFLALIWGDLRSLCLFSYHRLRDLLLIVTRIVELLGRRGWEVLKYWWNLLQYWSQELKSSAVSLLDTIAIAVAEGTDRVIEIVQRACRAILHIPRRIRQGLERALL
>B.BE.91.SIMI84_HSIMI84.L07421
MRVKGIRKNCQHLWRWGTMLLGMLMICSAVEQLWVTVYYGVPVWKEATTTLFCASDAKAYDTEVHNVWATHACVPTDPSPQEIVLENVTENFNMWKNNMVKQMHEDIISLWDQSLKPCVKLTPLCVTLNCTNWKSANSTSNTNSSLEEKGEIKNCSFNVTTSIKNKVQTEYALFYKLDVMPIEDDNTSYTLINCNTSVITQACPKVSFEPIPIHYCTPAGFAILKCNDKKFNGTGPCKNVSTVQCTHGIKPVVSTQLLSNGSLSEGEVVIRSENFTDNAKTIIVQLNKSVVINCTRPNNSKRKTLHMGPKRAFYATGDYTGYIRQAHCNISRAKWNDTLKQIVKLKEQFGRNKTIVFKQSSGGDPEIVMHSFNCGGEFFYCNSTKLFNSTWNDTSTWNDTNKGNITLLCRIKQIINRWQEVGKAMYAPPIEGHIRCSSNITGLLLTRDGGKNESTTETFRPGGGDMRDNWRSELYKYKVVKIEPLGVAPTKAKRRVVQREKRAVGIGALFLGFLGAAGSTMGAASMTLTVQARQLLSGIVQQQSNLLRAIEAQQHLLQLTVWGIKQLQARVLAVERYLKDQQLLGIWGCSGKLVCTTTVPWNASWSNKSLNQIWDNMTWMEWEREIDNYTGLIYRLIEESQNQQEQNEQDLLKLDTWASLWNWFSITKWLWYIKIFIMIVGGLIGLRIIFAVLSIVNRVRQGYSPLSFQTLLPAPRGPDRPEGIEEEGGERDRDRSGQLVTGFLPIIWGDLRSLFLFSYHRLRDLLLIVARIVELLGRRGWEILKYWWNLLQYWSQELKNSAVSLLNTTAIVVAEGTDRVIEVVQRIGRAVLHIPRRIRQGFERALL
>B.BE.93.VI843_172.DQ313250
MKVKEIRKNCRHLWRWGTMLLGMLMICSATEKLWVTVYYGVPVWKETDTTLFCASDAKAYDREVHNVWATHACVPTDPNPQEVVLENVTENFNMWKNNMVEQMQEDIISLWDQSLKPCVKLTPLCVTLNCTAPNVTNTNNSTNNSSLDEGEMKNCSFNITTSIKDKIQREYALFYRLDIVPIDGSNSSYRLTKCNTSVITQACPKVTFEPIPIHYCAPAGFAILKCNDKKFNGTGPCKNVSTVQCTHGIRPVVSTQLLLNGSLAEEEVIIRSENFSDNAKNIIVHLNESVEINCTRPSNNTRKSIHMGPGGAIYATGKIIGDIRQAHCNISEKKWGEALERIVKKLRKQY-NNTIIFTQPSGGDPEIVMHSFNCGGEFFYCNTSQLFNTTWSDTTTWNNTTNGNITLPCRIKQIINMWQGVGKAMYAPPISGQIRCSSNITGLILTRDGGLANRTKETFRPGGGDMRDNWRSELYKYKVVKIEPLGVAPTKAKRRVVQREKRAVGLGAVFLGFLGAAGSTMGAASITLTVQARQLLSGIVQQQNNLLKAIEAQQHLLQLTVWGIKQLQARVLAVERYLQDQQLLGIWGCSGKLICTTTVPWNASWSNKSLEKIWNNMTWMEWEKEIDNYTNLIYTLIEESQNQQEKNEQELLELGKWDSLWSWFDISQWLWYIKIFIMIVGGLVGLRIVFAVLSIVNRVRQGYSPLSFQTRFPAPRGPDRPEGIEEEGGERDRDRSDRLVNGFLALIWNDLGSLCLFSYHRLRDLLLIAARIVELLGRRGWEVLKYWWNLLQYWSQELKNSAVSLLNATAIAVAEGTDRVIEVVQRAGRAILHIPRRIRQGAERALI
>B.BE.94.VI1399.DQ313253
MRVKGIRKSWQHLWRWGTMLLGMLMICSAVEQLWVTVYYGVPVWKEATTTLFCASDAKAYDTEVHNVWATHACVPTDPNPQEIVMENVTENFNMWKNNMVEQMHEDIISLWDQSLKPCVKLTPLCVTLNCTDLGNGPDLGNSSEKPMEKGEIKNCSFKITTRIRDKMQKEYAAFYKLDLVQIDNSNTSYRLLSCNTSVITQACPKVSFEPIPIHYCAPAGFAILKCNDKKFDGTGPCTNVSTVQCTHGIRPVVSTQLLLNGSLAEEEIVIRSENFTNNAKTIIVQLKEAVEINCTRPNNNTRKSIHIGPGKALYTTGEIIGKIRQAYCNISEAKWNNTLRQIAIQLGKQFGNKTIIFNQSSGGDPEIVMHSFNCGGEFFYCDTTQLFNSTWPVGSNTNATTEEILTLPCKIKQIINRWQEVGKAMYAPPIRGKIRCSSNITGLLITRDGGNNNNTNETFRPGGGDMRDNWRSELYKYKVVKIEPLGIAPTKAKRRVVQREKRTVGIGALFLGFLGAAGSTMGAASLTLTVQARQLLSGIVQQQNNLLRAIEAQQHMLQLTVWGIKQLQARVLAVERYLKDQQLLGIWGCSGKLICTTAVPWNASWSNKSLEKIWNNMTWMQWEKEIDNYTSLIYTLIEESQIQQEKNEQELLELDKWASLWNWFDITKWLWYIKIFIMIVGGLVGLRIIFTVLSVVNRVRQGYSPLSLQTHLPAPRGPDRPEGIEEEGGDKDRGRSGGLVNGLLAIIWVDLRSLCLFLYHRLRDLLLIVTRTVELLGRRGWEALKYWWSLLQYWGQELKNSAVSLLNATAIAVAEGTDRSIEGLQRAFRAFLHIPTRIRQGAERAFL
>B.BE.96.VI1273.DQ313252
MRAKAIRKSYQHLWRWGTMLLGILMIRSAAEQLWVTVYYGVPVWKETTTTLFCASDAKAYDTEVHNVWATHACVPTDPNPQEVLLENVTENFNMGKNNMVEQMQEDIISLWDQSIKPCVKLTPLCVTLNCTDWGYTTNTTSDSRTGMEKGEMKNCSFNITTSIRDKVQKEYALFYKLDVVPIDDDNTSYRLISCNTSVITQACPKVSFEPIPIHYCAPAGFAILKCNDKKFNGTGPCTNVSTVQCTHGIRPVVSTQLLLNGSLAEEEVVIRSVNFTDNTKTIIVQLNESVEINCTRPGNNTRKSIHIGPGRAFYATGEIIGDIRQAHCNISKTKWNDTLSRIVKKLREQFENKTIAFKRHSGGDPEIVMHSFNCGGEFFYCNSTPLFNSTWNDTWNDNEQTEDTITLQCRIKQIINMWQEVGKAMYAPPIRGQIRCSSNITGLLLTRDGGKNDTTIEVFRPGGGDMRDNWRSELYKYKVVKIEPLGVAPTKAKRRVVQREKRAVGIGAVFLGFLGAAGSTMGAASITLTVQARLLLSGIVQQQNNLLRAIEAQQHLLQLTVWGIKQLQARVLAVERYLKDQQLLGIWGCSGKLICTTAVPWNASWSNKSLNQIWDNMTWMEWEREINNYTSLIYTLIEESQNQQEKNEQELLELDKWASLWNWFDITNWLWYIRIFIMVVGGLIGLRIVFTVLSIVNRVRQGYSPLSFQTLRPAPRGPDRPEGTEEEGGDRDRDRSRPLVDGFLALIWVDLRSLCLFSYHRLRDLLLIAARIVELLGRRGWEALKYWWNLLQYWIQELKTSAISLLNATAIAVAEGTDRVIEVVQRAYRAIIHIPVRIRQGLERFLL
>B.BE.x.VI886_1.EU191616
MRVMGIRKNYQHLWRWGIMLLGMLMTCKATEQLWVTVYYGVPVWKEATTTLFCASDAKAYDTEVHNVWATHACVPTDPNPQEVGLENVTENFNMWKNNMVEQMHEDIINLWDESLKPCVKLTPLCVTLNCSELKKNVSSANANSTSWMREEIRNCSFNVTTNIRDKIQKEYALFSKLDVVPIGDNSTSYRLINCNTSVITQACPKVSFEPIPIHYCAPAGFAILKCKDKKFNGTGPCKNVSTVQCTHGIRPVVSTQLLLNGSLAEEEVVIRSKNFTNNAKIIIVQLNESVEINCTRPNNNTRKGIHIGPGRAFYATTEITGDIRQAHCNISGEKWNRTLEKIVTKLREQFENKTIIFNQSSGGDPEIVMHSFNCGGEFFYCNTAQLFNSTWHANGTVESTTTGNITLPCRIKQIINMWQGVGKAMYAPPIRGQIRCSSNITGLLLTRDGGDNNTEPETFRPAGGDMRDNWRSELYKYKVVQIEPLGVAPTKAKRRVVQREKRAIGIGAMFLGFLGAAGSTMGAASITLTVQARQLLSGIVQQQNNLLRAIEAQQHLLQLTVWGIKQLQARILAVERYLRDQQLLGIWGCSGKLICTTTVPWNVSWSNKSLDQIWENMTWMEWEREIGNYTSLIYNLIEESQNQQEKNEKELLELDKWASLWNWFDISNWLWYIRIFIMIVGGLVGLRIVFAVFSIVNRVRQGYSPLSFQTRLPAPRGPDRPEGIEGEGGDSDRDRSGRLVDGFLALVWDDLRSLCLFSYHRLRDLLLIVTRIVELLGRRGWEILKWWWNLLKYWSQELKLSAISLLNATAVAVAEGTDRVIEVAQGAFRAILHIPRRIRQGLERCLI
>B.BO.99.BOL0122.AY037270
MRVKGIKMNCQYLWGWTMMLLGMLMICSATEQLWVTVYYGVPVWKEATTTLFCASDAKAYSTEKHNIWATHACVPTDPNPQEVPLENVTENYNMWKNNMVEQMHEDIISLWDQSLKPCVKLTPLCVTLNCTNVTIS---------NNSTGDMKNCSFNITAGIKDKVKKEYALFYNLDVVPIDDGSTTYRLINCNTSIITQTCPKVTFEPIPIHYCTPAGFAILKCNDKNFNGTGPCKNVSTVQCTHGIRPVVSTQLLLNGSLAEEEIVIKSENFTDNAKTIIVQLNKSISINCTRPNNNTRKSINIGPGRALYATGEIIGNIRQAHCNISATEWNNTLEQIVTKLGEQFGNKTIIFNQSSGGDPEIVMHSFNCGGEFFYCNTTELFNSTWNFTSTWNMTERNIITLSCRIKQIINMWQEVGKAMYAPPIRGQIKCSSNITGLLLTRDGGDNNRSTETFRPGGGNMRDNWRSELYKYKVVKIEPLGVAPTRARRRVVQREKRAVGIGAMFLGFLGAAGSTMGAASVTLTVQARQLLSGIVQQQNNLLRAIEAQQHMLQLTVWGIKQLQARLLAVERYLRDQQLLGIWGCSGKLICTTNVPWNSSWSNKSLSKIWDNMTWMEWEREIDNYTGLIYTLIEESQNQQEKNEQELLELHKWASLWNWFDITKWLWYIKIFIMIVGGLVGLRIVFAVLSIVNRVRQGYSPLSFQTRLPTPRGPDRPEGIEEEGGERDRDTSRPLVHGLLALIWDDLRSLCLFSYHRLRDLLLIVTRIVELLGRRGWEILKYWWNLLQYWGQELKNSAVSLLNATAITVAEGTDRIIEIVQRAYRAILHIPTRIRQGLERALL
>B.BR.02.02BR002.DQ358805
MRAKEIRKSYQDLWRWGILLLGMLMTCSATRQLWVTVHYGVPVWKEANTTLFCASDAKAYDTEVHNVWATHACVPTDPSPQEVPLVNVTENFNMWKNNMVEQMHEDVISLWDQSLKPCVKLTPLCVTLNCTNLKNDTNTNSSGRMIMEKGEIKNCSFNITASIKNKVKQESVLFNRLDVVPIDNDTTSYILITCNTSVITQACPKITFEPIPIHYCAPAGFAILKCNDKKFNGTGPCTNVSTVQCTHGIRPVVSTQLLLNGSLAEEEIVIRSENITDNTKIIIIQLNETVEINCTRPNNNTRKRITMGPGRVYYATGGIVGDIRQAHCNISETKWNSTLEKIARKLREHF-NRTIVFNRSSGGDPEIVMHSFNCGGEFFYCNTTKLFTGTLNSTGTWHTEQTDTITLPCKIKQIINRWQEVGKAMYAPPIKGQISCSSNITGILLTRDGGGNGSTTASLTPGGGDMRNSWRNELYNYEVVKIPPLGVPPTEARRRVVQREKRAVGLGAMFLGFLGTAGSTMGAASLTLTVQARQLLSGIVQQQNNLLRAIKAQQHMLQLTVWGIKQLQARVLAVERYLRDQQLLGLWGCSGKLICNTNVPWNTSWSNKSLEQIWGNMTWIEWEREIDNYTGIIYTLLEESQNQQEKNEQDLLKLDKWADLWSWFNITNWLWYIRIFIMIVGGLVGLRIVFTVISIVNRVRKGYSPLSFQTRLPVPRGPDRPEGTEEEGGERDRTGSTRLVHGFLALVWDDLRSLFLFSYHRLRDLLLIVTRIVELLGRRGWEALKYLWNLLQYWIQELKNSAVSLLNATAIAVAEGTDRIIELAQRIGRAFIHVPRRIRQGFERALL
>B.BR.02.02BR011.DQ358809
MKVKEIRKNYPLWWRWGIMLLGMLMICSAQ-QLWVTVYYGVPVWKEATTTLFCASNAKAYDTEVHNVWATHACVPTDPNPQEVVLENVTENFNMWKNNMVEQMHEDIISLWDQSLKPCVKLTPLCVTLNCTDVNKKNGTSNKDWEKMKEGEIKNCSFNATTSIRDKVRKEYALFYRLDVAPMKTDNTSYTLINCNTSVITQACPKVSFEPIPIHYCAPAGFAILKCNDKKFNGTGPCTNVSTVQCTHGIRPVVSTQLLLNGSLAEEEVVIRSENFTNNAKTIIVQLNESVQINCSRPNNNTRKSIHIGPGRAFYATGDIIGDIRQAHCNLSTEQWEKTLKQIDTKLKEQF-NKTIIFNQSSGGDPEIVMHSFTCGGEFFYCNTTKLFNSTWNDNSTGEATNSAIIILPCIIQLIINRWQEVGKAMYAPPIKGIISCSSNITGLLLTRDGGNNSETNETFRPGGGDMRDNWRSELYKYKVVKIEPLGVAPTKAKRRVVQREKRAVGLGAMFLGFLGAAGSTMGAASVTLTVQARQLLSGIVQQQNNLLKAIEAQQHLLQLTVWGIKQLQARVLAVERYLKDQQLLGLWGCSGKLICTTAVPWNASWSNKSLEQIWDNMTWMEWEREIDNYTSLIYTLIEESQNQQEKNEKELLELDEWASLWNWFSITKWLWYIKIFIMIIGGLIGLRIVFAVLSIVNRVRQGYSPLSFQTHLPGPRGPDRPEGIEEEGGERDRDRSRRLVTGFLALVWDDLRSLCLFSYHRLRDLLLIVVRTVELLGRRGWEALKYWWNLLQYWSQELKKSAVSLLNAIAVAVAEGTDRIIEIGQRICRGILNIPRRIRQGLERALL
>B.BR.02.02BR013.DQ358810
MRAMGIRK---HSWRWGTMLLGMVIICSAT-QLWVTVYYGVPVWKEATTTLFCASDAKAYDTEVHNVWATHACVPTDPNPQELKLVNVTEYFNMWNNSMVEQMHEDIISLWDESLKPCVALTPLCGAAKCTDVGNDTTINGRTIEDKMGELIKSCSFNITTSIGDKRQKEYALLYKYDITSIENNSTSYTLINCNTSVIKQACPKVSFEPIPIHYCAPAGFAILKCKDKKFNGTGPCTNVSTVLCTHGIKPVVSTQLLLNGSLAEEDIVIRSENFTNNARTIIVHLNESVQINCTRPNNNTRRSIHMGPGRAWYTTGEIIGDIRQAYCNISEKIWAQTIKRVAIKLKEQFNTTKIVFNQSSGGDPEIVMHSFNCGGEFFYCNTSRLFNTTWNTTTWNSTEDNETITLQCRIKQIINMWQAVGKAMYAPPIQGLIRCSSNITGLLLTRDGGNNSIDSEVFRPLGGNMKDNWRSELYKYKVVQIEPLGIAPTKAKRRVVQREKRAVGLGAVFIGFLGAAGSTMGAASITLTVQARQLLSGIVQQQNNLLKAIEAQQHLLQLTVWGIKQLQARVLAVERYLKDQQLLGIWGCSGKLICATAVPWNTSWSNKSYEEIWDNMTWMQWEKEIDQYTNTIYTLIEESQRQQEKNEQELLALDSWASLWNWFSISKWLWYIKIFIMIVGGLIGLRIVFTVLSIVNRVRQGYSPLSFQTRLPATRGPDRPEGIEEEGGERDRDRSGRLVTGFLALIWDDLRSLCLFSYHRLRDLLLIVARIVELLGHRGWEALKYWWNLLQYWSQELKSSAVSLLNATAIAVAEGTDRIIEVVQRIGRAILHIPRRIRQGFERALL
>B.BR.02.02BR2025.JN692435
MRARGTRKNYQHLWRWGIMLLGMLMICSAE-KLWFTFYYGVPGRKDATTILFCASDAKAHHTEAHNIWATHACVPTDPNPQEVKLENVTENFNMWKNNMVKQMHEDIINLWDQSLKPCVKLTPLWVTLNCSDYKGTTTNNSNNSSKVEGGEMKNCSFNVTTGIGNKMQKEYAILYKLDVTQIDN--TSYTLINCNTSVITQACPKTSFVPIPIHYCTPAGFAILQCNDKKFNGTGTCKNVSTVQCTHGIKPTVSTQLLLNGSLAED-VILRSENFSDNAKTIIVQLKDPVEINCTRPNNNTRRSINIGPGRAFYATGAVIGNIRQAHCNISREKWNNTLTQVVEKLREQFKNKTISFHQSSGGDPEIIMHTFNCGGEFFYCNSTQLFNSTWLHNNTWNGTNNDTITLPCRIRQIINRWQEVGKAMYAPPIAGLIRCSSNITGLLLTRDGGPNVT-TEIFRPGGGDMRDNWRSELYKYKVVRIEPLGVAPTKARRRVVQREKRAVTLGAMFLGFLGAAGSTMGAASITLTVQARQLLSGIVQQQNNLLRAIEAQQHLLQLTVWGIKQLQARVLAVERYLKDQQLLGIWGCSGKLICNTNVPWNTSWSNKSLDDIWNNMTWMQWDKEIDNYTKLIYTLIEESQNQQEKNEQELLELDKWASLWNWFDISQWLWYIRIFIIIVGGLVGLRIVFAVLSIVNRVRQGYSPLSFQTRLPTPRGPDRPGGIEEDGGERDRDRSSPLVDGFLALIWDDLRSLCLFSYHRLRDLLLILARIVELLGRRGWEALKYWWNLLQYWSQELKSSAVSLLNATAIAVAEGTDRIIEVVQITGRAVIHIPRRIRQGFERALL
>B.BR.02.02BR2032.JN692439
MRVKEIRKNCQGLWRWGILLLGMLMICSATDKLWVTVYYGVPVWREANTTLFCASDAKAYDTEAHNVWATHACVPTDPDPQEILLPNVTENFNMWKNDMVEQMHKDIISLWDQSLKPCVKITPLCVILHCSNYTSANTTSNTSRLLNMEGEIKNCTFNITTNIRNKVRQEYAIFDKLDIIQIDKDSTSYMLRHCNTSVITQACPKTSFEPIPIHFCAPAGFAILKCNDKTFNGSGPCKNVSTVQCTHGIRPVVSTQLLLNGSLAEGDVMIRSENFTNNIKTIIVQLNETVKINCTRTNNHTRKSIHMGWGRALYTNGEILGDIRRAHCNISRSEWGKAVKQIMAKLKEQVGKKTIIFNQSAGGDLEIVTHSFNCGGEFFYCDTSQIFNSNWNSSSNFSHHSNENITLQCRIKQIINRWQEVGRAMYAPPIRGLIRCSSNITGLLLTRDGGKNDNGTETFRPGGGDMRDNWRSELYKYKVVQIEPVGIAPTKAKRRVVQREKRAVGVGAVFLGFLGTAGSTMGAASLTLTVQARQLLSGIVQQQNNLLKAIDAQQHLLQLTVWGIKQLQARVLAVERYLQDQQRLGIWGCSGKLICTTSVPWNTSWSNRSLEHIWNNMTWMEWEKEINKHTDTIYRILEESQNQQEKNEQELLELDKWANLWNWFSITKWLWYIKIFIMIIGGIVALRIVFTVLSLVNKVRQGYSPLSFQTRLPTRREPDRPEGIEEGGGERDREESDRSVTGFLALIWVDLRSLCLFLYHRLRDLLLIAARIVELLGRWGREAINYLWNLLQYWSRELKNSAISLLNATAIAVAEGTDRVIEVAQRFGRGVIHIPRRIRQGLERALQ
>B.BR.02.02BR2033.JN692440
MRVKGIKKNCQHLWKWGTMLLGILMICSATKKLWVTVYYGVPVWKEANTTLFCASDAKAYDTEAHNVWATHACVPTDPNPQEIVLANVSEYFDIWRNNMVEQMHEDIISLWDQSLKPCVKLTPLCVTLNCTDLGNDTNTNNSDVGDMEKGEMKNCSFNITTEVKDKMKKEYATFYRLDVVLIDKSNTRYRLISCNASVITQACPKISFEPIPIHYCAPAGFAILKCNNKTFNGKGSCTNVSTVQCTHGIRPVVSTQLLLNGSLAEEEVIIRSDNFSNNARTIIVQLNEAVQINCTRPNNSTRKGIHIGPGKAVYATEKIIGNIRKAHCNISESRWNNTLKQIVIKLREQFKNKTIKFNHSSGGDPEIAMHSFNCGGEFFYCDTTKLFNSTWNTTRNTTKSGDSTIILPCRIKQIVNMWQEVGNAMYAPPISGLIRCSSNITGLLLTRDGGGGNRNEETFRPIGGDMRDNWRSELYKYKVVKIEPLGIAPTKAKRRVVQREKRAVGLGALFLGFLGAAGSTMGAAAMTLTVQTRQLLSGIVQQQNNLLRAIEAQQHLLQLTVWGIKQLQARVLALERYLKDQQLLGMWGCSGKLICPTAVPWNASWSNRSLNSIWDNMTWMEWEREIDNYTDLIYTLIAESQNQQEKNEQELLELDKWASLWNWFSITHWLWYIKIFIMIVGGLIGLRIVFAVLSIINRVRQGYSPLSLQTLLPTSRGPDRPEGIEEEGGDRDRDRSIRLVDGFLTIIWDDLRSLCLFSYHRLRDLLLIVTRIVELLGRRGWAALKYWWNLLQYWSQELKNSAVSLLDTIAIVVAEGTDRIIEGLQRVFRAILHIPTRIRQGFERALL
>B.BR.02.02BR2041.JN692443
MRAKGIRKNYQNLWRGGTLLLGMLMICNATEQLWVTVYYGVPVWKEANTSLFCASDAKAYSTEVHNVWATHACVPTDPNPQEVVLKNVTESFNMWKNNMVEQMHDDIISLWDESLKPCVKLTPLCVTLKCSNVNLKCSNENNASRIEMEREIKNCSFNITTSIQNKNSKEYALFYKLDVVPLDKDNTSYMLINCNTSEITQTCPKVSFEPIPIHYCAPAGFAILKCNDKKFNGTGPCKNVSTVQCTHGIKPVVSTQLLLNGSLAEEEVVIRAENFTDNTKTIIVQLNETVVINCIRPHNNTRKSIPVV-WRTLYATGAITGNIRQAHCNLNRTQWNKTLGQIVTKLREQFGDKTIIFTQSSGGDPEIVMHSFNCGGEFFYCNTTKLFNSSWQINGTGSGEENGTITLPCRIKQIINRWQEVGKAIYAPPIRGLIRCSSNITGLLLTRDGGNSNTNNETFRPGGGNMKDNWRSELYKYKVVQIEPLGVAPTKAKRRVVQREKRAVTLGAMFLGFLGAAGSTMGAASVTLTVQARLLLSGIVQQQNNLLRAIEAQQHLLQLTVWGIKQLQARVLAVERYLRDQQLLGIWGCSGKLICTTAVPWNASWSNKTYNDIWNNMTWMEWEREINNYTGLIYTLIEESQNQQEKNEKELLELDKWASLWNWFDITKWLWYIKIFIMIVGGLIGLRIVSAVFSIVNRVRQGYSPLSFQTHLPATRGPDRPEEIGEDGGETDRDRSVRLVSGFLALIWDDIRSLCLFLYHRLRDLLLIAARIVELLRRRGWETLKYWRSLLQYWSQELKNSAVNLLNATAIAVGEGTDRIIEGLQRLGRAILHIPRRIRQGAERALQ
>B.BR.02.04BR1064.JN692433
MRAKEIKKNWQRLWIWGTMLLGMLMICSTTQPLWVTVYYGVPVWKEATTTLFCASDAKAYDTETHNVWATHACVPTDPNPQEVELKNMTEYFNMWKNDMVEQMHEDVISLWDQSLKPCVKLTPLCVTLNCTNWTANNTTNTKNSSLSMDGEIKNCSFNATTDIMKGVRKNYALFNSLDVVQTDKDNTSYMLVNCNTSVIKQACPKVSFEPIPIHYCAPAGFAILKCNDKKFNGSGPCTNVSTIQCTHGIRPVVSTQLLLNGSLAEEEVVIRSENFTDNTKNIIVQLNETVQMNCTRPSNNTRKGVHLGPGGAIYTTGEIIGDIRKAHCNISATQWNNTLKQIVIKLREQYENKTIIFTQHSGGDPEVVMHSFNCGGEFFYCNTTQLFNSTWWVNGTWNDTTQELITLPCRIKQIINKWQEVGVAMYAPPIRGNISCVSNITGLLLTRDGGKNESTNETFRPGGGNMKDNWRSELYKYKVVKIEPLGIAPTKARRRVVQREKRAVGLGAMFLGFLGAAGSTMGAASVTLTVQARQLLSGIVQQQNNLLRAIEAQQHMLQLTVWGIKQLQARVLAVERYLRDQQLLGIWGCSGKLICTTSVPWNASWSNKSEEEIWNNMTWMQWEREIDNYTELIYNLLEKSQNQQEKNEQELLELDKWASLWNWFSITNWLWYIRIFIMIVGGLIGLRIVFTVLSIANRVRQGYSPLSFQTRHPAPRGPDRPEGIEEEGGDRNNGGSGRLVTGFLALIWDDLRSLCLFSYHRLRDLLLIVTRIVELLGRRGWEALKYLWNLLQYWSQELKNSAVSLFNAIAIAVGEGTDRVIEIAQRIGRAVLNIPRRIRQGAERALL
>B.BR.02.05BR1094.JN692470
MKVRGIKKNCQHLWWTGTMLLGMLMICNATEQLGVTVYYGVPVWKEATTTLFCASDAKAYDTEAHNVWATHACVPTDPDPQEIELKNVTENFNMWKNNMVEQMHEDIISLWDQSLKPCVKLTPLCVTLNCTDAKNITTNSTSGVNTTGWGEMKNCSFNITTNRKDKVEKVWATFYNLDVVRIEDNNNSYMLTSCNTSVLTQACPKMTFEPIPIHYCAPAGFAILKCKDKKFNGTGPCKNVSTVQCTHGIRPVVSTQLLLNGSLAEEEVIIRSENISDNAKTIIVQLNETVRINCSRPNNNTRKSIPIGPGRAFFTTGDIIGNIRQAHCNISRADWNKTLKMVVTKLREHFKNKTIVFKQHSGGDPEIVMHSVNCGGEFFYCNTTQLFNSTWLFNSTWHINSTDTIILQCKIKQIINRWQEVGKAMYAPPIKGPISCSSNITGLLLTRDGGNTNNTNEIFRPGGGNMKDNWRSELYKYKVVQINPLGVAPTKAKRRVVQREKRAVGLGAMFLGFLGAAGSTMGAASLTLTVQARQLLSGIVQQQNNLLKAIEAQQHLLQLTVWGIKQLQARVLAVERYLKDQQLLGIWGCSGKLICTTAVPWNASWSNKSMNQIWDNMTWMEWEREIDNYTALIYNLLEETQNQQEKNEQDLLSLDQWASLWNWFNITKWLWYIKIFIMIIGGLIGLRIIFAVLSIVNRVRQGYSPLSLQTHFQAPRGPDRPEGIEEEGGEGGRGRSRPLAHGFLALIWDDLSSLCIFSYRRLRDLLLIAARIVELLGRRGWEILKYWWNLLQYWSQELKNSAVSLLNAIAITVAEGTDRIIEVVQSAGRAILHIPRRIRQGLERALL
>B.BR.03.03BR1020.JN692445
MKVKGIRKNCPPLWTWGMMLLGMLMICNAKEKLWVTVYYGVPVWKEATTTLFCASDAKAYVTEMHNVWATHACVPTDPNPQEVVLGNVTENFNMWKNNMVEQMHEDIISLWDQSLKPCVKLTPLCVTLECNDAKLNSTKTNNNSNLGIEGEIKNCTFNVTSMG--KSRKENAIFNKLDIVPIEDSSKSYMLTSCNTSVITQACPKVSFEPIPIHYCTPAGFAILKCNDKKFNGSGPCTNVSTVQCTHGIRPVVSTQLLLNGSLAEEEVMIRSQNFSDNAKTIIVQLNDTVQINCTRPHNNTRKSIRIGPGAAFYATGDIIGDIRQAHCNISRAEWNKTLKFIVAKLQEQFNITKLNFRNSSGGDPEIVMHSFNCAGEFFYCNTTKLFNSDWD-NGTWNDTKGENITIPCRIKQIINRWQEVGKAMYAPPIQGQIRCSSNITGLLLTRDGGLNTSRTEIFRPTGGDMRDNWRSELYKYKVVRIEPLGIAPTKAKRRVVQREKRAVGLGAMFLGFLGAAGSTMGAASMTLTVQARLLLSGIVQQQNNLLKAIEAQQHMLQLTVWGIKQLQARVLAVERYLRDQQLLGIWGCSGKLICTTAVPWNTSWSNRSLNIIWGNMTWMEWEREIDNYTDLIYNLLEESQNQQEKNEQELLELDKWADLWSWFDITHWLWYIRLFIMIVGGLIGLRIVFAVLSIVNRVRKGYSPLSFQTRFPDPRGPDRPGGTEEEGGDKDRDTSKRLVHGLLALIWDDLQSLCLFSYHHLRDLLLIVTRIVELLGRRGWEALKYWWNLLQYWGQELKNSAVSLLNATAIAVAEGTDRVIEVVQRAGRAILNIPRRIRQGLERALL
>B.BR.03.03BR1046.JN692447
MRARGIRRNWQPLWKWGTMLLGMLMICSAADHLWVTVYYGVPVWKEPPTTLFCASDAKAHYTEMHNVWATHACVPTDPNPQEVVLENVTENFNMWKNDMVEQMHEDIKSLWDQSLKPCVKLTPLCVTLNCTDWENKNITNNMNTNIIEKGEIKDCSFNITTSIKDKVQKVYAQFYKLDVTPIGDNYTNYRLINCNTSVITQACPKVSFEPIPIHYCAPAGFAILKCNDKKFNGTGPCKNVSTVQCTHGIRPVVSTQLLLNGSLAEEEVVIRSKNFTNNAYTIIVQLNETVQINCSRPGNNTRKSIHLGPGSVFYTGE-IIGDIRRAYCNISGKAWNKTLNQIATKLREQFENKTIIFQPSSGGDPEIVMHSFNCGGEFFYCNTTQLFNWDDNSTW-----TEGKIILPCRIKQIVNRWQEVGKAMYAPPIRGSINCTSNITGLLLTRDGGNGTN-NETFRPGGGDMRDSWRSELYKYKVVKIEPLGVAPTKAKRRVVQREKRAVGIGAVFLGFLGTAGSTMGAASLTLTVQARLLLSGIVQQQNNLLRAIEAQQHLLQLTVWGIKQLQARLLAVERYLRDQQLLGLWGCSGKLICTTAVPWNSSWSNKSLDTIWDNMTWMQWDKEIDNYTNLIYSLLEESQSQQENNEKKLLKLDQWASLWNWFDITNWLWYIKIFIMIVGGLIGLRIVFTVLSIVNRVRQEYSPLSFQTHLPARRGPDRPEGIEEKGGERDRGGSTRLVRGLLPLIWDDLRSLCLFSYHRLKDLLLIVARIVEILGRRGWEALKYWWNLLQYWSQELKNSAISLLDATAIAVAGGTDIVIEAARIIFRAIIHIPTRIRQGFERALL
>B.BR.03.BREPM1024.EF637056
MRAKGIKKNCQLLWRWGITLLGMLMICNAE-QLWVTVYYGVPVWKEATTTLFCASDAKAYETEVHNVWATHACVPTDPNPQEVVLGNVTENFNMWKNNMVDQMHEDVISLWDESLKPCVQLTPLCVTLDCTNYNITSKTNRDISLEMGEGELKNCSFNVTTGIKNKVKKEYAIFNRLDVVPIDSSNSSYMIINCNTSVITQACPKVSFEPIPIHYCTPAGYAILKCNDKTFNGTGPCKNVSTVQCTHGIRPVVSTQLLLNGSLAEEDIIIRSENLTNNAKNIIIQLNETIKINCTRPNNNTRKSIHFAPGQAFYATGDIIGDIRQAHCNISGQDWNRTLTRIAKKLKEQF-NKSIQFTKHSGGDPEIEMHSFNCGGEFFYCNTTRLFNGTWDGTKWNNTVGNNTLILPCRIKQIINKWQEVGKAMYAPPIRGQIRCSSNITGLLLTRDGGNSNNKSEIFRPGGGYMKDNWRSELYKYKVVRIEPLGIAPNRARRRVVQREKRAVGTDRMFLGFLGAAGSTMGAASVTLTVQARQLLSGIVQQQNNLLRAIEAQQHMLQLTVWGIKQLQARVLAVERYLRDQQLLGIWGCSGKLICTTSVPWNTSWSNKTWNEIWNNMTWMQWEKEIDNYTGIIYTLLEESQNQQEKNEQELLQLDSWANLWSWLDISNWLKYIKIFIIIIGGLIGLKIVFTVISIANRVRQGYSPLSFQIRLPAQRGPDRPGGTEEEGGERDRDRSGRLVTGFLALIWDDLRSLCLFSYHHLRDLLLIVTRIVELLGRRGWEALKYLWNLLQYWIQELKNSAVSLLNATAIAVAEGTDRIIEVVQIAGRAILNIPRRIRQGLERALL
>B.BR.03.BREPM1027.EF637054
MKVKGIRKNCQHWWTWGTLLLGMLMICNTEDKLWVTVYYGVPVWKEATTTLFCASDAKAYDTEAHNVWATHACVPTDPDPQEVVLENVTENFNMWKNSMVEQMQEDIISLWDQSLKPCVKLTPLCITLNCSNTERNVTGIKNITDNSIKEEIKNCSFNV-TSIGNKVRKEHAIFNKLDVVPINDNYTNYMLISCNTSVVTQACPKVTFEPIPIHYCAPAGFAILKCNDRKFKGSGPCKSVSVVQCTHGIKPVVSTQLLLNGSLAEEEVIIRSENFTNNARTIIVQLNGTIQINCTRPNNNTRKSINMGPGRAFYATGDIIGDIRQAHCNISRKDWNKTLEQIVRKLREQFGNKTISFKQSAGGDPEIVMHSFNCGGEFFYCDTAKLFNSTWIWNSTRNDSETSIITLPCKIKQIINRWQEVGKAMYAPPIRGQIECSSNITGLLLTRDGGNSSN-NETFRPGGGDMRDNWRSELYKYKVVKIEPLGLAPTKAKRRVVQREKRAVGMGAMFLGFLGAAGSTMGAASLTLTVQARLLLSGIVQQQNNLLRAIEAQQHMLQLTVWGIKQLQARVLAVERYLQDQQLLGIWGCSGKLICTTTVPWNTSWSNRSLDNIWQNMTWMEWEREIGNYTKFIYTLLEESQNQQENNEKELLELDKWASLWNWFTITNWLWYIKIFIMIVGGLIGLRIVFAVLSIVNRVRQGYSPLSFQTLLPATSRPDRPEGIGEEGGEPDRDRSTRLVHGFLALVWDDLRSLCLFSYRHLRNLLLILARTLEILGRRGWEALKYWKNLLVYWIQELKNSAVSLFDAIAIAVAEGTDRVIEVLQRIGRAFLNIPTRIRQGLERALL
>B.BR.03.BREPM1032.EF637051
MRAKETRKNCQHLWRWGIMLLGMLMICSAAGKLWVTVYYGVPVWKEATTTLFCASDAKAYEEEAHNVWATHACVPTDPNPQEVVLENVTENFNMWKNNMVEQMHEDIISLWDQSLKPCVKLTPLCVTLNCTDLTNKTTPTNSSLEKGMGGERKNCSFNITTGIKNKVQKEYATFYKLDVVPIDNDNTSYMLINCNTSVITQACPKVTFEPIPIHYCAPAGFAILKCNDKGFNGTGPCKNVSTVQCTHGIRPVVSTQLLLNGSLSEEGVVIRSENLTNNAKTIIVQLNESVEIHCIRPGNNTSKSIHMGPGRAFYATGEIIGDIRQAHCNISKTKWDNTLNQIVTKLREQF-NKTISFNHSSGGDPEIVLHSFNCRGEFFYCNTTQLFNSTWGLNSNGTNSNGTNITLPCRIKQIINRWQEVGKAMYAPPIRGNISCTSNITGILLTRDGGTNQTETETFRPGGGDMRDNWRNELYKYKVVKIEPLGVAPTTAKRRVVQREKRAVGIGALFLGFLGAAGSTMGAASMTLTVQARLLLSGIVQQQNNLLRAIEAQQHMLQLTVWGIKQLQARVLAVERYLRDQQLLGIWGCSGKLICTTAVPWNTSWSNKSLDTIWGNMTWMQWEKEIDNYTGLIYNLLEESQNQQEKNEQELLALDNWANLWNWFDISNWLWYIKIFIMIVGGLVGLRIVFTVLSIVNRVRQGYSPLSFQTRPPATRGPDRPEGIEEEGGERDRDRSGRLVTGFLALIWDDLRSLCLFSYHRLRDLLLIATRIVELLGHRGWAILKYLWNLLQYWSQELKNSAVNLLNTTAIAVAEGTDRIIEGLQRICRAIIHIPRRIRQGAERILL
>B.BR.03.BREPM1033.EF637050
MRVKEIRMNWQNLLRWGITFLGMLMICSAPNNSWVTVYYGVPVWKEATTTLFCASDAKAYDTEAHNVWATHACVPTDPNQQEVELEDVTDNFDMWKKSMVDLMNEEIVSVWDQSVKPCVKLAPLCVTLNCTNLNNSVDKINSSSENEIKEEIKNCSFNITTSRRNKLRKEYALFYKLDIVPIDNSYASYTLISCNTSIITQACPKVSFEPIPIHYCTPAGFAILKCNEKNFTGTGPCKNVSTVQCTHGIRPVVSTQLLLNGSLAEGEIVIRSENFTDNAKTIIVQLNESVVINCTRPNNNTRKSIHMGPGRAWFTTGEIIGNIREAHCNLSRTKWSNTLKQIAIKLGNYFDNKTIIFTNSSGGDPEIVTHSFICGGEFFYCNTTQLFNSTWYSNGTLNDTLNDTITLPCKIKQFINRWQEVGKAMYAPPIRGQIRCSSNITGLLLTRDGGKVNGGTEIFRPGGGNMRDNWRRELYKYKVVKIEPLGVGPTRAKRRVVQREKRAVGIGALFLGFLGAAGSTMGAASLTLTVQARQLLSGIVQQQNNLLMAIEAQQHLLKLTVWGIKQLQARVLAVERYLKDQQLLGIWGCSGKLICTTTVPWNNSWSNKSLDYIWNNMTWMQWEKEIDNYTEVIYNLIEKSQNQQEKNEQDLLELDKWDSLWNWFDITNWLWYIKIFIMIVGGLIGLRIVFTVLSIVNRVRKGYSPLSFQTHFPTPRGPDRPEGIEDEGGERDRGRSSRLVDGFLALVWDDLRSLCLFSYRRLRDLLLIAARVVELLGRRGWEALKYWWSLLQYWSQELKNSAVSLLNATAIAVAEGTDRIIEVVQRTGRAILHIPRRIRQGLERALQ
>B.BR.03.BREPM1038.EF637048
MRAKEIRRNWQDLWKWGTMLLGMLMICSANDQLWVTVYYGVPVWKDAKTTLFCASDAKAYDTEVHNVWATHACVPTDPNPQEVVLGNVTENFNMWKNDMVEQMHEDIISLWDQSLKPCVKLTPLCVTLDCSHNVDSINGSHTTTLAQEEREIKNCTFNITTGLKDRVKQDYALFNSLDVVPIGKNNTSYMLASCNTSVITQACPKVTFEPIPIHYCAPAGFAILKCNNKTFNGTGPCTNVSTVQCTHGIKPVVSTQLLLNGSLAEEEIVIRTENYTNNAKIIIVQLNESVIINCTRPNNNTRKSIPMGPGRAMYATGGIVGNIRLAHCNISGEKWNDTLRRIAIKLHKQF-NKTIVFNQSSGGDSEIIMHTFNCAGEFFYCNTTQLFNSTWVNGAWINGTNNTNIILPCRIKQIINRWQEVGRAMYAPPIRGQISCSSNITGLLLMRDGGKDNNISEIFRPAGGDMRDNWRSELYKYKVVKIEPLGIAPTKARRRVVQREKRAVTLGAVFLGFLGAAGSTMGAASVTLTVQARLLLSGIVQQQNNLLRAIEAQQSMLQLTVWGIKQLQARVLAVERYLRDQQLLGIWGCSGKLICTTNVPWNTSWSSKSEKDIWNNMTWMEWEKEIDNYTDLIYNLLEKSQIQQEKNEQDLLSLDKWTNLWSWFDITNWLWYIRIFIMIVGGLIGLRIVFTVFSIVNRVRQGYSPLSFQTRLPVTRGPGRPEEIEEGGGERDRDISGRLVTGFLPLIWDDLRSLCLFSYRHLRDLLLIAARIVELLGRRGWEALKYLWNLLQYWSQELKNSAVSLLNATAVAVAEGTDRIIEVAQGFGRAILHIPRRIRQGLERALL
>B.BR.03.BREPM1040.EF637047
MRVKGIGKNYQHWWRWGTMLLGMLMICSAAEQLWVTVYYGVPVWKEATTTLFCASDAKAYDTEAHNVWATHACVPTDPDPNEIVLGNVTENFNMWKNNMVEQMHKDIISLWDESLKPCVKLTPLCVTLNCTDVCDNNTQ---TNCSTINSEMRNCSFDIDTKIG-NIRKEHAIFNKLDIVPIEQ--RRYMLRNCNTSVITQACPKTSFEPIPIHFCAPAGFAILKCNNKTFNGKGPCTNVSTVQCTHGIRPVVSTQLLLNGSLAEEEVIIRSENFTDNVKNIIVQLNESVEINCTRPNNNTRKSIHMGWGRAFYATGKIIGNIRQAYCNISRTKWSDTLKRIAIKLREQFKNKTIVFNSSSGGDPEIVTHSFICGGEFFYCNTSKLFNSTWTWNGTGPEMNTTEITLPCRIKQIINRWQEVGKAMYAPPISGIIRCTSNITGLLLTRDGGNVSNTTDIFRPGGGDMRDNWRSELYKYKVVKIEPLGVAPTKARRRVVQREKREVGFGAMFLGFLGAAGSTMGAASVTLTVQARQLLSGIVQQQNNLLRAIEAQQHMLQLTVWGIKQLQARILAVKRYLKDQQLLGIWGCSGKLICTTAVPWNTSWSNKSQDNIWNNMTWMEWEREIDNYTNTIYRLLEESQNQQDKNEQELLELDKWASLWSWFSITNWLWYIRIFIMIVGGLVGLRIVFTVISIVNRVRKGYSPLSFQTRLPAPRGPDRPEEIEEEGGERDTDRSRRLVNGLLALIWDDLRSLCLFSYHRLRDLLLIVTRIVELLGRRGWESLKYGWNLLQYWSQELKNSAVSLLNVTAIVVAEGTDRLIEAAQGVGRAIIHIPTRIRQGLERALL
>B.BR.03.BREPM2012.EF637046
MRAKGTRKNYQHLWRWGMMLLGLMMICSATEQLWVTVYYGVPVWKEATTTLFCASDAKAYETEMHNVWATHACVPTDPNPQEVVLENVTENFNMWKNDMVDQMHEDIISLWDQSLKPCVKLTPICVILHCTNYTNTSANTFDSRWEDMKEEIKNCSFNITTGIKDKVKKEHALFNRLDVVPIDNSRTSYMLRNCNTSMITQACPKVSFEPIPIHYCAPAGFAILKCNNKTFNGSGPCKNVSTVQCTHGIRPVVSTQLLLNGSLAEEEIVIRSKNFTDNAKIIIVQLNTSVEIKCTRPNNNTRKSIHMGWGRAFYATGEIIGNIRQAHCNISGTNWTNTLRQVAQKLEEFN-NKTIVFSPSSGGDPEIAMHSFNCGGEFFYCNTTPLFNNSKWVNGGWNSTKNGTITLPCRIKQIVNRWQEVGKAMYAPPIRGQINCTSQITGLLLTRDGGINQTNNETFRPAGGDMRDNWRSELYKYKVVKIEPLGVAPTKARRRVVQREKRAVGIGAMFLGFLGAAGSTMGAAAMTLTVQARLLLSGIVQQQNNLLRAIEAQQHMLQLTVWGIKQLQARVLAVERFLRDQQLLGIWGCSGKLICTTAVPWNASWSNKSLSEIWDNMTWMEWEKEIDNYTGLIYSLLEDSQNQQEKNEQDLLALDKWASLWNWFNISNWLWYIKIFIMIVGGLIGLRIVFTVLSVVNRVRQGYSPLSFQIRLPTQRGPDRPGGIEEEGGERDRDRSERLVTGFLALIWDDLRSLFLFSYHRLRDLLLIAARIVELLGRRGWEALKYLWNLLQYWIQELKNSAISLLNYTAIAVAEGTDRIIEVVQRTGRAILHIPRRIRQGLERALQ
>B.BR.04.04BR1047.JN692450
MRAKEIRKNCQRLWTGGTLLLGLLMICKATEQLWVTVYYGVPVWKEATTTLFCASDAKAYETEVHNVWATHACVPTDPNPQEVVLANVTEDFNMWKNNMVEQMHEDVISLWDQSLKPCVKLTPLCVTLHCTNWNGTNTTSSTTIEDKMREEIQNCSFNITTGIGKKVRKNYAFFNKLDIVPIEDNNTSYMLINCNTSVITQACPKVSFEPIPIHFCAPAGFAILKCNNKTFNGTGPCNNVSTVQCTHGIRPVVSTQLLLNGSLAEEEIIIRSENISDNAKNIIVQLKETVQINCTRPNNNTRKSIPMGFGRAFYATGDIIGDIRQAHCNISRTKWNNTLKQISRKLREYFNHNTTIFANASGGDPEIIMHSFNCGGEFFYCNTTDLFNSAWDSTNDTDNLDGSVIILPCRIKQIINRWQEVGKAMYAPPIRGQISCSSNITGLILTRDGGKNGNGTETFRPGGGDMRDNWRSELYKYKVVKIEPLGSTPTKAKRRTVQREKRAVGLGAMFLGFLGTAGSTMGAASITLTVQARQLLSGIVQQQNNLLRAIEAQQHMLQLTVWGIKQLQARVLAVERYLRDQQLLGIWGCSGKLICTTSVPWNDSWSKSNVTTIWDNLTWMQWEREIDNYTGLIYTLLEESQNQQEKNEQDLLALDKWANLWNWFNITNWLWYIKIFIMIVGGLIGLRIIFTVLSIVNRVRQGYSPLSLQTRFPDSRGPDRPEGIGEEGGERGRGTSSRLVHGFLALVWDDLRSLCIFSYRHLRDLLLIVTRIVELLGRRGWEALKYLWNLLQYWSQELKNSAVSLLNATAIAVAEGTDRVIEIVQRIGRAILHIPRRIRQGLERALL
>B.BR.04.04BR1049.JN692451
MRAKGIRKNYQHWWTWGTMLLGMLMIYSAADQLWVTVYYGVPVWKEATTTLFCASDAKAYDTEAHNVWATHACVPTDPNPQEVVLTNVTEKFNMWKNDMVEQMQEDVISLWDESLKPCVKLTPLCVTLNCTDFNTTNTNNSTSWKEMEAGEIKNCSFNVTASIDKKVRKDYALFNKLDVVPIDNNNTSYMLINCNTSVITQACPKISFEPIPIHYCTPAGFAILKCNDKKFNGTGPCKNVSIVQCTHGIRPVMSTQLLLNGTLAEEEVVIRSENISDNVKTIIVQLNETVEINCTRPNNNTRKSIQLVGGRTLYATGKIIGEIRQAHCNISATKWTNALNQTVTKLREQF-NKTIIFTQSSGGDPEITMHTFNCGGEFFYCNTTPLFNSTWHDNNNVSIWKGENITLQCRIKQIINRWQEVGKAMYNPPIRGLIRCSSNITGILLMRDGGGPNNTNETFRPGGGNMKDNWRSELYKYKVVKIEPLGLAPTRAKRRVVQREKRAVGIGAMFLGFLGAAGSTMGAAAVTLTVQARLLLSGIVQQQNNLLKAIEAQQRMLQLTVWGIKQLQARVLAVERYLMDQQLLGIWGCSGKLICPTTVPWNTSWSNKSYQAIWNNMTWMQWEKEIDNYTELIYSLLEESQNQQEKNEQELLELDKWASLWNWFSITNWLWYIKIFIMIVGGLIGLRIVFTVLSIVNRVRQGYSPLSFQTRLPTPGGPERPEGIAEEGGERDRDRSGRLVTGFLALIWDDLRSLCLFSYHRLRDLLLVAARIVELLGRRGWETLKYLWNLLQYWIQELKNSAVSLLNFIAIAVAEGTDRIIAVVQRAGRAFLNIPRRIRQGLERALL
>B.BR.04.04BR1051.JN692452
MRVTGTRKNC--WWRWGTMLLGMLMICSAEKDLWVTVYYGVPVWKEATTTLFCASDAKGYNTEVHNVWATHACVPTDPNPQELELKNVTEDFDMWKNNMVEQMHEDIISLWDQSLKPCVKLTPLCVTLNCINWTSTNINSSNSSLKFKEGEIKNCSFNISTSIGNKMQKNYALFNKLDVVPIDN--TSYMLVNCNTSVITQSCPKVSFEPIPIHYCAPAGFAILKCNDKKFNGKGQCKNVSTVQCTHGIKPVVSTQLLLNGSLAEEEIVIRSENITNNAKTIIVHLNKSVEINCTRPNNNTRKGIHIGPGRTFYATGQIIGDIRQAHCNISGGKWNNTLKQIVIKLGEQFKNKTIVFNQSSGGDPEIVMHSFNCGGEFFYCNTSQLFNSTWGPNGTWLSNSNDIIILPCRIKQIINMWQEVGKAMYAPPIQGQINCSSHITGLLLTRDGGNSNRETEIFRPGGGDMRDNWRSELYKYKVVKIEPLGIAPTKARRRVVQRERRAITLGAMFLGFLGAAGSTMGAVSMTLTVQARQLLSGIVQQQNNLLKAIEAQQHMLKLTVWGIKQLQARVLAVERYLQDQQLLGIWGCSGRLICTTNVPWNRTWSNKSREDIWGNMTWMQWEKEIDNYTDIIYTLLETSQHQQEKNEQELLELDKWASLWTWFDISNWLWYIRIFIMIVGGLVGLRIVFAVLSIVNRVRQGYSPLSFQTHLPAPRGPDRPEGIEGEGGERDGGGSTRLVHGFLALIWDDLRSLCLFSYHRLRDLLLIAARIVELLGRRGWEALKYCWSLLQYWSQELKNGAVGLLNATAIAVGGGTDGIIEVVRRLCGAVLNIPTRIRQGLERALL
>B.BR.04.04BR1054.JN692453
MRAKGIRKNCQRSWGWGTMLLGMLMICNAE-NLWVTVYYGVPVWKEATTTLFCASDAKAYDTEAHNVWATHACVPTDPNPQEVELENVTENFNMWKNDMVEQMQEDIISLWDQSLKPCVKLTPLCVTLNCTDVKNNGTNNSSNNREEMKGEMKNCSFNVTTRIGGKMQKEYAVFYKLDVVPIDNDNTSYTLISCNTSATTHACPKISFEPIPIHYCAPAGFAILKCKDKKFNGTGPCKNVSTVQCTHGIRPVVSTQLLLNGSLAEEEIVIRSENFSDNAKTIIVQLNKSVEINCTRPNNNTRRSIPIGPGRALYTTGEIIGDIRQAHCNVSKQNWTETLRQIARKLKEQFNSTNIIFKQSSGGDPELVMHSFNCGGEFFYCNSSQLFNSTWNNTNWNDTNDTENITLPCRIKQIINRWQEVGKAMYAPPISGIIKCTSNITGLLLTRDGGNKNGRNETFRPIGGNMKDNWRSELYKYKVVKIEPLGIAPTKAKRRVVQREKRAVTIGAMFLGFLGAAGSTMGAASMTLTVQARLLLSGIVQQQNNLLRAIEAQQHILQLTVWGIKQLQARVLAVERYLRDQQLLGIWGCSGKLICTTAVPWNNSWSNKSLDNIWNNMTWMQWEREIDNYTNLIYTLLEESQNQQEKNEQELLELDKWASLWNWFDITNWLWYIRIFIMIVGGLIGLRIVFTVLSIVNRVRKGYSPLSFQTHLPAPRGPDRPEGIEEEGGERDRDRSEDLVNGFLALIWVDLRSLCLFSYHRLRDLLLIVARTVELLGRRGWEALKYGWNLLQYWSQELKNSAVSLLNAIAIAVAEGTDRVIEVVHRACRAILHIPRRIRQGLERALI
>B.BR.04.04BR1055.JN692454
MRAKETRKNYQHLWRGGTLLLGILMICSAAEKGWVTVYYGVPVWKNANTTLFCASDAKAYDTEAHNVWATHACVPTDPKPQEIVLGNVTEDFNMWKNNMVEQMQEDVISLWDQSLKPCVKLTPLCVTLNCKNTGKNVSYINSLGEREMKEEIKNCSFNITTGIGNKVRKDYAIFNRLDVVPIDDDNTSYMLRSCNTSVITQACPKISFEPIPIHYCTPAGFALLKCNDKEFNGTGPCKNVSTVQCTHGIRPVVSTQLLLNGSLAEKEIVIRSENIQNNVKNIIVQLNKTVYINCTRPNNNTRKSIHMGPGKTFYATGDIIGNIRQAHCNISKHEWVNTLQQIARKLSKHFPNKTINFTKHSGGDPEVEMFNFNCGGEFFYCNTTQLFNNTWN-TTQLDDDDNGTLTLPCRIKQIINKWQEVGKAIYAPPIKGLISCNSTITGLILTRDGNGTDHESEIFRPGGGNMKDNWRSELYKYKVVRIEPLGIAPSKAKRRVVQREKRAVGIGAMFLGFLGAAGSTMGAASVTLTVQARLLLSGIVQQQNNLLRAIEAQQHMLQLTVWGIKQLQARVLAVERYLGDQQLLGIWGCSGKLICTTAVPWNSSWSNKSLNDIWENMTWMQWEKEISNYTIDIYKLLEESQHQQEKNEQELLELDKWANLWDWFTITNWLWYIKIFIMVVGGLVGLRIVFTVLSIVNRVRKGYSPLSFQTHLPAQRGPDRPGGIEEEGGERDRDRSGRLVTGFLALIWDDLRSLCLFSYHLLRDFLLIVTRTVELLGRRGWEALKYLWNLLQYWIQELKNSAISLLNATAIAVAEGTDRIIEVAQRIGRAILNIPRRIRQGLERVLQ
>B.BR.04.04BR1057.JN692455
MRAKETKKNWQHLWRWGIMLLGMLVICKATEQLWVTVYYGVPVWKEATTTLFCASDAKAYDTEVHNVWATHACVPTDPNPREIPLENLTENFNMWKNNMVEQMQEDIISLWDQSLKPCVKLTPICVILNCNNVNATNASQSSNSSSEEPIDMKNCSFNITTSIKKEVQKEYAIFNRLDIVPIDDDNTSYTLINCNTSVITQACPKVSFEPIPIHYCTPAGFAILKCKDNNFNGTGPCKNVSTVQCTHGIRPVVSTQLLLNGSLAEEEVMVRSENFTNNAKIIIVQLNNSVKINCTRPSNNTRKSIPIGPGRAFYATGEIIGDIRRAHCNVSTSEWEKQLERVALKLKEQFGNKTIVFKHSSGGDPEIVMHSFNCGGEFFYCNTSGLFNYTLE-NDTFKNDKTENITLQCRIKQIINRWQKAGKAMYAPPIKGQIRCSSNITGILLTRDGGIHNNNTEIFRPGGGDMRDNWRSELYKYKVVKIEPLGVAPTKARRRVVQREKRAVGIGAMFLGFLGAAGSTMGAASLTLTVQARQLLSGIVQQQNNLLRAIEAQQHLLQLTVWGIKQLQARVLAVERYLRDQQLLGIWGCSGKLICTTNVPWNASWSNKNLSTIWDNMTWMQWEREIDNYTDLIYTLIEESQNQQEKNEQELLELDKWANLWNWFNITNWLWYIKIFIMIVGGLVGLRIVFAILSIVNKVREGYSPLSFQTHLPAPRGPDRLEGTEEEGGERDNERSVRLVTGFLPLIWDDLRSLCLFSYHHLRNLLLIVTRIVELLGRRGWEALNYWWNLLQYWSQELKNSAVSLFDAIAVAVAEGTDRIIEVVQRIGRAILHIPRRIRQGLERALL
>B.BR.04.04BR1068.JN692457
MRARETRKNCQHWWRGGILLLGMLMICSAEDNWWVTVYYGVPVWKEATATLFCASDAKAYDTEAHNVWATHACVPTDPNPQELKMENVTENFHMWKNSMVEQMQEDIISLWDQSLKPCVKLTPLCVTLNCSNSVNATISASFDWEQGMEKEIQNCSFNVTTSIGQKVRKEHALFNRLDIVPIDNTNTSYILISCNTSVITQACPKISFEPIPIYYCVPAGFAILKCNDKKFNGTGPCKNVSTVQCTHGIRPVVSTQLLLNGSLAEEEVIIRSENITDNTKNIIVQLNDTVQINCTRPGNNTRRSISMGPGRAFYTTGDIIGNIRQAHCTLSRAHWNNTLKQIVIALKKHF-NKTIKFNQSAGGDPEIVMHSFNCGGEFFYCNTTKLFNSTWHINGTWNDTGNETITLPCRIKQIINRWQEVGRAMYAPPISGWINCSSNITGLILTRDGGNQSGDSETFRPGGGDMRDNWRSELYKYKVVKIEPLGIAPTKAKRRVVQREKRELTLGALFLGFLGAAGSTMGAASLTLTVQARQLLSGIVQQQNNLLRAIEAQQHMLQLTVWGIKQLQARVLAVERYLRDQQLLGIWGCSGKLICTTAVPWNISWSRTNLTAIWNNMTWMQWEREIDNYTNIIYNLLEESQVQQEKNEQELLELDKWASLWTWFDITNWLWYIRIFIIIVGGLIGLRIVFTVLSIVNRVRQGYSPLSFQTRFPDPRGPDRPDGIGEEGGERDRGRSNRLVHGLLALVWDDLRSLCLFSYHRLTDLLLIAARILELLGRRGWEALKYLWNLLQYWSQEIKSSAVSLFNATAIVVAEGTDRVIEVVQRIGLAFLHIPRRIRQGLERALL
>B.BR.04.BREPM1066.FJ195090
MRVKEIRRNYQHLWRGGMMLLGMLMICRAAEKLWVTVYYGVPVWKEANTTLFCASDAKAYSTEAHNVWATHACVPTDPNPQEVVLENVTENFNMWKNDMAEQMHQDIISLWDESLKPCVKLTPLCVTLNCTELSITTCTNSTCIDEQMRGEIKNCSFNITTSIKNKMQKEYALFYKLDIAPIDDDNTSYTLISCNTSVITQACPKTSFEPIPIHYCIPAGFAILKCNDKKYSGTGPCKNVSTVQCTHGIRPVVSTQLLLNGSLTEEDIVIRSENFTDNAKIIIVHLNESVEINCTRPNNNTRKSIHMGWGRAFYATGEIIGDIRQAHCNLSKAKWETTLKRVAIKLREQY-NKTIAFNKSSGGDPEIVMHTFNCGGEFFYCNTTQLFNFTWNGTEIGNNSKEKNITLPCRIKQIVNRWQEVGKAMYAPPISGYIKCVSNITGLLLARDGGNTSENTEIFRPLGGNMKDNWRNELYKYKVVKIEPLGVAPTLAKRRVVQREKRAVGIGAMFLGFLGAAGSTMGAASLTLTVQARLLLSGIVQQQNNLLRAIEAQQHLLQLTVWGIKQLQARVLAVERYLRDQQLLGIWGCSGRLICTTAVPWNASWSNKSLSNIWDNMTWMEWEREIGNYTELIYSLIEESQNQQEKNEQELLALDKWADLWNWFDISKWLWYIRLFIMIVGGLIGLRIVFTIISLVNRVRQGYSPLSFQTRLPAARGPDRPEGIEGEGGERDREQSTRLVDGFLALIWDDLRSLFLFSYHRLRDLLLIAARIVELLGRRGWEALKYWWNLLQYWSQEIKNSAVNLYNTIAIAVAEGTDWVIEVVQRLGRAFIHIPRRIRQGLERILL
>B.BR.04.BREPM1070.FJ195086
MRAKGIKKSYQNLWRWGTMLLGMLMICNATEQLWVTVYYGVPVWKEATTTLFCASDAKAYDTEVHNVWATHACVPTDPNPQEIVLGNVTENFNMWKNNMVEQMHEDVISLWDESLKPCVKLTPLCVTLKCSDLIGNYSNS--SGIHNGKGEIQNCSFNITTGIQGKNRNEYALFYKLDLVPIDNNRTSYMLINCNTSVITQACPKVSFEPIPIHYCAPAGFAILKCNDKKFNGTGPCTNVSTVQCTHGIRPVVSTQLLLNGSLAEEEVVIRSENFTDNAKTIIVQLNETVKINCTRPNNNTRKGIP-VVGRTLYATGAIIGDIRQAHCNLSSSQWNKTLEQVVIKLREQFGNKTIIFNPSPGGDPEIVMHSFNCGGEFFYCNTTNLFNSTWRSNGQWDGTENGNITLPCRIKQIINRWQEVGKAIYAPPIRGQISCSSNITGLLLTRDGGSNNTNNETFRPGGGNMKDNWRSELYKYKVVQIEPLGIAPTKAKRRVVQREKRAVI-GAMFLGFLGAAGSTMGAASLTLTVQARLLLSGIVQQQSNLLRAIEAQQHLLQLTVWGIKQLQARVLAVERYLRDQQLLGIWGCSGKLICTTAVPWNASWSNKTLDYIWENMTWMQWEREIDNYTDLIYTLIEKSQNQQEKNEQELLELDKWASLWSWFDITSWLWYIRIFIIIVGGVIGLRIVFTVLSIVNRVRQGYSPLSFQTHLPATRGPDRPEGKEEDGGEQDRDRSIRLVNGFLALIWDDLRSLCLFIYHRLRDLLLIAARIVELLGRRVWEILKYWWNLLQYWSQELKNSAVGLLNATAIAVAEGTDRIIEVLQRLGRAILHIPRRIRQGAERALQ
>B.BR.05.05BR1074.JN692459
MRVEEMRKNCQGLWRRGIMLLGMLMICSATQQLWVTVYYGVPVWKEATTTLFCASDAKAYETEAHNVWATHACVPTDPNPQEINLANVTENFNMWKNNMVEQMHEDIISLWDQSLKPCVKLTPLCVVLNCTDAQDGIIAKNRTFKEGMNKEIRNCSFNISTGIGNKVREDYALFNLLDVVPVENNNRSYILKNCNTTVITQACPKVSFEPIPIHYCAPAGFAILKCNNNTFSGTGPCTNVSVVQCTHGIRPVISTQLLLNGSLAKDEVVIRSENFTNNIKNIIVQLNKTVVINCTRPGNNTRRSIHIAPGRAFYARGDIIGDIRQAHCNLSKADWGRALTKVAKKLREKFKNKTIIFTNSSGGDPEIVMHSFNCGGEFFYCNTTQLFKDTWNGTWIDNIWDNTTITLPCRIKQIINRWQDVGKAMYAPPIRGYINCSSNITGLILTRDGGDSNLETETFRPVGGDMRDNWRSELYKYKVVKIEPLGIAPTKAKRRVVQREKRAVGIGAMFLGFLGAAGSTMGAASLTLTVQARLLLSGIVQQQNNLLRAIKAQQHLLQLTVWGIKQLQARVLAVKRYLRDQQLLGIWGCSRKLICTTAVPWNTSWSNKNLSAIWDNMTWMQWEKKIDNYTELIYSLLEKSQNQQEKNEQELLKLDKWANLWNWFDISKWLWYIKIFIMIVGGLVGLKIVFTVLSIVNKVRKGYSPLSFQTHLPTQRGPDRPGGTEEEGGERDRDRSGPLVNGFLTIIWVDLRSLCLFSYHRLRDLLLIVARVVKILERRGWEALKYWGNLLQYWTQELKNSAISLLNATAIAVAEGTDRIIEAVQRIGRAILHIPRRIRQGLKRLLL
>B.BR.05.05BR1077.JN692460
MRVKGIRRNYQHLWRWGTMLLEMLMICSATKPLWVTVYYGVPVWKEATTTLFCASDAKAYDTEAHNVWATHACVPTDPNPQEVVLENVTENFNMWKNNMVEQMHEDVISLWDQSLKPYVKLTPLCVTLNCSNVICTGNSTSKNSSAGTDTGMKNCSFNITTPIRGRVRKEYAIFDKLDVVPINESKAEYMLVNCNTSVITQACPKISFEPIPIHYCAPAGFAILQCNEKTFNGTGPCKNVSTVQCTHGIRPVVSTHLLLNGSLAEEEIVIRSENLTNNAKTIIVQLNETVDINCTRPNNNTQRSINIGPGRAWYTTGAIIGDIRQAYCTVNKTKWENTLKQIVIKLAKQFPNKTIGFKQPSGGDPEVTMHTFNCGGKFFYCNTSGLFNSTWLNNGTRNDTSPKNITLPCRIKQIINRWQETGRAVYAPPIKGIISCSSNITGLLLTRDGGSGGNATEVFRPGGGDMRDNWRSELYKYKVVRIEPLGMAPTEAKRRVVQREKRAVGIGALFLGFLGAAGSTMGAAAMTLTVQARLLLSGIVQQQNNLLRAIEAQQHMLQLTVWGIKQLQARVLAVERYLRDQQLLGIWGCSGKLICTTSVPWNNSWSKSLDDIWKTNMTWMEWEREIDNYTVEIYKLLEESQNQQEKNEQDLLALDKWAGLWNWFSITNWLWYIKIFIMIVGGLIGLRIVFTVL---NRVRQGYSPLSFQTHFPAPRGLDRPGGTAEEGGERDRDTSSQLVHGFFALIWVDLRSLLLFSYHRLRDLLLIAARIVELLGRRGWEALKYLWNLLQYWSQELRNSAVSLLNTIAIAVAEGTDRIIEGAQTIGRAILHIPRRIRQGAERALQ
>B.BR.05.05BR1078.JN692461
MKVKGIRKNWQRLWRWGMMLIGILMICSATDQLWVTVYYGVPVWKEATTTLFCASDAKAYDTEVHNVWATHACVPTDPNPQEVPLENVTEYFNMGKNNMVEQMHEDVISLWDESLKPCVQLTPLCVTLNCTNYNASNIKNNNSSLKNMTEDMRNCSFNITSNIQNKVRKEYAIFNKLDVVPIDNDNTSYMMINCNTSVITQACPKVSFEPIPIHYCAPAGFAILKCNDKKFNGKGPCKNVSTVQCTHGIKPVVSTQLLLNGSLAEE-IVIRSENLTNNAKTIIVQLNETVKINCTRPNNNTRKSIPIGPGRALYATGQIIGDIRQAHCTLNRTQWNNTLKQIVTKLGEQFNKSTIILNQPSGGDPEIVLHSFNCGGEFFYCNTTKLFNSTWIKSNNTWSSDTENITLPCRIKQIINKWQEVGKAMYAPPIKGPISCLSNITGLLLTRDGGNETTTNETFRPAGGDMRDNWRSELYKYKIVKIEPLGVAPTKAKRRVVQREKRAAGLGAVFLGFLGAAGSTMGAAAVTLTVQARQLLSGIVQQQSNLLRAIEAQQHMLQLTVWGVKQLQARVLAVERYLRDQQLLGIWGCSGKLICNTAVPWNASWSNKDLSKIWDNMTWMEWEREIDNHTELIYSLLEESQNQQEKNEQDLLALDNWASLWNWFDITKWLWYIKIFIMIVAGLIGLRIFFTVLSIVNRVRQGYSPLSFQTHLPAPRGPERPGGIEEEGGERDRDTSTRLVTGFLGLVWDDLRSLFLFSYHHLRDLLLIVTRIVELLGRRGWEALKYLWNLLQYWSQELKNSAVSLLNTTAIAVAEGTDRIIEVAQRIGRAFLHIPRRIRQGFERALL
>B.BR.05.05BR1079.JN692462
MRAREIRNNCQHFWRWGILLLGMLMICSATEKLWVTVYYGVPVWKEAKTTLFCASDAKAVDPEVHNVWATHACVPTDPKPQEIVLENVTEKFNMWKNDMVEQMHEDIISLWDQSLKPCVKLTPLCVTLNCTDISTNNTNSSSSWKNMELGEMKNCSFNITTNIGNKMQKEYALFYKLDVQQIDN--TSYTLINCNTSVITQACPKVSFDPIPIHYCAPAGFAIVKCNDKKFNGTGPCKNVSTVQCTHGIKPVVSTQLLLNGSLAEEEIVIRSENFTNNAKIIIVQLNESVEINCTRPNNNTRKGIHMGWGRAFYATNAIVGDIRQAHCNLSKENWERTLKQVAEKLQKQF-NTTIIFNQSAGGDPEIVMHNFNCRGEFFYCNTSPLFNSTWK-IGTNKSIENGTITLPCRIKQIINRWQEVGKAMYAPPIEGPIRCSSNITGLLLTRDGGEDNNSNETYTSGPGDMNMNCNCELYLYKDMEMEPVPLAPTKAKRRVVQREKRAVGVGAVFLGFLGAAGSTMGAASVALTAQARQLLSGIVQQQDNLLRAIEAQQHLLQLTVWGIKQLQARLLAVERYLGDQQLLGIWGCSGKLICTTNVPWNASWSNKSLNEIWGNMTWMEWEKEIDNYTGLIYTLLLESQNQQEKNEQELLALDKWANLWNWFDITKWLWYIKIFIMIVGGLVGLRIVFAVLSLVNRVRQGYSPLSFQTRLPVPRGPDRPEGIEEEGGERDRDGSRRLVHGFLALIWDDLRSLCLFSYHRLRDLLLIVTRIVELLGRRGWEALKYWGNLLQYWIQELKTSAVSLLDAIAIAVAEGTDRIIEVIQRICRGILHIPRRIRQGLERLLL
>B.BR.05.05BR1080.JN692463
MRVKGIRRNYQHWWRWGTMLLGMLMIYSTAQLLWVTVYYGVPVWKEATTTLFCASDAKGYDTEVHNVWATHACVPTDPNPQEVVLENVTERFDMWKNNMVEQMHEDVISLWDQSLKPCVKLTPLCVTLNCSNANFTNSNSTNSSIKMGEGEVKNCSFNITAGIRDKIQKEYALLYKLDIVPIDNSSTSYRLISCNTSVITQACPKVTFEPIPIHYCAPAGFAILKCNDKRFNGTGQCKNVSTVQCTHGIKPVVSTQFLLNGSLAEEEVVIRSENITDNGKNIIIQLNETVIINCTRPGNNTRKSIHIGPGRAFYATGDIIGDIRQAHCNLSREAWNNTLYKVVKKLREQF-NKTIIFNSSSGGDQEVVMHSFNCAGEFFYCNTTQLFNSTWGMDDKDVNGGNETIILPCRIKQIVNMWQEVGKAMYAPPIRGQIRCSSNITGLLLTRDGGGNKNSNETFRPGGGDMKDNWRSELYKYKVVKIEPLGVAPTKARRRVVQREKRAVGLGALFLGFLGAAGSTMGAASMTLTVQARLLLSGIVQQQNNLLRAIEAQQHMLQLTVWGIKQLQARVLAVERYLQDQQLLGIWGCSGRLICTTNVPWNSSWSNKSLNYIWDNMTWMEWEREIDNYTGFIYTLLEESQNQQEKNEQDLLELDKWASLWNWFSITNWLWYVKIFIMIVGGLIGLRIIFTVLSIVNRVRQGYSPLSLQTLLPAPRGPDRPEGTEEDGGEKDRGRSERLVTGFLALFWDDLRSLCLFSYHHLRDLLLTVTRIVELLGRRGWEALKYLWNLLQYWSRELKISAVSLLNATAIAVAEGTDRIIEVLQRLFRAILNIPRRIRQGLERALL
>B.BR.05.05BR1082.JN692465
MKVTGIRKNCQHWWREGILLLGLLMICNVAGNWWVTVYYGVPVWKEANTTLFCASDAKAYSTEMHNVWATHACVPTDPSPHEIPLENVTENFNMWKNNMVEQMHEDIISLWDQSLKPCVKLTPLCVTMNCTDAETNVTKS-NSSDLETKGEMKNCSFNVTSGVRDKVKREHALFYALDVVPIDNNNTSYMLIKCNTSVITQACPKVSFEPIPIHYCAPAGFAILKCNNKTFNGSGPCTNVSTVQCTHGIKPVVSTQLLLNGSLAEEEIVIRSENFTNNAKSILVQLKDPVHITCIRPNNNTRRGVTMGPGRVYFTK--IIGDIRKAHCNISMTDWNNTLTQIAEKLRKQYGNKTIVFNQSSGGDPEIVEHSFNCGGEFFYCNTTELFKGTWNGTWNGTTWGNMNITLPCRIRQIINMWQEVGKAMYAPPISGPINCTSNITGMILTRDGGDGNGSQEIFRPGGGDMRDNWRSELYKYKVIKIEPLGVAPTRAKRRVVQREKRAA-IGAVLIGFLGAAGSTMGAASITLTVQARQLLSGIVQQQSNLLRAIEAQQHLLQLTVWGIKQLQARVLAVERYLRDQQLLGIWGCSGKLICTTAVPWNASWSNGSLDDIWTNMTWMQWEREIDNYTQTIYSLIEKSQNQQEKNEQDLLALDKWASLWNWFDISKWLWYIKIFIMIVGGLIGLRIFFAVVSIINRVRQGYSPLSFQTRFPAPREPDGPEGTEEEGGERNRDRSIRLVDGFLALFWNDLRTLILFSYHQLRDLLLIAARIVELLGRRGWEILKYWWNLLEYWFQELKNSAVSLYNATAIAVAEGTDRIIEAVLTIWRAFLHIPRRIRQGFERALL
>B.BR.05.05BR1092.JN692468
MKAKGIRKNYQHLWIWGTTLLGMLMICSAN-QSWVTVYYGVPVWKEATTTLFCASDAKAYDPEIHNVWATHACVPTDPNPQEVNLENVTENFNMWKNNMVEQMHEDIISLWDQGLKPCVKLTPFCVTLNCVTLNCNNSNTTISGEINMREELKNCSFNITTQIKNKVQTEFAIFNKLDIVPIDNNNRSYMLTNCNTSVITQACPKVSFEPIPIHYCTPAGFAILKCNDKKFNGTGPCTNVSTVQCTHGIRPVVSTQLLLNGSLAEEDVVIRSENFSNNAKNILVQLNETVQINCTRPNNNTRKSIHVGWGRTLFATGEIIGNIRQAHCNLSKTDWEKTLKQIVIKLGEQFGNKTIKFNQSTGGDPEIVTHTFNCGGEFFYCNTTKLFNSTWSYNNTSKTWVNNTITLPCRIKQIINRWQEVGKAMYAPPIRGLIKCTSNITGIILTRDGGNETG-TETFRPGGGDMRDNWRSELYKYKVVKIEPLGIAPTKARRRVVQREKRAVGIGAMFLGFLGTAGSTMGAASITLTVQARQLLSGIVQQQNNLLKAIEAQQHLLQLTVWGIKQLQARVLAVERYLRDQQLLGIWGCSGKLICTTNVPWNSSWSNKSLSDIWDNMTWMQWEREIDNVTELIYNLLEESQNQQEKNEQELLELDKWASLWNWFSITKWLWYIKIFIMIVGGLVGLRIVFAVLSLVNRVRQGYSPLSLQTLLPGPRGPDRPEGIEEEGGERDRDRSRPLVTGFLALIWDDLRSLCLFSYHRLRDLLLIVVRIVELLGRRGWEALKYWGNLLQYWGQELKNSAVSLLNATAIVVAEGTDRVIEIAQRVGRAILHIPRRIRQGLERALL
>B.BR.05.05BR1095.JN692471
MRAKETKKNYQHLWRGGILLLGMLMICSAAEQLWVTVYYGVPVWKEATTTLFCASNAKAYDTEVHNVWATHACVPTDPSPQEVVLKNVTENFNMWKNNMVEQMHEDVISLWDQSLKPCVRLTPFCVTLNCTDWKNANNTQNNTNGGMMEGEIKNCSFKVTTSIGNKRKKEYALFYNLDVVPIADDKTSYMLKHCNTSVITQACPKVSFEPIPIHYCAPAGFAILKCKDKKFNGIGPCRNVSTVQCTHGIRPVVSTQLLLNGSLAEEEIVIRSENFTNNAKIIIVQLNESVVINCTRPSNNTRKSIHMGWGRAFYATGKIIGDIRRAYCNISREKWNNTLRMIAEKLKGQFNTTIIEFNQSSGGDPEIVMHSFNCGGEFFYCNTTKLFNNTWN-NSAWMHNNETEITILCRIKQIINRWQDIGKAMYAPPIQGQIRCSSNITGLLLTRDGGNNRNSSETFRPGGGDMRDNWRSKLYKYKVVKIEPLGVAPSKARRRVVQREKRAVGFGAMFLGFLGAAGSTMGAASVTLTVQARQLLSGIVQQQSNLLRAIEAQQHLLQLTVWGIKQLQARVLAVERYLKDQQLLGIWGCSGKLICTTAVPWNASWSNKTMDEIWNNMTWMQWEREIDKYTGSIYTLIEKSQNQQEKNEKELLELDKWASLWTWFDISNWLWYIKIFIMIVGGLVGLKIVFTVLSIVNRVRKGYSPLSFQTRHPGTRGPDRPDGIEEEGGEKNRDRSGRLVTGFLALIWDDLRSLCLFSYHLLRDSLLIVARTVELLGRRGWEALKYLWSLLQYWSQELENSAVSLLNAAAIAVAEGTDRIIEVVQRIGRAVLHIPRRIRQGLERALL
>B.BR.05.05BR1104.JN692474
MRVKGIMKTWQPLWRWGIMLLGLLMICSATDNLWVTVYYGVPVWKEATTTLFCASDAKSYDTEVHNVWATHACVPTDPNPQEVVLENVTENFNMWKNSMVDQMHEDIISLWDQSLKPCVKLTPLCVTLNCTDWKQNNTTNGKTIGQKMEGEIKNCSFNVTTGIANKYHREYALLYKTDVVPIEKDNTSYMLISCNTSVITQACPKISFEPIPIHYCAPAGFAILKCNNKTFNGTGPCTNVSTVQCTHGIRPVVSTQLLLNGSLAEEEVIIRSENLTDNAKTIIVQLNESVAINCTRPSNNTRKSIQLGWGRVLYATGDIIGDIRQAHCNLSRKDWNRTLHQIVMKLREHF-NKTIIFKQSSGGDPEIEMHSFNCGGEFFYCNTTQLFNSTWLFNSTWNQSDADNITLPCRIKQIVNRWQEVGKAMYAPPIKGQIRCSSNITGLLLTRDGDNNTNNNETFRPGGGDMRDNWRSELYKYKVVKIEPLGIAPTKAKRRVVQREKRAVGIGAVFLGFLGAAGSTMGAASVTLTVQARLLLSGIVQQQNNLLKAIEAQHHLLQLTVWGIKQLQARVLAVERYLKDQQLLGIWGCSGKLICTTTVPWNKTWSNKSLDEIWDNMTWMQWEKEIDNYTSLIYTLIEESQIQQEKNEQELLQLDSWASLWNWFSISNWLWYIKIFIMIVGGLVGLRIVFTVFSIVNRVRQGYSPLSFQTRLPVPRGPDRPEGIEEEGGERSRHTSGRLVTGFLALIWDDLRSLFLFSYHRLRDLLLIAARIVELLGRRGWEALKYWWNLLQYWSQELRKSAISLLNATAIAVAEGTDRIIEAAQGIGRAILHIPVRIRQGLERALV
>B.BR.05.05BR1107.JN692475
MRVKEIRMNCQHSWRWGIMLLGMLMICSAAEQLWVTVYYGVPVWKETTTTLFCASDARAYDTEAHNVWATSACVPTDPSPQEVVMENVTENFNMWKNNMVEQMHKDIISLWDQKLKPCVTLTPFCVTLNCTNANSTHANKTPTTTTAVGEEIKHCSFNVTDNIG-KVRTERAYFNKLDVVPIDNGSGRYMLISCNTSVITQACPKISFDPIPIHYCAPAGFAILKCNDKMFNGTGPCTNVSTVHCTHGIRPVVSTQLLLNGSLAEEEIVIRSENFTNNAKTIIVQLNKTVVINCTRPNNNTRKSIHMGPGKSFYATGDIIGDIRQAHCNVSSMKWTNTLQQIVIKLAEQFNNKTISFNRSAGGDPEIVMHSFNCGGEFFYCNTTQLFNSTWKFNGTWSMSTEKNITLPCRIKQIINKWQEVGKAMYAPPISGIIKCSSNITGLLLTRDGGDN--STETFRPGGGDMRDNWRSELYKYKVIRIEPLGIAPTKAKRRVVQREKRAIGIGAVFLGFLGAAGSTMGAASVTLTVQARQLLSGIVQQQNNLLKAIEAQQHMLQLTVWGIKQLQARVLAVERYLKDQQLLGIWGCSGKLICTTNVPWNTTWSKKSLNEIWNNMTWMQWEREIDNYTGLIYNLLEESQIQQEKNEKDLLELDKWANLWNWFDISNWLWYIRIFIMIIGGLIGLRIVFTVLSIVRRVRQGYSPLSFQTRLPNQRGPDRPEGIEEEGGERDRGGSERLVTGFLAIVWVDLRSLCLFSYHRLRDLLLIVTRIVELLGRRGWEALKYWWNLLQYWSQELKSSAINLLNCTAIAVAEGTDRIIEVLQRTGRAICNIPRRIRQGLERALQ
>B.BR.05.BREPM1084.FJ195088
MRAKEIRKNCQHWWKWGTMLLGMLMICSATEKLWVTVYYGVPVWKEATTTLFCASNAKAYDTEVHNVWATYACVPADPNPQEVVLENVTEYFNMWKNTMVEQMHEDIISLWDQSLKPCVKLTPLCVTLNCINANKTADNS-SSSGENLKEEIKNCSFNITTNRRTKVQREYAFFNRLDVVPIDNSNTSYMLIHCNTSVITQACPKISFEPIPIHYCTPAGFAILKCNDKKFKGTGPCTNVSTVQCTHGIKPVVSTQLLLNGSLAEGEIVIRSENFTNNAKTIIVQLNKSVEINCTRPNNNTRKSIHLGWGRAFYATGEIIGNIRQASCNLSGTDWESTLKQIVEKLREQFKNKTISFNQSSGGDPEIVMHSFNCGGEFFYCNTTQLFNSTWEFNSTTQLNTGKTITLPCRIKQIINRWQEVGKAMYAPPIGGQISCSSKITGLLLTRDGGNDGNGNETFRPGGGDMRDNWRSELYKYKVVKIEPLGVAPTTAKRRVVQREKRAVGIGAMFLGFLGAAGSTMGAASITLTVQARLLLSGIVQQQNNLLRAIEAQQHMLQLTVWGIKQLQARVLAVERYLRDQQLLGIWGCSGKLICTTTVPWNASWSNKSLNMIWDNMTWMEWEKEINNYTGLIYNLLEESQNQQEKNEQELLEWDKWANLWNWFDITNWLWYIKIFIMIVGGLVGLRIVFTVLSIVNRVRKGYSPLSFQTRLPVRRGPDRPEGTEEEGGERDRDGSSRLVHGFLALIWDDLRSLCLFSYHRLRDLLLIVARIVELLGRRGWETLKYWWNLLQYWSQELKSSAVSLLNATAIAVAEGTDRIIEIVQRTGRAILHIPTRIRQGLERALL
>B.BR.05.BREPM1093.FJ195089
MKAKGIRRNWQNLWRWGTMLLGMLMICSAKEDLWVTVYYGVPVWKEASTTLFCASDAKAYDTEAHNVWATRACVPTDPKPQEIVMENVTENFNMWKNNMVEQMHEDIISLWDESLKPCVKLTPICVTLKCTNVTLNNNSTENNNSTIDLEEVRNCSFNITRGMGGKVRKDYAIFNKLDIVPIGGNNTSYMLINCNTSVITQACPKVSFEPIPIHYCAPAGFAIVKCNDKSFNGTGPCTNVSTVQCTHGIRPVVSTQLLLNGSLAEGDVIIRSENFTNNAKTIIVQLNETVEIICIRPHNNTRRSIHMGWGKTFYATGEIIGDIRQAHCNISFTKWNNTLKQIVRKLREQF-NKTIIFNSSSGGDLEIVMHTFNCGGEFFYCNTTKLFNSIWKHNSTTNIKSNDTITLPCRIKQIINKWQEVGKAMYAPPIRGQIKCKSNITGLLLTRDGGNTNNSSETFRPGGGDIRDNWRSELYKYKVVRIEPLGIAPTKAKRRVVQREKRAVGLGAVFLGFLGTAGSTMGAASITLTVQARLLLSGIVQQQNNLLRAIEAQQHMLQLTVWGIKQLQARVLAVERYLQDQQLLGIWGCSGKLICTTAVPWNTSWSNKSYNQIWNNMTWMQWEKEIDNYTQQIYTLLEESQFQQEHNEQELLQLDKWASLWNWFSITQWLWYIKIFIMIVGGLVGLRIVFTVISLVNRVRQGYSPLSFQIRFPAERGPDRPEGIEEEGGERDRERSSRLVHGFLALVWDDLRSLCLFSYHRLRDLLLILARIVELLGHRGWEALKYWWNLLQYWIQELKNSAVSLLNATAIAVAEGTDRVIEVLQRIGRAVLHIPRRIRQGLELALQ
>B.BR.06.06BR1115.JN692479
MRARGIKRNYQHLWRWGTMLLGMLMICNAAEQLWVTVYYGVPVWKNATTTLFCASDAKAYHPEAHNIWATHACVPTDPNPQEINLQNVTEYFNMWNNNMVEQMHEDIISLWDQSLKPCVKLTPLCVTLNCTDANTTTSTNSSEKLKMEKGEMKNCSFNITESIKNRVKKEYVLFDRLDIVQLDSDNTSYALRSCNTSVITQACPKISFEPIPIHYCTPAGFAILKCNDKNFKGSGPCTNVSTVQCTHGIKPVVSTQLLLNGSLAEGGVVLRSKNFTDNTKTIIVQLHNNVTINCLRPNNNTRKSIHIAPGRAFYATGAIIGDIRRAHCNISKKAWNDTLRLVANKLREQFNNKIIVFNHSSGGDPEIVMHTFNCGGEFFYCDSTQLFNSTWH-NTTDNNTDNSNITLPCRIKQIINRWQKVGKAMYAPPIAGPISCTSNITGLLLTRDGGESNG-TETFRPGGGDMRDNWRSELYKYKVVKIEPLGIAPTKARRRVVQKEKRAVTLGAMFLGFLGAAGSTMGAASLTLTVQARLLLSGIVQQQNNLLNAIEAQQHLLQLTVWGIKQLQARVLAIERYLKDQQLLGIWGCSGKLICTTNVPWNTSWSNKSLDSIWGNMTWMDWDREISKYSQSIYTLIEKSQNQQEKNEQELLELDKWASLWNWFDISNWLWYIKIFIMIVGGLVGLRIVFAVLSIVNRVRQGYSPLSFQTRFPAPRGPDRPEGTEEEGGERDRDRSSPLVHGFLALVWEDLRSLCLFSYHRLRDLLLIAARVVEILGRRGWEVLKYWWNLLQYWSQELKSSAVNLLNTTAIAVAEGTDTIIEVARTIGRGFLHVPRRIRQGLERALL
>B.BR.06.06BR1119.JN692480
MRAKEIRKNCQHWWKWGTMLLGMLMICSAAKQLWVTVYYGVPVWKEANTTLFCASDAKAYDTEVHNVWATHACVPTDPDPQEVVLKNVTENFNMWKNDMVRQMHEDVISLWDQSLKPCVKLTPLCVTLNCSYINSTCGNS-TDGWQDMREEIKNCSFNSTTGIGNKVRKEFAFFNRLDIVPIDDGNSSYMLRSCNTTVITQACPKVTFEPIPIHYCAPAGFAILKCNDKKFNGTGSCNNVSTVQCTHGIRPVVSTQLLLNGSLAEKEIIIRSENFTNNAKNILVQLNESVVINCTRPNNNTRKSIHLGPGRAFYATGEIIGNIRQAYCTLNASQWEKTLGKVAIKLREQINNTKIAFTNSSGGDPEIIMHSFNCGGEFFYCNTAQLFNNTWLSNNTWLQNINGTITLPCRIRQIVNRWQEVGRAMYAPPIAGIINCVSNITGLILTRDGNITTNNTEIFRPGGGDMRDNWRSELYKYKVVTIEPVGIAPTEARRRVVQREKRAVGIGAMFLGFLGAAGSTMGAASLTLTVQARILLSGIVQQQNNLLRAIEAQQHMLQLTVWGIKQLQARVLAVERYLKDQQLLGIWGCSGKLICTTNVPWNTSWSNKSLGEIWDNMTWMQWEKEIDKYTNSIYNLLEDSQNQQEKNEQDLLALDKWTNLWNWFSISNWLWYIKIFIMIVGGLVGLRIIFTVLSIVDRVRQGYSPLSFQIRPPAPRGPDRPGGTEEGGGERDRDTSKRLVTGFLALIWDDLRSLCLFSYHRLRDLLLIVARIVELLGRRGWEALKYLWNILQYWSQELKKSAVSLLNATAIVVAEGTDRVIEVVQGFVRAIRNIPRRIRQGLERSLL
>B.BR.06.subject_498_day1_clone_25.HQ377443
MRAKETRKNYQHLWKWGMMLLGMLMICSAEDKLWVTVYYGVPVWKEATTTLFCASEAKAYDTEVHNVWATHACVPTDPSPHEQVLGNVTENFNMWKNNMVDQMHEDIKSLWDQSLKPCVKLTPLCVTLNCSNYLKNVTNTTITGLGNMVGEIKNCSFNVTTGIGNKVKKEHALFNRLDIVKSDNDSTSHILVNCNTSVLTQACPKVSFEPIPIHYCAPAGFAILKCSDPKFNGTGPCTNVSTVQCTHGIRPVVSTQLLLNGSLAEEEVIIRSENISNNAKTIIVQLNSSVEINCTRPNNNTRKSIHIGPGKAFYATGDIIGDIRQAHCNISSTAWNNTLKKIVEKLREHF-NKTIIFSPVTGGDPEIVMHSFNCGGEFFYCNTSQLFNSTWNIDGTWNDTGKQNITLPCRIRQIVNRWQEVGKAMYAPPIPGQITCRSNITGILLTRDGGGKNDLNETFRPGGGDMRDNWRSELYKYKVVRIEPLGIAPTKAKRRVVQREKRAVTLGAMFLGFLGAAGSTMGAAATTLTVQARQLLSGIVQQQNNLLMAIEAQQHMLQLTVWGIKQLQARVLAVERYLKDQQLLGIWGCSGKLICTTAVPWNTSWSSKTHDEIWSNMTWMQWEREIDNYTDIIYGLLEKSQNQQEKNEQELLELDKWTSLWSWFDITNWLWYIKIFIMIVGGLVGLRIVFTVLSIANRVRQGYSPLSFQTRLPARRGPDRPEGIEEGGGERDRDTSGYSVNGFLAIIWVDLRSLCLFSYRRLRDLLLIAARIVELLGRRGWEALKYLWNLLQYWSQELKNSAISLLNTTAIVVGEGTDRIIEALQRAGRAILHIPRRIRQGLERALL
>B.BR.07.subject_485_week48_clone_02.HQ377423
MRVRGMQRNWQHLGTWGLLLLGVLIICKATQQMWVTVYYGVPVWKEATTTLFCASDAKAYDTEVHNVWATHACVPTDPNPQEVDLVNVTENFNMWKNNMVEQMHEDIISLWDQSLKPCVKLTPLCVTLDCKDVNITKSNGTTSWPQMQAGEIKNCSFNISTDIRDKVRKEYALFYNLDVVKIEGNSTSYRLVSCNTSVLTQACPKVSFEPIPIHYCAPAGFAILKCKDKEFNGSGPCTNVSTVQCTHGIRPVVSTQLLLNGSLAEGGVVIRSENFTNNAKTIIVQLNESVIINCTRPNNNTRRSIDIGPGSAFYATGDIIGDIRQAHCNISGLKWNNTLKQISGKLREQFINKTIVFNHSSGGDPEVVMHSFICGGEFFYCDTKPLFNSTWNDTTGSIH-INGTITLRCRIKQIINMWQGVGKAMYAPPIRGLINCTSNITGLLLTRDGGKENRTTETFRPQGGNMKDNWRSELYKYKVVKIEPLGIAPTKAKRRVVQREKRAIGIGAMFLGFLGTAGSTMGAASLTLTVQARQLLSGIVQQQNNLLRAIEAQQHLLQLTVWGIKQLQARVLAVERYLKDQQLLGIWGCSGKLICATAVPWNTSWSNKSYDQIWGNMTWMEWEREIDNYTGLIYSLIEESQIQQEKNEQDLLSLGQWASLWNWFDISNWLSYIKIFIMIVGGLIGLRIVFAVLSIINRVRQGYSPLSFQTHLPARRGPDRPEGTEGDGGERDRDTSRPLVGGFLAIIWVDLRSLCLFSYHRLRDLLLIVTRTVELLGRRGWELLKYCWNILQYWSQELKNSAISLLNTTAIAVAEGTDRIIEALQRIGRAILNIPRRIRQGLERALL
>B.BR.07.subject_500_day1_clone_04.HQ377459
MRAMGIRRNY--LWRWGTMLLGMLMICSAAQQLWVTVYYGVPVWKEATTTLFCASDAKAVEKEVHNVWATHACVPTDPDPQEVELVNMTENFNMWKNDMVEQMHEDIISLWDQSLKPCVKLTPLCVILNCTDVKVNVTALNNNNSTLESTGMKNCSFNVTTSIGNKMSKEYALFYELDLESIGGNSTSYILKNCNTSIIRQACPKVSFEPIPIHYCTPAGFALLKCNNKTFNGSGPCTNVSTVQCTHGIRPVVSTQLLLNGSLAEEEIVIRSENFTDNAKTIIVQLNTTVEINCTRPNNNTRKGIHIGPGGAVYATGAIIGNIRQAHCNISREKWNNTLQQVVKKLGEQYKATQIIFKSSSGGDPEIVTHSFNCGGEFFYCNTTRLFDSTWNGTAGNWTDDEDNITLPCRIKQIINRWQEVGKAMYAPPIAGQIRCSSNITGLLLTRDGGANRSTNETFRPGGGNMKDNWRSELYKYKVVKIEPLGLAPTKAKRRVVQREKRAVGLGAMFLGFLGAAGSTMGAASMTLTVQARQLLSGIVQQQNNLLKAIEAQQHLLQLTVWGIKQLQARVLAVERYLRDQQLLGIWGCSGKLICTTAVPWNTSWSNKSYNDIWENMTWMQWEREIDNYTNLIYTLLEESQNQQERNEKDLLELDTWASLWSWFDISKWLWYIRIFIMIVGGLIGLRIVFAVLSIVNRVRQGYSPLSFQTHLPAARGPDRPEGIEEEGGERDRDRSGRLVTGFLALIWDDLRSLCLFSYHRLRDLLLIVARIVELLGRRGWEALKYWWSLLQYWSQEIKNSAVSLLNAIAIAVAEGTDRIIEAVQRIGRAIIHIPRRIRQGLERALL
>B.BR.09.C522_p1.JF680907
MRVKETRKHCQRWWKGGTLLLGMLMICSAAPNLWVTVYYGVPVWKEATTTLFCASDAKAYKTEVHNVWATHACVPTDPNPQEVLLENVTENFNMWKNNMVDQMHEDIISLWDQSLKPCVKLTPLCVTLNCTDDLKNDTGAQSSWGHIEKGEIKNCSFNVTTSIRGKIKKEHALFYRLDVVPIKEDNTSYRLISCNTSVITQACPKVTFEPIPIHYCAPAGFAILKCNNKTFNGTGPCTNVSTVQCTHGIKPVVSTQLLLNGSLAEKEVVIRSENFTNNAKTIIVQLNESVAINCTRPNNNTRKSIHIAPGKAFYVTGEIIGDIRQAHCNISRKQWNKTLEKIVEKLREQFNNTKIIFEPSSGGDPEIVTHSFNCGGEFFYCNTTKLFNSNRT-IGSNDTKNDTDITLPCKIKQIVNMWQEVGKAMYAPPIKGKIECSSNITGILLTRDGGDNRT-NETFRPAGGDMRDNWRSELYKYKVVRIEPLGVAPTRARRRVVQREKRAVGIGAMFLGFLGAAGSTMGAASVTLTVQARLLLSGIVQQQNNLLKAIEAQQHLLQLTVWGIKQLQARVLAVERYLRDQQLLGIWGCSGKLICTTNVPWNTSWSNKSLDDIWQNMTWMEWEREIDNYTSLIYNLLEESQNQQEKNEQELLELDKWASLWNWFTITNWLWYIKIFIMIVGGLVGLRIVLAVLSIVNRVRQGYSPVSFQIRPPVQRGPDRPEGIEEEGGEQERDRSGRLVNGLLALIWDDLRSLVLFSYHRLRDLLLIATRIVKLLGHRGWEILKYWWNLLQYWRKELKSSAVSLLNATAIAVAEGTDRIVEIAQRIFRAFLHIPTRIRQGLERALL
>B.BR.89.BZ167.AY173956
MRVKGIRKNYQHLWKWGTMLLGMLMICSAAEQLWVTVYYGVPVWKEATTTLFCASDAKTYDTEVHNVWATHACVPTDPNPQEIELVNVTENFNMWKNNMVEQMQEDIISLWDQSLKPCVKLTPLCVTLNCTDYTNTTNTTNVSGEKMDRGEIKNCSFNITTNIRNKMQRTYALFYKLDVEPIDKNTTRYRLISCNNSVITQACPKVSFEPIPIHYCAPAGFAILKCNNKTFNGTGPCNKVSTVQCTHGIRPVVSTQLLLNGSLAEEGVVIRSENFTDNAKTILVQLKEPVEINCTRPNNKARRRIRIGPGRTFYTGK-IVGDIRQAYCNISRAKWNNTLNQIVTKLREIEQNKTIVFNQSSGGDPEIVMHSFNCRGEFFYCNSTQLFNSTWNSTWNVDERDTATLKLPCRIKQFVNMWQEVGKAMYAPPIDGQISCSSNITGLLLTRDGGNNTNETETFRPGGGDMRDNWRSELYKYKVVKVEPLGVAPTRAKRRVVQREKRAVGIGAVLLGFLGAAGSTMGAASLTLTVQARQLLSGIVQQQNNLLRAIEAQQHLLQLTVWGIKQLQARVLAVERYLKDQQLLGIWGCSGKLICTTAVPWNTSWSNRSHDSIWNNMTWMQWEREIDNYTGLIYTLIEESQNQQEKNEQELLELDKWASLWDWFNITQWLWYIKIFIMIVGGLIGLRIVFAVLSIVNRVRQGYSPLSFQTHLPTPRGPDRPGGIEEEGGERDRDRSVRLVDGFLALIWDDLRNLCLFSYHRLRDLLLILARIVELLGRRGWEILKYWWNLLQYWSQELKNSAVSLLNATAIAVAEGTDRAIDIVQRAYRAIIHIPTRIRQGLERALL
>B.CA.00.CANA6FULL.AY779552
MRVKGTRKSYRRLWRWGTMLLGMLMICSAAEQLWVTVYYGVPVWKEANTTLFCASDAKAYKSEVHNVWATHACVPTDPNPQEVVLGNVTENFNMWKNNMVDQMHEDIISLWDQNLKPCVKLTPLCVTLHCTDLRNATNTTGSSGMEMEGGEIKNCSFNITTSIRDKVQKEHALFYKFDIVPIDNDNTSYRLISCNTSVITQACPKVSFEPIPIHYCAPAGFALLKCNDKRFNGTGSCKNVSTVQCTHGIRPVVSTQLLLNGSLAEDEVVIRSANFTDNAKIIIVQLNNSVRIHCTRPNNNTRRSINIGPGRAFYTTGDIIGDIRKAHCNLSKSDWNNALRQVARKLGEQFKNKTINFTRSSGGDPEIAMHSFNCGGEFFYCNSTPLFNSTWNSTTWNSTKGNETITLQCIIKQIINLWQEVGKAMYAPPIKGQIKCSSNITGLLLTRDGGRGNDTTEIFRPGGGDMRDNWRSELYKYKVVRIEPLGVAPTKAKRRVVQREKRAVGIGALFLGFLGAAGSTMGAASITLTVQARLLLSGIVQQQNNLLRAIEAQQHLLQLTVWGIKQLQARVLAVERYLGDQQLLGIWGCSGKLICTTAVPWNASWSNKSLDDIWDNMTWMQWDREISNYTSKIYQLIEKSQNQQEKNEQELLELDKWTNLWNWFKISNWLWYIRLFIMIVGGLVGLRIIFAVLSIVNRVRQGYPPLSFQTRFPAPRGPDRPEGIEEEGGERDRDRSGRLVDGFLALIWDDLRSLCLFSYHRLRDLLLIVTRIVELLGRRGWEALKYWWNLLQYWSQELKNSAVSLLNATAIAVAEGTDRIIEVVQRAYRAILHIPRRIRQGLERLLL
>B.CA.05.P6_DAY_1.FJ653506
MRVKEIKRNYQHLWRWGIMLLGMLMIYSTADQWWVTIYYGVPVWKEATTTLFCASDAKAYDTEAHNVWATHACVPTDPNPQEIVIENVTEEFNMWKNNMVDQMHEDIISLWDQSLKPCVKLTPLCVTLNCTDIRPASNSTNSTKSTNSGGEMANCTFNVTTSIKNKMQKERALFYKLDLVQIDESGTKYRLISCNTSVITQACPKVSFEPIPIHYCAPAGFAILKCNNKTFSGKGPCTNVSTVQCTHGIRPVVSTQLLLNGSLAEKEVIIRVDNITNNAKNIIVQLKEAIQINCTRPNNNTRKSINMGPGRAFFTTGDIIGDIRQAHCNISRAKWNDTLQQIATQLGKQLEKTKIIFNSSAGGDPEITTHSFNCGGEFFYCNSTPLFNSTWNKDQSNSTWTEGVITLHCRIKQVINLWQEVGKAMYAPPIQGQINCTSNITGLLLTRDGGNNNGETETFRPGGGDMRDNWRSELYKYKVVRIEPLGIAPTKAKRRVVQREKRAVGLGAIFLGFLGAAGSTMGAASITLTVQARQVLSGIVQQQNNLLKAIEAQQHLLQLTVWGIKQLQARVLAVERYLQDQQLLGLWGCSGKLICTTTVPWNISWSNKSLDDIWNNMTWMEWEKEIDNYTSLIYTLLTESQFQQEKNEKDLLALDKWASLWTWFDITNWLWYIKIFIMIVGGLIGLRIVFAVLSIVKSVRQGYSPLSFQTLLPAPRGADRPEGIEEGGGERDRDRSGRLVSGFLALIWDDLRSLCLFSYHRLSDLLLIVTRIVGLLGRRGWEALKYWWNLLQYWSQELKNSAVSLINTTAIVVAEGTDRIIEILQRIGRGFLNIPRRIRQGLERALL
>B.CA.06.502_1027_wg01.JF320413
MRAKGIRKSCQHLWKWGTMLLGSLMIYSAAEQLWVTVYYGVPVWKEANTTLFCASDAKAYETEVHNVWATHACVPTDPNPQEVLLENVTENFNMWKNNMVEQMHEDIISLWDQSLKPCVKLTPLCVTLQCTDVNVTRTNETSSWKKMDTGEIKNCSFNVTTDRRDKMQKEYAYFYKPDIVQINDESDSYRLISCNTSVITQACPKVSFEPIPIHYCAPAGFAIIKCRDNKFNGTGPCKNVSTVQCTHGIRPVVATQLLLNGSLAEEEVIIRSENFSNNAKTIIVQLNKSVEIRCMRPNNNTRKSITIGPGRAFYTTGQIIGDIRQAHCNISGTAWKKALKQTVIKLEEQFRNKTIVFTNSSGGDPEVAMHTFNCRGEFFYCDSTPLFNSTWNKTENEWNSIPENITLRCRIRQIINMWQEVGKAMYAPPISGPINCTSNITGLLLTRDGGNLSSTNETFRPGGGNMRDNWRSELYKYKVVKIEPLGVAPTKARRRVVQREKRAVGIGALFLGFLGAAGSTMGAASMTLTVQARLLLSGIVQQQNNLLRAIEAQQHMLQLTVWGIKQLQARVLAVERYLKDQQLLGIWGCSGKLICTTSVPWNASWSNKSLDTIWNNMTWMEWEREIDNYTKLIYNLIEESQNQQEKNEQELLELDKWASLWNWFTITHWLWYIKIFIIIVGGLIGLRIVFVVLAIVNRVRQGYSPLSFQTRLPTPRGPDKPEGIEEEGGERDRGRSGPLVDGFLAIIWVDLRSLCLFSYHHLRDLLLIAARIVQLLGRRGWEVLKYWWNILQYWSQELKNSAVSLLNATAIAVAEGTDRIIEGVRRACRAILHIPTRIRQGLERALL
>B.CA.06.502_1799_FL02.JF320427
MRVTGTKRNYQNLWKWGTLLLGMLMICSTAEKLWVTVYYGVPVWKEATTTLFCASDAKAYDSEVHNVWATHACVPTDPSPQEVVLGNVTEKFNMWKNDMVEQMHEDIISLWDQSLKPCVKLTPLCVTLNCTDKVTVRHNN-TVSFNDTKGEIQNCSFNITSNIRDKVQKAYALFYKLDVVPIDSDNTSYRLISCNTSVITQACPKITFEPIPIHYCAPAGFAILKCNDKKFNGTGPCTNVSTVQCTHGIRPVVSTQLLLNGSLAEEEIVIRSENITNNAKTIIVHLNESVEINCTRPNNNTRKGIHLGLGRAFYTTGEIIGDIRQAHCTLNEAKWNDTLKKVVKKLREQFENKAIVFNQSAGGDPEITMLTFNCGGEFFYCNTTALFNSTWNGTEGISN-ATGNITLPCRIKQVINRWQEVGKAMYAPPIKGVIRCVSNITGILLTRDGGNNNNHTEIFRPGGGDMRDNWRGELYKYKVVKIEPLGVAPTKAKRRVVQREKRAVGIGALFLGFLGAAGSTMGAASVTLTVQARQLLSGIVQQQSNLLRAIEAQQHMLQLTVWGIKQLQARVLAVERYLRDQQLLGIWGCSGKLICTTAVPWNDSWSNRSLEQIWNNMTWMEWDREISNYTGLIYSLIEQSQSQQEKNEKELLELDKWANLWNWFDITNWLWYIKIFIMIVGGLIGLRIVFTVLSLVNRVRQGYSPLSFQTRHPAPRGPDRPEGTEEEGGEQDRDRSTPLVDGFLAIIWVDLRSLCLFSYHRLRDLLLIVTRIVELLGRRGWEALKYLWNLLQYWIQELKKSAVSLLNAIAIAVAEGTDRIIEIVQRAGRAILNVPRRIRQGFERALL
>B.CA.96.WC10C_10.AY314061
MRVTGIRMNYQHLWKWGMMLLGRLIICNATEKLWVTVYYGVPVWKEAKTTLFCASDAKAYSTEAHNVWATHACVPTDPNPQEIFLENVTENFNMWKNDMVDQMHEDIISLWDQSLKPCVKLTPLCVTLNCTDLGNTTNTTNSSWGKMEGGEIKNCSFNITTNIRDKIKKEYALFNKLDVVPIADDSTSYRLISCNTSVITQACPKVSFEPIPIHYCAPAGFAILKCNDKKFNGTGPCKNVSTVQCTHGIRPVVSTQLLLNGSLAEEEVVIRSSNFTDNAKTIIVQLKEAVTINCTRPNNNTRKSIHIQPGRAFYATGEIIGDIRQAHCNISKGAWNNTLLQIVKKLKEQYGNKTIAFNQSSGGDPEIVMHSFMCGGEFFYCNTTSLFNSTWNGTEGSINTENDPLTLPCRIKQIINMWQEVGKAMYAPPIAGQIRCTSNITGLLLTRDGGNDTIGTEVFRPGGGDMRDNWRSELYKYKVVKIEPLGVAPTRAKRRVVQREKRAAGIGAVLPGFLGAAGSTKGE-SSTLTVQARQLLSGIVQQQSNLLRAIEAQQHLLQLTVWGIKQLQARVLAMERYLKDQQLLGIWGCSGKLICTTTVPWNTSWSNKTLEQIWGNMTWLQWEREIDNYTELIYSLIEESQNQQEKNEQELLELDKWASLWNWFSITNWLWYIKIFIMVVGGLVGLRIVFSVLSIVNRVRQGYSPLSFQIHPPAPRGPERPEGTEEEGGERDRDRSGPLVNGFLALIWVDLRSLFLFIYHCLRDLLLIVTRIVELLGRRGWEILKYWWNLPQYWSQELKNSAVSLFNATAIAVAEGTDRIIEVLQRIYRAILHIPVRIRQGLERALL
>B.CA.x.HDM003V01.DQ322227
MKVKEIRKNYWHLREWGIMLLGMLMICSAD-QLWVTVYYGVPVWKEANTTLFCASDAKAYDTEAHNVWATHACVPTDPNPHEQELTNVTENFNMWSNNMVEQMHEDIISLWDQSLKPCVKLTPLCVTLNCNDVRNATNAN-SSEGMMEKGEMKNCSFNITTAMNKGV-QERALFYSLDVVPIDN--RTYRLISCNTSKVTQACPKITFEPIPIHYCAPAGFALLKCRDKNFNGTGPCTNVSTVQCTHGIRPVVSTQLLLNGSLAEGEVMIRSKNFTDNAKTIIVQLNETVEIKCTRPNNNTRKSITMGPGKAFFTTGDIIGDIRQAHCNISREKWNATLGQIAEKLREQFGNKTIAFNRPSGGDPEIVMHSFNCAGEFFYCNTTKLFNSTWPRNNTEGSEGNDTITLPCRIKQIINMWQEVGKAMYAPPIRGQIKCSSNITGLLLTRDGGNNETGIETFRPGGGNMKDNWRSELYKYKVVQIEPLGIAPTKAKRRVVQREKRDLGLGALLIGFLGAAGSTMGAASVTLTVQARQLMSGIVQQQNNLLRAIEAQQHMLQLTVWGIKQLQARVLAVERYLQDQQLLGIWGCSGKLICTTAVPWNTSWSNRSLNTIWENMTWMQWEREIDNYTNTIYQLLEKSQNQQEKNEQELLELDNWASLWNWFTITNWLWYIKIFIMIVGGLIGLRIVFAVLSIVNRVRQGYSPLSFQTHLLVPRGPDRPGGIEEEGGERDRGRSEQLVNGFLALFWNDLRSLFLFSYHRLTDLLLIATRIVELLGRRGWEALKYGWNLLQYWSQELKNSAISLLNFIAIAVGEGTDRIIEVVQTIYRAIIHIPRRIRQGLERILL
>B.CH.00.HIV_CH_BID_V3529_2000.JQ403022
MRAKGIRKNC---LEWGTLLLGMLMICSATEQLWVTVYYGVPVWKETNATLFCASDAKAYETEKHNVWATHACVPTDPNPLELKLENVTEDFNMWKNNMVEQMQEDIISLWDQSLKPCVKLTPLCVTLNCSDADVNRTDN-SSELPMEKGELKNCSFNTTTNIGNKMEKNNALFNSLDVVPIDKNKTSYMLINCNTSVITQTCPKISFTPIPIHYCAPAGFAILKCRDKQFNGTGPCKNVSTVQCTHGIKPVVSTQLLLNGSLAEEEVVIRSENFTNNAKTIIVSLNESVEINCTRPNNNTRKSIHLGPGRAIYATGEIIGNIRKAYCNLSATNWHNTLQKIVVKLREQF-NKTIIFQPSSGGDPEIEMHSFNCGGEFFYCNTSQLFNSTWNSTWSDTWNKNGTITLPCRIKQIINRWQEVGTAMYAPPIRGLIKCTSNITGLLLTRDGGNTTNNSETFRPGGGDMRDNWRSELYKYKVVRIEPLGVAPTKAKRRVVQREKRAA-LGAMFLGFLGAAGSTMGAASVALTVQARQLLSGIVQQQNNLLRAIEAQTNMLRLTVWGIKQLQARVLAVERYLGDQQLLGIWGCSGRLICTTAVPWNTSWSNRSLDNIW-NMTWMQWEKEIDNYTGLIYTLLEQSQFQQEKNEKELLELDKWASLWSWFDISNWLWYIKIFIMVVGGLVGLRIVFTVLSIINRVRQGYSPLSFQTRLPAPRGPDRPEGTEGEGGERDRESSGRLVSGFLALIWDDLRSLCLFSYHHLRDLLLIAARIVELLGRRGWEALKYWWSLLQYWSQELKNSAVSLLNTTAIVVAEGTDRIIEVVQGVGRAILHIPRRIRQGLERALL
>B.CH.00.HIV_CH_BID_V3530_2000.JQ403023
MRVKGIRKNCQALWRWGTVLLGMLMICSAAENLWVTVYYGVPVWREANATLFCASDARAYETEKHNVWATHACVPTDPSPKEVVLANVTENFNAWKNNMVEQMQEDVISLWDQSLKPCVKLTPLCVTLNCTDYRPITENAT--VENSTKGEIKNCSFNITTNFRDKMQRQYALFYKLDVAPMEENYTNYRLISCNTSVITQACPKVSFEPIPIHYCAPAGFAILKCNDKKFNGSGPCTNVSTVQCTHGIRPVVSTQLLLNGSLAEEDVVIRSENFTKTIKTIIVQLNASVMINCTRPNNNTRKGIHIGPGRAFYATGDIIGDIRQAHCNLSGVHWNNTLTKIVEKLREQFGNKTIIFNQSTGGDPEVVTHSFNCGGEFFYCDSTKLFNSNWTIGEDTDWFLNGTITLPCRIKQIVNMWQEVGKAMYAPPISGQISCNSTITGLLLTRDGGVDNNNTEIFRPGGGDMRDNWRSELYKYKVVQIEPLGIAPTKAKRRVVQREKRG--IGAVFLGFLGAAGSTMGAASVTLTVQARQLLSGIVQQQNNLLKAIDAQQHLLQLTVWGIKQLQARVLAVERFLRDQQLLGIWGCSGKLICTTAVPWNTSWSNKTYHEIWENMTWMEWEREIDNYTTTIYNLIEKSQNQQEKNEQELLELDKWASLWNWFDITKWLWYIKIFIMIVGGLVGLRIVFTVLSIVNRVRKGYSPLSFQTHHPTQRGPDRPEGTEEEGGERDRDRSDRLVDGFLTLIWVDLRSLFLFSYHRLRDLILIVTRIVELLGRRGWEALKYCWNLLQYWSQELKSSAVSLLNATAIAVAEGTDRIIELAQRIFRAIIHIPRRIRQGLERALL
>B.CH.00.M1_0007251_NFLG95.KC797171
MKVKGIRKNYQHLWRWGTMLLGMLMICSATEQLWVTVYYGVPVWKEATTTLFCASEAKAYSTEVHNVWATHACVPTDPDPQELELKNVTENFDAWKNNMVEQMHEDIISLWDQSLQPCVKLTPLCVTLNCTNATSTAENATNSTVGKPDMEIKNCSFNITASRRDKIQREYALFYKLDLVPIEDNTSYYRLISCNTSVLTQACPKVTFEPIPIHYCAPAGFAILKCNDKKFNGKGPCKNVSTVQCTHGIRPVVSTQLLLNGSLAEEEVVIRSDNFTNNAKTIIVQLKKSVMINCTRPNNNTLKSIHIGPGRAFYTTGQIIGDIRQAHCNISKKDWNNTLQQVVTKLGGQFS-KKIAFNQSSGGDPEIVMHTFNCAGEFFYCNTTQLFNSTWS-NSSGTWNDNDTITLPCRIKQIINMWQEVGKAMYAPPIKGKIRCSSNITGLLLTRDGGNTNNTIETFRPGGGDMRDNWRSELFKYKVVQIEPLGVAPSRAKRRAVQREKRAVGLGAMFLGFLGAAGSTMGAVSMTLTVQARQLLSGIVQQQSNLLRAIEAQQHMLQLTVWGIKQLQARVLAVERYLQDQQLLGIWGCSGKRICTTAVPWNASWSNKSYDQIWKNMTWMQWEKEINNYTDLIYTLIEDSQSQQDDNEQKLLELNEWASLWNWFNIAKWLRYIKIFIMIVGGLIGLRIVFAVLSIVNRVRQGYSPLSFQTHLPAPRGPDRPGGIEEEGGEGDRDRSSRLVHGFLALIWDDLRSLFLFSYHHLRDLLLIAARIVELLGRRGWEALKYWWNLLQYWIQELKNSAVSLSDATAIAVAEGTDRVIELVQRAYRAIIHIPARIRQGAERALL
>B.CH.01.HIV_CH_BID_V3531_2001.JQ403024
MKVKETRKNWQHLWKWGIMLLGMLMICSAKEQLWVTVYYGVPVWKEANTTLFCASDAKAYDTEVHNVWATHACVPTDPNPQEIVMENITEEFNVWKNNMVEQMHEDIVNLWDQSLKPCVKLTPLCVTLNCTDYVRNDNNTNSSVLRMEPGEIKNCSFNITTNIRDKIQRTYALFYKLDVVPIDNENNSYRLISCNTSVITQACPKVSFQPIPIHYCAPAGFAILKCNEKGFSGKGECKNVSTVQCTHGIRPVVSTQLLLNGSLAEEEVVIRSENFTDNTKTIIVQLNKAVVINCTRPNNNTRKGIHIGPGSAFYTTGDIIGDIRQAHCNISEADWNNTLGQIAAKLKEKF-NKTIVFNQSSGGDPEIVMHSFNCGGEFFYCNTTQLFNRDWNDTSTINSTENRNITLPCRIKQIINMWQEVGKAMYAPPIQGQIRCSSNITGLLLTRDGGNDNTTTEIFRPVGGNMRDNWRSELYKYKVVQIEPLGLAPTKAKRRVVQREKRAVTLGAMFLGFLGAAGSTMGAASMTLTVQARQLLSGIVQQQNNLLKAIEAQHHLLQLTVWGIKQLQARVLAVERYLKDQQLLGIWGCSGKLICTTAVPWNASWSNKSLDDIWNNMTWIQWEREIDNYTGLIYTLLEKSQNQQEKNEQELLELDKWASLWNWFSITKWLWYIKIFIMIVGGLIGLRIIFAVLSIVNRVRQGYSPLSLQTHLPATRGPDRPEGIEEEGGERDRDRSVRLVTGFLPLIWDDLRSLCLFSYRRLRDLLLIAKRIVELLGRRGWEVLKYWWNLLQYWSQELKNSAISLLNATAIVVAEGTDRIIEGVQRAFRAFIHIPVRIRQGLERALL
>B.CH.01.HIV_CH_BID_V3533_2001.JQ403025
MRVRGIKKNCQHWW--GIMLLGMLMICNAAEQTWVTVYYGVPVWKEANTTLFCASDAKAYDTEAHNVWATHACVPTDPSPQEVTLGNVTENYNMWKNNMVEQMQEDVISLWDQSLKPCVKLTPLCVTLNCTDVKSGNNTTNRTWDRIEEGEIKNCSFNITTSMRKKMQKEYATFYNLDIVPIDDDNTSYRLISCNTSVITQACPKISFEPIPIHYCAPAGFAILKCNDKKFNGTGPCNNVSTVQCTHGIRPVVSTQLLLNGSLAEEEVVIRSENITNNAKTIIVQLKEAVEINCTRPNNNTRKSINMGPGRAFYATGDIIGDIRQAHCNISWTKWNKTLQQVVDKLREHFKNKTIVFNHSSGGDPEIVMHSFNCGGEFFYCNSTKLFNSTWDTNTTGLDNDNDTFILPCRIKQIINLWQEVGKAMYAPPIKGQIRCSSNITGLLITRDGGSNGT-DEIFRPGGGDMRDNWRSELYKYKVVKIEPLGLAPTKAKRRVVQREKRAVGFGALFLGFLGAAGSTMGAASVTLTVQARQLLSGIVQQQNNLLKAIEAQQHLLQLTVWGIKQLQARVLAVERYLKDQQLLGIWGCSGKLICTTAVPWNTSWSNKSQNEIWNNMTWMEWEREIDNYTGLIYTLLEESQNQQEKNEQELLALDKWASLWNWFNITNWLWYIKIFIMIVGGLIGLRIVFTVLSIVNRVRKGYSPLSFQTPRPAQRGPDRPEGIEEEGGERDRDRSERLVTGFLPLIWDDLRSLCLFSYHRLRDLLLIVTRIVELLGRRGWEILKYCWSLLQYWSLELKKSAVSLFNTIAIVVAEGTDRVIEVVQRAVRALLHIPRRIRQGAERALL
>B.CH.01.HIV_CH_BID_V3534_2001.JQ403026
MRVTGIKMNCQHLWKGGILILGILMICSATNNLWVTVYYGVPVWKEATTTLFCASDAKGYDTEVHNVWATHACVPTDPNPQEVVLGNVTENFNMWKNNMVEQMHEDIISLWDQSLKPCVKLTPLCVTLSCTDFNNTTNTP-IKEMKMEPGEIKNCSFNITSNMRDKVQKEYALFYKLDITQIEGNSTRYRLISCNTSVITQACPKVTFEPIPIHYCAPAGFAILKCNDKKFNGSGPCTNVSTVQCTHGIRPVVSTQLLLNGSLAEEEIIIRSSNFTDNTKTIIVQLNETVEINCTRPNNNTRKSIPIGPGRAFYTTGDIIGDIRQAHCNLSRTKWENALKKIAIKLGEQFKNKTIVFNQSSGGDPEIVMHSFNCRGEFFYCNTTHLFKGTWNGTEWSNNTRNDTIILPCRIRQFINMWQEVGKAMYAPPIKGQISCSSNITGLILTRDGGNETEETETFRPGGGDMRDNWRSELYKYKVVKIEPLGVAPTKAKRRVVQREKRAVGIGALFLGFLGAAGSTMGAASMTLTVQARLLLSGIVQQQNNLLRAIEAQQHLLQLTVWGIKQLQARVLAVERYLKDQQLLGIWGCSGKLICTTAVPWNASWSNKSLDQIWQNMTWMEWEREIDNYTDLIYTLIEKSQNQQEKNEQELLELDKWASLWNWFDITQWLWYIKIFIMIVGGLIGLRIVFTVFSIVNRVRQGYSPLSFQTHLPAQRGPDRPDGIGEEGGERDRDRSGPLVDGFLAIIWVDLRSLCLFSYHRLRDLLLIVARTVGLLGRRGWEALKYWWNLLQYWSQELKNSAVSLLNATAIAVAEGTDRVIEVLQRAGRAILHIPTRIRQGLERALL
>B.CH.01.NAB1pre_cl_12.EU023916
MRAKGIRKNYQHWWKGGIMLLGMLMICSAAEQLWVTVYYGVPVWKEAATTLFCASDAKAYVPEVHNVWATHACVPTDPNPQEVVLGNVTENFNMWKNNMVEQMHEDVISLWDESLKPCVKLTPLCVTLNCTDWKNNNNTNTSSSLGSMEGEIKNCSFNISTRIKNKIQKEYALFNRLDVVSTDNDNTSYMLVNCNTSVITQACPKVSFEPIPIHYCAPAGFAILKCNDKKFNGKGPCTNVSTIQCTHGIKPVVSTQLLLNGSLAEGEVIIRSENFTNNAKTIIVQLNETVEINCTRPSNNTRKSITIGPGRAFYATGEIIGDIRKAHCNISRAKWENTLKKIATKLTEQFNKSTIIFNQSSGGDPEIVMHSFNCGGEFFYCNTTQLFNSTWVNGTNTGNSNSTDITLPCRIKQIVNRWQEVGKAMYAPPIRGQIRCNSSITGLLLTRDGGGNRTRTETFRPGGGDMRDNWRSELYKYKVVKIEPLGVAPTKAKRRVVQREKRAAL-GAMFLGFLGAAGSTMGAASVTLTVQARLLLSGIVQQQNNLLRAIEAQQHMLQLTVWGIKQLQARVLAVERYLRDQQLLGIWGCSGKLICTTNVPWNSSWSNKSRNEIWNNMTWMEWEREIDNYTSTIYNLLEKSQNQQEKNEQELLELDKWASLWSWFDITQWLWYIKIFIMIVGGLIGLRIVFTVLSIVNRVRQGYSPLSFQTRFPAPRGPDRPEGIEEGGGERDREGSTRLVTGFLPLIWDNLRSLCLFLYHRLRDLLLIVTRIVELLGRRGWEALKYLWNLLQYWSQELRNSAISLLNATAIAVAEGTDRVIEVVQRTGRAILNIPTRIRQGFERALL
>B.CH.02.HIV_CH_BID_V3511_2002.JQ403019
MRVKEMRKPWQLLWKGGFVLLGMLMICRATTDLWVTVYYGVPVWKEATTTLFCASDAKAYKTEVHNVWATHACVPTDPNPQEVMLKNVTENFNMWKNNMVEQMHEDIISLWDQSLKPCVKLTPLCVTLNCTDVYRNDTNNNTNWGKIERGEVKNCSFNVTTNIKGRV-QEYAVFYKLDVVPIKESYSSYILTHCNTSVVKQACPKVTFEPIPIHYCTPAGYALLKCNDKKFNGTGPCKNVSTVQCTHGIRPVVSTQMLLNGSLAEEEVVIRSENFTDNAKTIIVQLKDPVNISCTRPNNNTRKSVRIGPGQALYTTD-IIGDIRQAHCNISRKDWNKTLQQIVPKLRKQF-NNTIVFQPSSGGDIEIETHSFNCGGEFFYCNTTQLFNSTWSDNSTGNGTGGEVITIPCRIKQIVNMWQRVGKAIYAPPIKGQINCTSNITGLLLTRDGGNTSRDNETFRPGGGNMRDNWRSELYKYKVVRIEPLGVAPTKAKRRVVQREKRAVGIGAMFLGFLGAAGSTMGAASMALTVQARQLLSGIVQQQNNLLRAIEAQQHMLQLTVWGIKQLQARVLAVERYLKDQQLLGIWGCSGKLICTTAVPWNTSWSNKSLNQIWDNMTWMEWEREIDNYTGLIYTLIEESQNQQEKNEKELLELDKWASLWTWFDITNWLWYIKIFIMIVAGLVGLRIICAVLSIVNRVRQGYSPLSFQTRLPTQRGPDRPEGIEEEGGERDRDGSSQLVHGFLAIIWIDLRSLCLFSYHRLRDLLLIVARIVELLGRRGWEALKYWWNLLQYWIQELKSSAVSLFNATAIAVAEGTDRIIEAVRRTFWAFIHIPRRIRQGLERALL
>B.CH.02.HIV_CH_BID_V3527_2002.JQ403021
MRVKGIRKNYQHLWGWGIMLLGILMICSASEKLWVTVYYGVPVWKEATTTLFCASNAKAYDTEMHNVWATHACVPTDPNPQEVELENVTENFNAWKNDMVEQMHEDVISLWDQSLKPCVKLTPLCVTLKCTDVNCTRNNNTINNSSLGTIDMKNCSFNTTTNLRNKMQKTYALFHKLDVVPIDNNNTSYMLIGCNTSVFTQACPKITFEPIPIHYCAPAGFAILKCKNKTFEGKGPCTNVSTVQCTHGIRPVVSTQLLLNGSLAEEEIVIRSVNFSDNAKTIIVQLNESVVINCTRVNNNTRKSINIGPGRAFYATGDIIGDIRQAHCNISREDWNKTLRQVAQRLSRQYNNTKVVFKPSSGGDPEITMHSFNCGGEFFFCNTTPLFNSTRLSNGTWLFNPKANITLQCRIKQIINMWQEVGKAMYAPPIKGLIRCKSNITGLLLTRDGSTNST-EEIFRPGGGDMRDNWRSELYKYKVVKIEPLGVAPTKAKRRVVQREKRAVGIGAMFLGFLGAAGSTMGAASITLTVQARQLLSGIVQQQNNLLRAIEAQQHLLQLTVWGIKQLQARVLAVERYLRDQQLLGIWGCSGKLICTTTVPWNASWSNKSLNQIWDNMTWMEWEREIDNYTSLIYNLLEKSQNQQEKNEQDLLELDKWANLWNWFDITNWLWYIKIFIMIVGGLIGLRIVFTVLSIVNRVRQGYSPLSFQTHLPAQRGPDRPGGTEEEGGERDRDRSGQLVDGLLTIIWVDLRSLCLFSYHRLRDLLLILARTVELLGRRGWEILKYWWNLLQYWGQELKNSAASLFNTAAIAVAEGTDRVIEIFQRAGRAVLNVPRRIRQGFERALL
>B.CH.02.HIV_CH_BID_V3539_2002.JQ403029
MKVKGTRKNYQHLWRWGIMLLGMLMICSTAEQLWVTVYYGVPVWKDATATLFCASDAKAYDKEVHNVWATHACVPTDPNPQEIVLENVTENFNMWKNNMVEQMHEDIISLWDQSLKPCVKLTPLCVTLNCTDVGNDTDTRNNSWGIMEKGEIKNCSFNITTSVRDKVQREYALFYKLDVIPIDNDNRTYRLISCNTSVITQACPKVSFEPIPIHYCAPAGFGILKCNDKRYNGTGPCKNVSTVQCTHGIRPVVSTQLLLNGSLAEEEIVIRSDNITDNTKTIIVQLNDTVVINCTRPNNNTRKSIHIGPGRAFYTTGQIIGDIRQAHCNISGTKWNNTLKQIADKLREQF-NKTIVFNQSSGGDPEVVMHTFNCGGEFFYCNTAQLFNSTWGVANSTWN-VSDNITLPCRIKQIINMWQEVGKAMYAPPIQGQIRCSSNITGIILTRDGGNGNGTTEIFRPGGGDMRDNWRSELYKYKVVKIKPLGVAPTKAKRRVVQREKRAVTLGAMFLGFLGAAGSTMGAASITLTVQARQLLSGIVQQQSNLLRAIEAQQHLLQLTVWGIKQLQARVLAVERYLQDQQLLGIWGCSGKLICTTTVPWNNSWSNRTLNKIWNNMTWMEWEREIDNYTNEIYNLLEASQNQQEKNEQELLALDKWASLWNWFDISNWLWYIKLFIMIVGGLIGLRIVFAVLAIVNRVRQGYSPLSFQIHHPGPRGPDRPEGTEEEGGERDRDRSERLAAGFLVLIWDDLRSLCLFSYHRLIDLLSIVVRIVETLGRRGWEILKYWWNLLQYWIQELKNSAVSLLNATAIAVAEGTDRVIEVIQRACRAILHIPRRVRQGLERALL
>B.CH.02.HIV_CH_BID_V4404_2002.JQ403041
MRVMETRKNYQHLWKWGIMLLGMLMICNAGQQLWVTVYYGVPVWKEATTTLFCASDARAYHTEVHNVWATHACVPTDPSPQEVVLQNVTENFNMWKNNMVDQMHEDIISLWDQSLKPCVKLTPLCVTLNCADWKNGTNTRNSSMGVVEGKEMKNCSFNITTSIRDKVKKEYALFYKLDVVPIDNENDSYRLISCNTSVITQACPKVSFEPIPIHYCAPAGFAIIKCNNKTFNGRGPCTNVSTVQCTHGIRPVVSTQLLLNGSLAEEEVVIRSENFTNNAKVIIVQLKKPVEINCTRPGNNTRKSINIGPGRAFYATGNIIGDIRQAHCNLSRATWDETLKEIATKLREQFVNKTIVFKDSSGGDPEVVMHTFNCGGEFFYCNTTRLFNSTWNSTESNNTIGNGTITLPCRIKQIVNMWQEVGKAMYAPPIRGQIRCSSNITGLILTRDGGHGGHTTEIFRPGGGDMRDNWRSELYKYKVVKLEPLGIAPTSARRRVVQREKRAVGIGAMFLGFLGAAGSTMGAASVTLTVQARLLLSGIVQQQNNLLKAIEAQQHMLQLTVWGIKQLQARVLAVERYLKDQQLLGIWGCSGKLICTTNVPWNKTWSNKTQEQIWDNMTWMQWEREIDNYTGLIYTLLEESQNQQEKNEQELLALDKWASLWNWFDITKWLWYIKIFIMIVGGLVGLRIVFVVLSIVNRVRQGYSPLSFQTRLPAQRGPDRPEGIEEEGGERDRDRSRPLADGFLAIIWVDLRSLFLFSYHHLRDLLLIAARTVELLGRRGWEALKYWWSLLQYWSQELKNSAVSLLNALAIAVAEGTDRIIELVQRTCRAIINIPTRIRQGLERALL
>B.CH.02.HIV_CH_BID_V4478_2002.JQ403047
MRVKEIRKNWQHLWRWGTMLLGMLMICSAATNLWVTIYYGVPVWKEANTTLFCASDAKAYETEVHNVWATHACVPTDPNPQEIEL-NVTENFNMWKNNMVEQMHEDVISLWDQSLKPCVKLTPLCVILNCNHSVGNDTGARNNSSLEMKEQIKNCSFNVSTFGKNEVQKRYAIFDKLDIMQSEHSNVSYRLRHCNTSVITQACPKVSFEPIPIHYCAPAGFAILKCNDKMFNGTGPCTNVSTVQCTHGIRPVVSTQLLLNGSLAEKEVVIRSENFTDNVRNIIVQLNQSVEINCTRPNNNTRQSVTRGPGKVYYTTG-IIGDIRQAHCNLSRTEWNDTLKQVVKKLREQYVNKTIKFEPSKGGDPEIILHSFNCGGEFFFCNTSQLFSSTWLSNGTWNGTTTGNITLPCRIKQIINMWQEVGKAMYAPPIKGPIKCSSNITGLILTRDGGINNTDTEVFRPTGGNMKDNWRSELYKYKVVKIEPLGVAPNKAKRRVVQREKRAVGLGAVFLGFLGAAGSTMGAAAVTLTVQARQLLSGIVQQQNNLLRAIEAQQHMLQLTVWGIKQLQARILAVERYLKDQQLLGLWGCSGKLICPTAVPWNTSWSNKSYEYIWGNMTWMEWEREIDNYTGLIYTLIEESQNQQEKNELELLELDKWDSLWNWFSITHWLWYIKIFIMIVGGLIGLRIVFAVLSIVNRVRQGYSPLSLQTHLPGPRGADRPEGIEGEGGERDRDRSTRLVNGFLPLIWDDLRSLCLFSYHRLRDLLLIVARIVELLGRRGWEALKYWWNLLQYWSQELKNSAVSLLNATAIAVGEGTDRIIEAVQRIFRAFLHIPRRIRQGAERALL
>B.CH.03.HIV_CH_BID_V4421_2003.JQ403043
MRVMVTKKSYQHWWKGGMMLLGMVMICSATEKLWVTVYYGVPVWREATTTLFCASDAKAYDTEVHNVWATHACVPTDPNPQEIKLEMVTENFNMWKNNMVEQMHEDIISLWDQSLKPCVKLTPLCVTLNCTNYNGTNTTSTSTDGRWEKEEIKNCSFNITAGIRDKVQKEHALFYSLDIVPIENSNSNYRLRSCNTSIITQACPKVTFEPIPIHYCAPAGFAILKCNNKTFNGTGTCNNVSTVQCTHGIKPVVSTQLLLNGSLAEEEIVIRSENITNNAKTIIVHLNESVEINCTRPNNNTRKSIHIGLGRTFYATGDIIGDIRQAHCNLSLAKWNTTLKRVVDKLREQFRNKTIVFNQSSGGDPEIILHTFNCGGEFFYCNSTKLFNSTWYRNDTGTWNENDTLTLPCRIKQIINRWQEVGKAMYAPPIRGQIRCTSNITGILLTRDGGNTNNETEIFRPGGGDMRDNWRSELYKYKVVKIEPLGLAPTRAKRRVVRIEKRAVTLGAMFLGFLGAAGSTMGAASVTLTVQARQLLTGIVQQQNNLLKAIEAQQHLLQLTVWGIKQLQARVLAVERYLRDQQLLGIWGCSGKLICTTNVPWNASWSNKSQKEIWENMTWMQWEREIDNYTGIIYNLLEASQNQQEKNEQELLALDKWASLWSWFDITNWLWYIKIFIMIVGGLIGLRLIFTVLSIVNRVRQGYSPLSFQTLRPAARGPDRPEGIEEEGGERDRDRSDRLVPGLLALIWIDLRSLCLFSYHRLRDLLLIVTRTVELLGRRGWEALKYWWNLLQYWSQELKNSAVSLLNVTAIAVAEGTDRIIELLQRAGRAILNIPRRIRQGAERALV
>B.CH.03.HIV_CH_BID_V4470_2003.JQ403045
MRVKEIRKNCQRLWRWGIMLLGMLMICSAEEQLWVTVYYGVPVWKEADTTLFCASDAKAYDTEKHNVWATHACVPTDPNPQEIRLENVTENFNMWKNNMVEQMQEDIISLWDQSLKPCVELTPLCVTLNCTDLNTTRANSTSSFGYMEKGEIKNCSFNVTTNIRDKVQKTYAFFYDLDVIQIDNSNTTYRLISCNTSVIKQACPKVSFEPIPIHFCAPAGFAILKCKDKRFNGTGPCKNVSTVQCTHGIRPVVSTQLLLNGSLAEEEIVIRSENLTDNAKTIIVQLNESVQINCARPNNNTRKGIHIGPGRAFYTTGEIIGDIRQAHCNISRAKWNNTLRQVARKLREQFGNATIVFNRSSGGDPEIVMHSFNCGGEFFYCNTTQLFNSSWD-NSTENGNSNNLIILPCRIKQIINMWQKVGKAMYNPPIQGQISCSSNITGLLLTRDGGKSENTTEIFRPGGGDMRDNWRSELYKYKVVKIEPLGVAPTKAKRRVVQREKRAVGLGALFLGFLGAAGSTMGAASVTLTVQARQLLSGIVQQQNNLLRAIEAQQHLLQLTVWGIKQLQARVLAVERYLKDQQLLGIWGCSGKLICTTTVPWNISWSNKSLSDIWDNMTWMEWEKEIDNYTGLIYSLIEESQNQQEKNELELLQLDKWASLWNWFDISNWLWYIKIFIMIVGGLVGLRIVFTVLSIVNRVRQGYSPLSLQTHLPAARGPDRPGGIEEEGGERDRGRSEPLVNGFLTLIWVDLRSLCLFSYHRLRDLLLIVTRIVELLGRRGWEALKYWWNLLQYWSQELKNSAVSLFNAIAIAVAEGTDRVIEAFQRIGRALLHIPRRIRQGLERALL
>B.CH.03.HIV_CH_BID_V4474_2003.JQ403046
MRAREMRKNYQHLW--GIMLLGMLMICSAGDKLWVTVYYGVPVWKEATTTLFCASDAKAYSTEMHNVWATHACVPTNPNPQEVVLENVTENFNMWKNNMVDQMHEDIISLWDESLKPCVKLTPLCVTLHCTNVTTTATRTTSPVNNEMVGEMKNCSFNITTDVGKKARTQYAIFNTLDVVPIDKNSTSYMLVSCNTSAITQTCPKVSFEPIPIHYCTPAGFALLQCNDKEFNGTGPCKNVSTVQCTHGIRPVVSTQLLLNGSLAEGEIIIRSENISNNAKTIIVQLNETVVINCTRPNNNTRRSIQIGPGRSFFATGDIIGDIRRAHCTIRGQEWNNTLKQIAIKLREQFVNKTIIFNHSSGGDPEIVRFSFNCGGEFFYCDTTQLFNSTWNGTEGNF--TETNITLPCRIKQIVNRWQEVGRAMYAPPISGIIRCSSNITGLLLTRDGGISNNGSETFRPGGGDMRDNWRSELYKYKVVKIEPLGLAPTKAKRRVVQREKRAVTLGAVFLGFLGAAGSTMGAASITLTVQARLLLSGIVQQQNNLLKAIEAQQHMLQLTVWGIKQLQARVLAVERYLRDQQLLGIWGCSGKLICTTAVPWNTSWSNKSLDDIWENMTWMQWEREIDNYTDLIYNLLEKSQNQQEKNEQELLELDKWASLWSWFDITQWLWYIKIFIMIVGGLIGLRIVFTVLSIINRVRQGYSPLSFQTRFPAARGPDRPEGIEEEGGERDRDRSSRLVHGFLALVWDDLRSLCLFSYRHLRDLLLIAARIVELLGHRGWEALKYWWNLLQYWIQELKNSAVSLFNATAVAVAEGTDRLIEAVQRLGIAFLNIPRRIRQGLERALI
>B.CH.03.NAB2pre_cl_3.EU023919
MRVKGIRKNYQHLWRWGTMLLGLLMICSAAENLWVTVYYGVPVWKEATTTLFCASDAKAYDTEVHNVWATHACVPTDPNPQEIELINVTENFNMWKNDMADQMHEDIISLWDQSLKPCVKLTPLCVTLDCTNISTNGTN----STLEAVKEMTNCSFNLTTSRREKMQKEYALFYKLDVVPIDKNKTRYRLISCNTSVITQACPKVSFEPIPIHYCAPAGFVILKCNNKTFNGLGPCNNVSTVQCTHGIKPVVSTQLLLNGSLAEKEVVIRSANFTDNAKIIIVQLNVSVGINCTRLNNNTRRSINIGPGRAWYTTGEVIGDIRKANCTLSRKSWNDTLQKVVEKLREQFGNKTIIFKQSSGGDLEIVSHSFNCGGEFFYCNTTQLFNSTWEVNNTESNTSNDTITLPCRIKQIINMWQKVGKAMYAPPIKGLIRCSSNITGLLLTRDGGNGPNTNEAFRPAGGDMRDNWRSELYKYKVVQLEPLGIAPTKAKRRVVQREKRAVGIGAMFLGFLGAAGSTMGAASLTLTVQARQLLSGIVQQQNNLLRAIEAQQHLLQLTVWGIKQIQARVLAVERYLRDQQLLGLWGCSGRLICTTTVPWNTSWSNKNLSQIWDNLTWMQWEKEIDNYTDLIYTLITKSQIQQEQNEKELLELDKWASLWNWFDITKWLWYIKIFIMIVGGLIGLRIVFTVLSIVNRVRQGYSPLSFQTRLPVPRGPDRPEGTEGEGGEQDRDRSGRLVNGFLALIWDDLRNLCLFGYHRLRDLLLIAARIVELLGRRGWEILKYWWNLLQYWSQELKNSAVSLFNATAITVAEGTDRVIEVVQRAYRAFLHIPRRIRQGFERALL
>B.CH.03.NAB3pre_cl_43.EU023921
MRVKGMRKNCQHSWKGGIMLLGILMICSVAGQLWVTVYYGVPVWKEANTTLFCASDAKAYDTEVHNVWATHACVPTDPNPQEVALKNVTENFNMWKNNMVEQMHEDIISLWDQSLKPCVKLTPLCVTLNCTNVNNTNSGTNTIGGKMEEGEIKNCSFNITTSIRDKVQKEFALFYKVDIVPITNNNTSYRLISCNTSVITQACPKISFEPIPIHYCAPAGFAILRCNNKEFSGTGPCTNVSTVQCTHGIRPVVSTQLLLNGSLAEGEVVIRSENFTDNAKTIIVHLNESVQINCTRPNNNTRKSIHIGPGRAFYATGAIIGNIRQAHCNISRAKWNKTLGQIVDKLRKQFKATTIVFNHSSGGDPEIVMHSFNCGGEFFYCNSTELFNSTWNQNDTRNNTQNDTITLPCRIKQIINMWQEVGKAMYAPPIRGQIRCSSNITGLLLTRDGGNDGGKTETFRPGGGNMRDNWRSELYKYKVVKIDPIGVAPTKAKRRVVQREKRAMGLGAMFLGFLGAAGSTMGAASITLTAQARQLLSGIVQQQNNLLRAIEAQQHLLQLTVWGIKQLQARVLAVERYLKDQQLLGVWGCSGKLICTTTVPWNASWSNKSLDEIWNNMTWMKWEREIDNYTDLIYTLLEKSQIQQEKNEQELLELDKWASLWNWFDITNWLWYIKIFIMIVGGLIGLRIVFTVLSIVNKVRQGYSPLSFQTLCPAPRGPDRPEGIEDEGGERDRATSVRLVNGFLALIWSDLRSLCLFSYRHLRDILLIVARTVELLGRRGWEVLKYWWNLLQYWRQELKNSAISLLNATAIAVAEGTDRIIEALRRAFRAILHIPTRIRQGAERALL
>B.CH.03.NAb4pre_cl_1.EU023922
MRVEGIRKSCQPCWKWGIMLLGILMICSAAGQLWVTVYYGVPVWKEATTTLFCASDAKAYDTEVHNVWATHACVPTDPDPQEVPLENVTEKFNAWKNNMVEQMHEDIISLWDQSLKPCVKLTPLCVTLNCTDVKNNSSSNDTNNGNWEQTEMKNCSFNVTTSIRDKIQKEYAIFYNLDIVPIDKDNTSYRLMSCNTSVITQACPKVSFEPIPIHYCAPAGFAILKCKDNKFNGTGLCKNVSTVQCTHGIRPVVSTQLLLNGSLAKEEVVIRSENFTNNAKTIIVQLNETVEINCTRPNNNTRRSIPIGPGRAFYATD-IIGDIRQAHCNISRAKWNNTLKQIVDKLRKQFGNKTIVFKKSSGGDPEIVMHSFNCGGEFFYCNTTQLFNSTWNGTNTEGTEGNDTITLPCRIRQIINMWQEVGKAMYAPPIRGQIRCSSNITGLLLTRDGGTNETETEIFRPGGGDMRDNWRSELYKYKVVKIEPLGVAPTKAKRRVVQREKRAVGLGAMFLGFLGAAGSTMGAASVTLTVQARQLLSGIVQQQNNLLKAIKAQQHLLQLTVWGIKQLQARVLAVERYLKDQQLLGIWGCSGKLICTTAVPWNASWSNKSLNEIWDNMTWMQWEREINNYTGLIYNLLEESQNQQEKNEQDLLELDKWANLWNWFNITNWLWYIKIFIMIVGGLVGLRIVFTVLSIVNRVRQGYSPLSFQTPRPASRGPDRPEGIEEEGGERGRTSSERLVNGFLAIFWVDLRSLCLFSYHRLRDLLLIVARIVELLGRRGWEALKYCWNLLQYWGQELKNSAVSLLNATAIAVAEGTDRVIEVLQRACRAILHIPRRIRQGAERALL
>B.CH.04.HIV_CH_BID_V4408_2004.JQ403042
MRARGIRRNYQHLLKWGTMLLGMLMICSATENLWVTVYYGVPVWKEANTTLFCASDAKAYQSEAHNVWATHACVPTDPNPQEVRLENVTEDFNMWKNNMVEQMHEDIISLWDQSLKPCVKLTPLCVTLNCTDLKNTTNTNSTNTSSWREIEMKNCSFNVTTSIRDKWHKEYALFYKLDVMPIDNDNASYTLINCNTSVITQACPKVSFEPIPIHYCAPAGFAILKCNDNKFNGTGPCKNVSTVQCTHGIRPVVSTQLLLNGSVTEGDVVIRSENLTDNTKTIIVQLKEPIKINCTRPNNNTRKSIHIGPGRAFYATGDIIGDIRQAHCNLSREQWNNTLKQIVNKLRENFGNTTIVFNQSSGGDPEIVMHSFNCGGEFFYCNTAQLFNSTWNWNDTTKSNGPDNITLPCRIKQIINRWQEVGKAMYAPPISGLVRCVSNITGLLLTRDGGTDNT-TEIFRPGGGNMKDNWRSELYKYKVVKIEPLGIAPTKAKRRVVQREKRAITIGAMFLGFLGAAGSTMGAASMTLTVQARLLLSGIVQQQNNLLRAIEAQQHLLQLTVWGIKQLQARVLAVEAYLKDQQLLGIWGCSGKLICTTAVPWNTSWSNKSLDRIWNNMTWMEWDREINNYTSLIYSLIEESQNQQEKNEQDLLELDKWASLWNWFSITNWLWYIKIFIMIVGGLVGLRIVFTILSIVNRVRQGYSPLSLQTRLPAPRGPDRPEGIEGEGGERDRDTSAPLVTGFLELIWVDLRSLCLFSYRHLRDLLLIVARIVELLGRRGWEVLKYWWSLLQYWSQELKNSAVSLLNATAIAVAEGTDRIIETIQRIGRAIIHIPRRIRQGLERALL
>B.CH.08.M2_0803101_NFLG8.KC797225
MKVKGTKKNYQHLWRWGMMLLGMLMICSSADQLWVTVYYGVPVWKEATTTLFCASDAKAYDTEVHNVWATHACVPTDPNPQEVVLGNVTENFNMWKNNMVEQMHEDIISLWDQSLKPCVKLTPLCVTLNCTDDLKNNNNSSTSEAPMEKGEIKNCSFDVDTGISKKIQKEYALFYKLDVVPIEDKYSNYRLISCNTSIITQACPKVTFEPIPIHYCAPAGFAILKCNDKKFNGTGPCTNVSTVQCTHGIRPVVSTQLLLNGSLSEEEVVIRSENFTNNAKTIIVQLNETIQINCTRPNNNTRKGIHIGPGRTFFATGDIIGDIRQAHCTINGAQWNATLQQIVAKLREQFRNKTIKFEPSPGGDPEIMMHSFNCGGEFFYCNTSQLFNSTWNATGTQNTTKIGNITLPCKIKQIINRWQEVGKAMYAPPIKGLINCVSNITGILLTRDGGHSKNDTEVFRPGGGDMRDNWRSELYKYKVVKIEPLGVAPTKAKRRVVQREKRAVTLGAMFLGFLGAAGSTMGAASLTLTVQARQLLSGIVQQQNNLLRAIEAQQHMLQLTVWGIKQLQARVLAVERYLRDQQLLGIWGCSGKLICTTAVPWNTTWSNKTLEQIWGNMTWMQWEKEIDNYTNVIYTLIEDAQNQQEKNEQELLELDKWANLWSWFDISNWLWYIKIFIMIVGGLIVLRIIFAVLSIVRRVRQGYSPLSFQTHLPVPRGPDRPEGTEEEGGERDRDTSIRLVDGFLALIWDDLRSLCLFSYHRLRDLLLIVTRTVGLLGRRGWEALKYLWNLLQYWSQELKNSATNLLNTIAIAVAEGTDRIIELAQRGFRAFLHIPRRIRQGLERALQ
>B.CH.x.NAB10pre_cl_2.EU023929
MTVTGIRKNYQNLWKWGIMLLGMLMICRANEK-WVTVYYGVPVWREATTTLFCASDATAYNTEVHNVWATHACVPTDPSPQEVAMENVTENFNMWKNNMVEQMHEDIISLWDQSLKPCVKLTPLCVTLNCINYNNTKNGTNPLKEKEDIGEIKNCSFNITTDLRDKVRKEYALFYKLDVTPIDPNYTRYRLISCNTSVITQACPKVSFEPIPIHYCAPAGFAILKCNNEQFNGTGPCKNVSTVQCTHGIRPVVSTQLLLNGSLAKEEVVIRSENFTNNAKTIIVQLKEPVQMNCTRPNNNTRKSIRIGPGSAFYTTGEIIGDIRKAHCTLNKTEWNNTLSQIVKKLREQFKNRTIIFNQSAGGDPEIVMHTFNCGGEFFYCNTTQLFNSTWYSNSTWNSTTAGNITLPCRIKQIVNRWQGVGKAMYAPPIRGQIRCSSNITGLILTRDGGPNNT-TETFRPGGGDMRDNWRSELYKYKVVQIEPLGVAPTKAKRRVVQREKRAVGIGAVFLGFLGAAGSTMGAASLTLTVQARQLLSGIVQQQNNLLRAIEAQQHLLQLTVWGIKQLQARVLAVERYLKDQQLLGIWGCSGKLICTTNVPWNSSWSNKSLENIWNNMTWMEWDREINNYTTLIHTLLEESQNQQEKNEQELLELDKWASLWNWFDISNWLWYIKIFIMIIGGLIGLRIVFTVLSIVNRVRQGYSPLSFQTPRPAPRGPDRPEGIEEEGGERDRDRSGRLVGGFLALIWVDLWSLCLFSYHHLRDLLLIVTRIVELLGRRGWEALKYWWNLLQYWSQELKNSAISLLNATAVAVAEGTDRIIEVLQRAGRAILHIPTRIRQGLERALL
>B.CH.x.NAB11pre_cl_18.EU023932
MKVKETRKNYWDLWRWGTMLLGMLMICNATEQLWVTIYYGVPVWKEADTTLFCASDAKAYETEKHNVWATHACVPTDPNPQEVVMANVTENFNMWKNNMVEQMQKDIISLWDESLKPCVKLTPLCVTLSCTNTTLKCTQN--NSCSNLKEEMTNCSFNATSELRDKVRKQYAIFSKLDVVKLDSNTTEYRLINCNTSVITQACPKISFEPIPIHYCAPAGFAILKCNNKTFDGKGPCTNVSTVQCTHGIRPVVSTQLLLNGSLAEEEIVIRSDNISNNAKTIIVQLNESVAINCTRPHNNTRKSIHIAPGRAFYATGEIIGDIRQAHCNISRQQWNKTLEQVAKKLREKFVNKTIIFRKSSGGDPEIVMHSFNCRGEFFYCNTSQLFNGTWNGTHLSNTTENDTITLQCRIKQIINMWQEVGKAMYAPPIAGQINCSSKITGLLLTRDGSSTNEGTEIFRPGGGDMRDNWRSELYKYKVVGIEPIGIAPTKAKRRVVQREKRAVGLGAMFLGFLGAAGSTMGAASMTLTVQARQLLSGIVQQQNNLLRAIEAQQHVLQLTVWGIKQLQARVLALERYLRDQQLLGIWGCSGKLICTTTVPWNASWSTKNLSQIWENMTWMQWEKEIDNYTGLIYDLIEESQNQQEKNELDLLELDKWASLWNWFDITNWLWYIKIFIMIVGGLIGLRIVFAVLSVVNKVRQGYSPLSFQTLLPTPRGPDRPGETEEEGGERGRDRSVRLVNGFLALFWDDLRSLCLFSYHHLRNLLLIAARTVELLGRKGWGVLKYWWNLLQYWSQELRNSAVSLLNATAIAVAEGTDRIIEVIQRAFRAIIHIPRRIRQGLERILL
>B.CN.01.CNHN24.AY180905
MRVTGIRKNYQKLWRWGTLLLGMLMICSAAEKLWVTVYYGVPVWKDATTILFCASDAKAYKSEVHNIWATHACVPTDPNPQEVVLGNVTENFNMWKNDMVEQMHEDIISLWDQSLKPCVKLTPLCVTLDCTNLNITNISSNTSSTTGIGLEMKNCSFNITTSINTKV-KDYALFYKPDIVPVNNNNTRYRLINCNTSVITQACPKVSFEPIPIHYCAPAGFAILKCNNKTFNGTGPCTNISTVQCTHGIRPVVSTQLLLNGSLAEEEVMIRSSNFSNNAKIIIVQLNESVEINCTRPSNNTRKRVTLGPGRVWYTTGQIIGDIRRAHCNLSRTQWDKTLQQITKKLREQFGNKTIVFNHSSGGDPEIVMHSFNCGGEFFYCNTSRLFNSTWNSTRNNI--GNGTITLPCRIKQIINMWQEVGKAMYAPPIAGNISCSSNITGLLLTRDGGKNESTTETFRPAGGDMRDNWRSELYKYKVVRIEPLGVAPTKAKRRVVQRERRAVGIGAMFLGFLGAAGSTMGAASITLTVQTRQLLSGIVQQQRNLLRAIEAQQHLLQLTVWGIKQLQARVLAVERYLKDQQLLGIWGCSGKLICPTAVPWNASWSNKSLEVIWNNMTWMEWEREIDNYTKEIYNLIEESQNQQEKNEQELLELDKWASLWNWFEITKWLWYIKIFIMIVGGLVGLRIVCAILSIVNRVRQGYSPLSLQTRFPAQRGPGRPEGIEEEGGEQDRDRSERLVNGLLTLIWEDLRSLCLFSYHRLRDLLWI----VELLGRRGWEILKYLWNLLQYWIQELKNSAVSLLNTIAIAVAEGTDRVIEVVQRAFRAILHIPTRIRQGLERALL
>B.CN.03.CHNHLJBSF03009c34.AY905493
MRVTGIRKNCQHLWRWGTMLLGMLMICSAAENLWVTVYYGVPVWKDAITTLFCASDAKAYDTEVHNVWATHACVPTDPNPQEVVLGNVTENFNMWKNNMVDQMHEDIISLWDQSLKPCAKLTPLCVTLNCTNLKNTTSTMSNTNGTTEGGEMKNCSFNITTSTSTKV-TDYALFYKLDIIPIENDNTSYRLINCNTSVITQACPKVSFEPIPIHYCTPAGFAILKCNNKKFNGTGPCTNVSTVQCTHGIRPVVSTQLLLNGSLAEEEVVIRSVNFSNNAKVIIVQLKESVEINCIRPNNNTRKSIHMGPGQAWFATGDIIGDIRQAHCNISRTKWNDTLRQITKKLREQFGNKTIIFNQSAGGDPEIVMHSFNCGGEFFYCNTSQLFNSTWNGNTTWNNTGNSNITLPCRIKQIVNMWQEVGKAMYAPPIRGQIRCSSNITGLLLTRDGGTNKSNTETFRPGGGDMKDNWRSELYKYKVVKIEPLGIAPTKAKRRVVQREKRAVGIGAMFLGFLGAAGSTMGAASITLTVQARQLLSGIVQQQRNLLRAIEAQQHMLQLTVWGIKQLQARVLAVERYLKDQQLLGIWGCSGKLICTTAVPWNVSWSNKSLNEIWNNMTWMEWEREIDNYTREIYTLIEESQNQQEKNELELLELDKWASLWSWFDISNWLRYIRIFIMIVGGLVGLRIVFAVLSIVNRVRQGYSPLSLQTRFPTQRGPGRPEGIEEEGGERDRDRSERLVHGFLTLIWEDLRSLCLFNYHRLRDLLLIVARIVELLGRRGWEALRYWWNLLQYWIQELKNSAISLLNATAIAVAEGTDRVIEVVQRAYRAILNIPTRIRQGLERALL
>B.CN.03.SHXDC0081.JF932492
MRVTGIRKNYQHLWRWGTMLLGMLMICSAAENLWVTVYYGVPVWKEATTTLFCASDAKAYDTEVHNVWATHACVPTDPNPQEVVLVNVTENFNMWKNNMVEQMHEDIISLWDQSLKPCVKLTPLCVTLNCTDLRNNTTGTSNTSSIIEGREIKNCSFNIITSIGTTV-KDYALFNTLDIVSIDNYNTSYRLTHCNTSVITQACPKVSFEPIPIHYCTPAGFAIIKCNNKTFSGTGPCTNVSTVQCTHGIRPVVSTQLLLNGSLAEEEVVIRSSNFTNNAKIIIVQLNESVEINCTRPNNNTRKGVSLGPGRVWYTTGQIIGNIRQAHCNISRAKWNDTLKQVAGKLKEQFGNKTIIFNPSSGGDSEIVMHSFNCGGEFFYCNTSQLFNSIWYNNDTWNGTGDDNITLPCRIRQIVNLWQEVGKAMYAPPIKGQIRCSSNITGLLLTRDGGTNEGTNETFRPGGGDMRDNWRSELYKYKVVKIEPLGVAPTKAKRRVVQREKRAVGMGAMFLGFLGAAGSTMGAASMTLTVQARQLLSGIVQQQRNLLRAIEAQQHLLQLTVWGIKQLQARVLAVERYLKDQQLLGIWGCSGRLICTTAVPWNVSWSNKSYDEIWGNMTWMEWEREIDNYTREIYTLIENSQNQQEKNELELLELDKWASLWNWFDITKWLWYIKIFIMIVGGLIGLRIVFAVLSIVNRVRQGYSPLSFQTRFPAQRGPDRPEGTEEEGGERDRDRSETLVTGFLTLFWVDLRNLCLFSYHNLRDLLLIVARIVELLGRRGWEALKYWWNLLQYWIQELKNSAISLLNTTAIVVAEGTDRVIEVVQRAFRAIRNIPTRIRQGLERSLL
>B.CN.04.CHNHLJBF04016c4.AY905497
MRVMEIRRNCQPLWKWGTLLLGMLMICSATEKLWVTVYYGVPVWKEATTTLFCASDAKAYVAEVHNVWATHACVPTDPNPQEVVLGNVTENFNMWKNDMVDQMHEDIISLWDQSLKPCVKLTPLCVTLNCTDLRNTNNTSNNSSSPTEGGEMKNCSFNITTDIKTNV-KDYALFYKLDLVQAESDNTSYRLINCNTSVITQACPKVSFEPIPIHYCTPAGFAILKCNNKTFNGTGPCTNVSTVQCTHGIRPVVSTQLLLNGSLAEEEVVIRSSNFSDNAKIIIVQLNSSVEINCTRPNNNTRKSINIGPGQAWYATGQIIGDIRQAHCNISGEKWNSTLKLITEKLRVQFGNKTIIFNQSSGGDPEIVMHSFNCGGEFFYCNTSQLFNSINGTWNGTT--KNGNITLPCRIRQIVNRWQEVGKAMYAPPISGQIRCSSNITGLLLTRDGGTNESNNETFRPGGGDMRDNWRSELYKYKVVKIEPLGVAPTKARRRVVQREKRAVGIGAMFLGFLGAAGSTMGAASITLTVQARQLLSGIVQQQRNLLRAIEAQQHMLQLTVWGIKQLQARVLAVERYLKDQQLLGIWGCSGKLICTTNVPWNVSWSNKSLNEIWDNLTWMEWEREIGNYTTHIYTLLEQSQNQQEKNELELLELDKWASLWSWFDISNWLWYIRIFIMIVGGLVGLRIAFAVLSIVNRVRQGYSPLSLQTRFPTQRGPDRPEGIEEEGGEQDRDRSERLVNGFLTLFWEDLRSLCLFSYHRLRDLLLIVARTLELLGRRGWEALKYLWNLLQYWIQELKNSAISLLNATAIAVAEGTDRVIEVVQRVYRAILNIPTRIRQGLERALL
>B.CN.04.CHNHLJBF04029c2.AY905495
MRVTGIRRNYPHLWRWGTMFLWLLMICSATEKLWVTVYYGVPVWKEATTTLFCASDAKAYETEVHNVWATHACVPTDPNPQEVVLENVTENSNMWKNDMVEQMHEDIISLWDQSLKPCVKLTPLCVTLNCTNLNITNTSSNSSSSTTGGGEIKNCSFDITTSIGTKV-KDYAFFYKLDIAPIGNSNTSYRLISCNTSVITQACPKVSFEPIPIHYCAPAGFAILKCNNKTFSGTGPCTNVSTVQCTHGIRPVVSTQLLLNGSLAEDEVVIRSSNFTNNAKVIIVQLNESVTINCTRPNNNTRKSIHLGPGQAWYTTGEIIGDIRQAHCNLSRTKWNDTLRHITEKLREQFRNKTIIFNPPSGGDQEIVMHTFNCGGEFFYCNTTKLFNSIWNTNGTWNDTGNDTITLPCRIKQIVNMWQEVGKAMYAPPIRGQIRCSSNITGLLLTRDGGNNGTDTEIFRPAGGDMRDNWRSELYKYKVVKIEPLGVAPTRAKRRVVQREKRAVGIGAMFLGFLGAAGSTMGAASVTLTVQARQLLSGIVQQQRNLLRAIEAQQHMLQLTVWGIKQLQARVLAVERYLKDQQLLGIWGCPGKLICTTAVPWNISWSNKNLSQIWDNMTWMEWEKEISNYTKEIYTLIEESQNQQEKNELELLELDKWASLWNWFDISNWLWYIKIFIMIVGGLVGLRIVFTVLSIVNRVRQGYSPLSLQTHFPTQRGPGRPGGIDEEGGEQDRDRSERLVNGFLTLFWVDLRDLCLFSYHRLRDLLLIVARIVELLGRRGWEALRYWWNLLQYWIQELKNSAISLLNATAIAVAGGTDRVIEIAQRAFRAILNIPTRIRQGFERALL
>B.CN.04.CHNHLJSM04028c3.AY905494
MRVMGIRKNYPHLWRWGTMLLGMLMICSATEKLWVTVYYGVPVWKEANTTLFCASDAKVYATEVHNIWATHACVPTDPNPQEVVLGNVTENFNMWKNNMVEQMHEDIISLWDQSLKPCVKLTPLCVTLNCTNLNNTTNTSSSSSSMTEGGEIKNCSFNVTTSIKTKV-KDYAFFYKLDIVPIATDNTSYRLINCNTSVITQACPKVSFEPIPIHYCAPAGFVIIKCNNKTFSGTGPCTNVSTVQCTHGIRPVVSTQLLLNGSLAEEEVVIRSSNFTDNAKTIIVQLNESVVINCTRPNNNTRKSIHLGPGRTWYTTGQIIGNIRQAHCNLSRTGWKDTLKQITEKLREQFGNKTIIFNQSSGGDPEIAMHSFNCGGEFFYCNTTQLFNSTWKFNSTWNDTENGTIILPCRIKQIVNMWQEVGKAMYAPPISGQIRCSSNITGLLLTRDGGKEENTTETFRPGGGDMRDNWRSELYKYKVVKIEPLGVAPTKAKRRVVQREKRAVGIGAMFLGFLGAAGSTMGAASITLTVQARQLLSGIVQQQRNLLRAIEAQQHMLQLTVWGIKQLQARVLAVERYLKDQQLLGIWGCSGKLICTTAVPWNVSWSNKSLSEIWNNMTWMEWEKEINNYTREIYTLIEESQNQQEKNELELLELDKWASLWNWFDITKWLWYIKIFIMIVGGLVGLRIVFAVLSIVNKVRQGYSPLSLQTRLPTQREPGRPEGIEEEGGERDRDRSERLVSGFLTLFWEDLRDLCLFSYHRLRDLLLIVARIVELLGRRGWEALRYGWNLLQYWIQELKNSAISLLNATAIAVAEGTDRVIEVAQRAFRAILNIPTRIRQGFERALL
>B.CN.04.CNE63.HQ699978
MRVTGIRKNYQHLWRWGTMLLGMLMICSAADKLWVTVYYGVPVWKEATTTLFCASDAKAYETEVHNIWATHACVPTDPNPQEVVLGNVTENFDMWENNMVEQMHEDIISLWDQSLKPCVKLTPLCVTLNCTNLNDTTKTSNTTSSMIREGEIKNCSFNITTSIRTKV-KDYAFFYKLDIVQIDNSNTSYRLINCNTSVITQACPKVSFEPIPIHYCAPAGFAILKCNNKTFNGTGPCTNISTVQCTHGIRPVVSTQLLLNGSLAEEEVVIRSSNFTDNLKTIIVQLNKSVEINCTRPNNNTRKSIHLGPGQAWHTTGEIIGDIRQAHCNISRAKWNNTLEQITKKLREIY-NKTISFKQHAGGDPEVVMHSFNCGGEFFYCNTSQLFNSTYNGTWSGTT-GNDTITLPCRIKQIVNRWQEVGKAMYAPPIQGIIRCSSNITGLLLTRDGGKNESTTETFRPGGGNMRDNWRSELYKYKVVKIEPLGVAPTKAKRRVVQREKRAVGIGAMFLGFLGAAGSTMGAASITLTVQARQLLSGIVQQQRNLLRAIEAQQHLLQLTVWGIKQLQARVLAVERYLKDQQLLGIWGCSGKLICTTSVPWNASWSNKSLDEIWNNMTWMEWEREIDNYTNEIYKLIEESQNQQEKNELELLELDKWASLWNWFSITNWLWYIKIFIMIVGGLVGLRIVFAVLSIVNRVRQGYSPLSLQTRLPTQRGPDRPEGIEEEGGERDRGRSESLVNGFLTLFWEDLLNLCLFSYHRLRDLLLIVARIVELLGRRGWEALRYWWNLLQYWIQELKNSAISLLNATAIAVAEGTDRVIEVVQRACRAILNIPTRIRQGLERALL
>B.CN.04.CNE83_U.HQ699990
MRVAGIRKNCQHLWKWGTMLLGMLMIYSAAENLWVTVYYGVPVWKDATTTLFCASDAKAYDTEVHNVWATHACVPTDPNPQEVVLGNVTENFNMWKNGMVEQMHEDIISLWDQSLKPCVKVTPLCVTLNCNNTVGNATDSNTTSSTTGGGEIKNCSFNVTTNIRTEG-RNYALFNALDVVPIGEDNTSYILRHCNTSVITQACPKVSFEPIPIHYCAPAGFAIIKCNNKTFDGKGPCTNVSTVQCTHGIRPVASTQLLLNGSLAEEEVVIRSSNFTDNVKVIIVQLNESVQINCTRPNNNTIKGIHLGQGRTWFTTGQIIGDIRRAHCNISSAKWTNTLKQIAEKLRKQFEEKTIIFTQSSGGDPEIVMHSFNCGGEFFYCDTSQLFNNIWF-NSTWNDSGDSNITLPCRIKQIVNMWQGVGKAMYAPPIKGQIKCSSNITGLLLTRDGGKNVSTSETFRPGGGDMKDNWRSELYKYKVVKIEPLGVAPTKAKRRVVQREKRAVGMGAMFLGFLGAAGSTMGAASITLTVQARQLLSGTVQQQRNLLRATEARQHLLQLTVWGIKQLQARVLAVERYLQDQQLLGIWGCSGKLICTTAVPWNVSWSNKSLEKIWSNMTWMEWEREIANYTREIYTLIEQSQNQQEKNELELLELDKWASLWNWFDITNWLWYIKIFIMIVGGLVGLRIVFAVLSIVNRVRQGYSPLSLQTRFPTQRGPGRPEGIEEEGGEQDRGRSERLVNGFLTLIWEDLRSLCLFSYHRLRDLLLIVARIVELLGRRGWEALRYWWNLLQYWIQELKNSAVSLLNATAIAVGEGTDRVIEVALRVYRAILNIPTRVRQGLERALL
>B.CN.04.CNE99_U.HQ699996
MRVKGIRKNCQHLWRWGTMLLGMLMICSAAENLWVTVYYGVPVWKEATTTLFCASDAKAYATEVHNVWATHACVPTDPNPQEVVLENVTENFNMWKNNMVEQMHEDIISLWDQSLKPCVKLTPLCVTLNCTNLSNTTNGNTNTSSMTEGGEMKNCSFNITTSIRTQV-KDHALFYELDVVPIKEDNTSYRLRHCNTSVITQSCPKVSFEPIPIHYCTPAGFAILKCNNKKFNGTGPCTNVSTVQCTHGIRPVVSTQLLLNGSLAEEEVVIRSSNFTDNAKVIIVQLNEAVEINCTRPNNNTRKSINLGPGQAWYTTGQIIGDIRQAHCNLSSTKWNNTLKQIVRKLREQFKNKTIIFDQQSGGDLEIQMHIFNCGGEFFYCNTSQLFNSTWSWNNTNTENSNITITLPCRIKQIVNMWQEVGKAMYAPPIAGQIRCSSNITGLLLTRDGGNSTN--ETFRPEGGNMRDNWRSELYKYKVVRIEPLGVAPTKAKRRVVQREKRAVGIGAMFLGFLGAAGSTMGAASMTLTVQARQLLSGIVQQQRNLLRAIEAQQHLLQPTVWGIKQLQARVLAVERYLKDQQLLGIWGCSGKLICTTAVPWNVSWSNKSLSEIWNNMTWMEWEREIDNYTREIYTLIEESQNQQEKNELELLELDKWVSLWNWFDITKWLWYIKIFIMVVGGLVGLRIVFTVLSIVNRVRQGYSPLSLQTRFPTQRGPGRPEGIEEEGGERDRDRSERLVNGFLTLFWEDLRNLCLFSYHHLRDLLSIVARIVELLGRRGWEALRYWWNLLQYWIQELKNSAISLLNATAIAVAEGTDRIIEVTQRAFRAILNIPTRIRQGLERALL
>B.CN.04.CNHLJBF04024.EU131791
MRVTGIRKNWQP-WRWGALLLGMLMICSAAENLWVTVYYGVPVWKEATTTLFCASDAKAYETEVHNIWATHACVPTDPNPREVVLGNVTENFNMWKNNMVDQMHEDIINLWDQSLKPCVKLTPLCVTLNCTDVNTTDTSSNITSSMTEEGEIKNCTFNITTSIRTTV-KDYALFYKYDIDAIDN-KTSYRLTKCNNSVITQACPKVSFEPIPIHYCTPAGFAILKCNNKTFSGTGPCTNVSTVQCTHGIRPVVSTQLLLNGSLAEEEVIIRSSNFSDNAKVIIVQLNESVEINCTRPNNNTRKSIHLGPGHAWHTTRRIVGNIRQAHCNISRAKWNNTLKLVTEKLRVQFGNKTIIFTQPAGGDSEVVMHSFNCGGEFFYCNTSQLFKSTWNVTTGTPNGGNDNITLPCRIRQIVNMWQEVGKAMYAPPITGVISCSSNITGLLLTRDGGKNVTDTETFRPGGGDMRGNWRSELYKYKVVKIEPLGIAPTKAKRRVVQREKRAVGIGAMFLGFLGAAGSTMGAASITLTVQARQMLSGIVQQQRNLLRAIEAQQHMLQLTVWGIKQLQARVLAVERYLKDQQLLGIWGCSGKLICTTTVPWNASWSNKSLNEIWDKMTWMEWEREINNYTKEIYSLIEESQNQQEKNEQELLALDKWASLWSWFNISNWLWYIKIFIMIVGGLIGLRIVFAVLSIVNRVRQGYSPLSLQTRLPTQRGPGRPEGIEEEGGEQDRDRSERLVNGFLILFWEDLRSLCLFSYHRLRDLLLIVTRIVELLGRRGWEALKYLWNLLQYWIQELKNSAISLLNATAIAVAEGTDRIIEVVQRAYRAILNIPTRIRQGLERALL
>B.CN.04.CNHLJBF04030.EU131808
MRVMGIRRNWQPLWRWGTMLLGMLMICSAAGNLWVTVYYGVPVWKEATTTLFCASDAKAYDTEVHNVWATHACVPTDPNPQEVVLENVTENFNMWKNDMVEQMQEDIISLWDQSLRPCVKLTPLCVTLNCSDCVTSNCSNLNTSSTIGGGEMKNCSFNITTSIRP-K-KNYALFYTLDIQPIEGDNSSYILTSCNTSIITQACPKISFEPIPIHYCAPAGFAILKCNNKTFNGTGPCTNVSTVQCTHGIRPVVSTQLLLNGSLAEEEVVIRSSNFTNNAKIIIVQLNESVEINCTRPSNNTRKSIQLGQGRAWYTTGQIIGDIRRAHCNISGTKWNNTLNQIVKKLREQFGNKTIIFNQSSGGDPEIVMHSFNCGGEFFYCNTTQLFSSTWYENGTWNGTGNDIITLPCRIKQIVNMWQEVGKAMYAPPIEGQIRCSSNITGLLLTRDGGNNESANETFRPAGGNMKDNWRSELYKYKVVKIEPLGVAPTKAKRRVVQRGKRAVGIGAMFLGFLGAAGSTMGAASITLTVQARQMLSGIVQQQRNLLRAIEAQQHLLQLTVWGIKQLQARVLAVERYLKDQQLLGIWGCSGKLICPTTVPWNVSWSNKSLSEIWNNMTWMEWEREIGNYTSVIYSLIEESQNQQEKNELELLELDKWASLWNWFDMTKWLWYIKIFIMIVVGLVGLRIVFSVLSIVNRVRQGYSPLSLQTRFPTQRGPGRPEGTEEEGGEQDRGRSEILVNGFLTLFWEDLRNLCLFSYRHLRDLLLIAARIVELLGRRGWEALKYCWNLLQYWIQELKNSVISLLNATAVAVAEGTDRIIEVAQRAVRAILNIPTRIRQGLERALL
>B.CN.04.CNHLJBM04020.EU131789
MRVTGIRKNWQPLWKWGTMLLGMLMICSAAENLWVTVYYGVPVWKEATTTLFCASDAKAYETEPHNIWATHACVPTDPNPQEVVLGNVTENFNMWKNDMVEQMHEDIINLWDQSLTPCVKLTPLCVTLNCTKLDTNSTSSNDTNSMMEGGGMKNCSFNITTSTNARV-RDYALFHKLDIEPMDNNTNSYRIINCNTSIITRACPKVSFEPIPIHYCTPAGFAILKCNNKTFNGTGPCTNVSTVQCTHGIRPVVSTQLLLNGSLAEEEVVIRSSNFSDNAKVIIVQLKEYVEINCTRPNNNTRKSIHLGPGQALYATGQIIGDIRQAHCNISGEEWNNTLEQIVKKLRVQFGNSTIIFNQSAGGDPEIVMHSFNCGGEFFYCNTSQLFNSTWDRNSSTWSNNNSTITLPCRIKQIVNRWQEVGKAMYAPPISGLIRCSSKITGLLLTRDGGTNENTTEIFRPGGGDMRDNWRSELYKYKVVQIEPLGVAPTKAKRRVVQREKRAVGIGAMFLGFLGAAGSTMGAASITLTVQARQLLSGIVQQQRNLLRAIEAQQHMLQLTVWGIKQLQARVLAVERYLKDQQLLGIWGCSGKLICTTAVPWNVSWSNKSLNEIWDNMTWMEWEREISNYTKEIYNLIEESQNQQEKNELELLELDKWASLWNWFDITKWLWYIKIFIMVVGGLVGLRIVFTVLSIVNRVRLGYLPLSLQTRLPTQRGPGRPEGIEEEGGEQGRDRSERLVTGFLTLFWEDLRSLCLFSYHRLRDLLLI----VEILGRRGWEALKYLWNLLQYWIQELKNSAISLLNATAIVVAEGTDRVIEVVQRAFRAVLHIPRRIRQGLERALL
>B.CN.05.05CNHB_hp3.DQ990880
MRATGIRKNYQH-WRWGTLFLGMLMICSAAEKLWVTVYYGVPVWKETTTTLFCASEAKAYATEVHNIWATHACVPTDPNPQEVVLENVTENFNMWENNMVEQMHEDIISLWDQGLKPCVRLTPLCVTLNCTDFKSNSTSS-NNSSTTEKGEIKNCSFNITTSTGTKV-RDSALFNKLDVLPIDNRYHSYRLIHCNTSRITQACPKVSFEPIPIHYCTPAGFALLKCNNKTFNGIGPCTNVSTVQCTHGIRPVVTTQLLLNGSLADEEVVIRSKNFTDNAKIIIVQLKQSVEINCTRPNNNTRKRITMGPGRVLYTTGQIVGDIRKAHCNLSRPQWDDTLRQVVGKLREQFGNKTIIFNQSAGGDPEVVMHISNCGGEFFYCNTSRLFNSTWYNNGTWNNANDSTIILPCRIKQIVNRWQEVGKAIYAPPIAGPINCSSKITGLLLTRDGGINKTDTETFRPGGGDMRDNWRSELYKYKVVKIEPLGVAPTRAKRRVVQREKRAVGIGAMFLGFLGAAGSTMGAASITLTVQARQLLTGIVQQQRNLLRAIEAQQHLLQLTVWGIKQLQARVLAVERYLKDQQLLGIWGCSGKLICTTAVPWNASWSNKSHDEIWNNMTWMEWERQIDNYTAEIYTLIEQSQNQQEKNELELLELDKWASLWNWFNMTQWLWYIKIFIMIVGGLIGLRIIFAVLSIVNRVRQGYSPLSLQTHFPTQRGPGRPEGIEEEGGERDRGRSERLVNGFLTLIWEDLRSLCLFSYHRLRDLLLIVARIVELLGRRGWEALKYWGNLLQYWIQELKNSAISLLNATAIAVGEGTDRIIEVAQRAWRAILNIPTRIRQGLERALL
>B.CN.05.CNE95_U.HQ699995
MRVTGIRKNYQHLLRWGTMLLGMLMICSAAENLWVTVYYGVPVWKDATTTLFCASDAKAYKTEAHNIWATHACVPTDPNPQEVVLDNVTENFNMWKNDMVEQMHEDIISLWDQSLKPCVKLTPLCVTLNCTNWSNTTSTSSTISTTLEGGEVKNCSFNITTSIGTKV-KDYALFYKLDVAQIDNSSTSYRLIKCNTSTITQACPKVSFEPIPIHYCAPAGFAILKCNNKTFNGIGPCTNVSTVQCTHGIRPVVSTQLLLNGSLAEKEVVTRSSNFTDNAKVIIVQLSKSIEINCTRPNNNTRKRVTLGPGRVWYSTGQIIGDIRRAYCNISGTKWNDTLKLITEKLREQFGNKTIVFKKSSGGDPEIETHSFICGGEFFYCNTSQLFNSTWYNNGTWDGTENGNITLPCRIKQFVNMWQGVGRAMYAPPITGKITCLSNITGLILTRDGGNNKTTTETFRPEGGNMKDNWRSELYKYKVVKIEPLGVAPTKAKRRVVQREKRAVGLGAMFLGFLGAAGSTMGAASITLTVQARQLLSGIVQQQRNLLRAIEAQQHLLQLTVWGIKQLQARVLAVERYLKDQQLLGIWGCSGKLICPTAAPWNSSWSNKSLSEIWDNMTWMEWEREIGNYTKQIYTLIEETQNQQEKNELELLELDKWASLWNWFDISNWLWYIKIFIMIVGGLVGLRIVFAVLSIVNRVRQGYSPLSFQTRLPTQRGPDRPEGTEEEGGEQGRGRSERLANGLLILIWEDLRSLCLFSYHRLRDLLLIVARIVELLGHRGWEALRYWWNLLQYWIQELKNSAISLLNATAIAVAEGTDRVIEIAQRIFGAILHIPTRIRQGLERALL
>B.CN.05.CNE9.HM215428
MRVTGIRKNYQHLWRWGTMLLGMLMICSAAENLWVTVYYGVPVWRDANTTLFCASDAKAYDTEVHNVWATHACVPTDPNPQEVVLGNVTENFNMWTNNMVEQMHEDIISLWDQGLKPCVKLTPLCVALDCTNLNTTNTTNLSTISPTEGGEMKNCSFNITTSIGT-K-KDYAYLYKLDIVQIDNNSNRYRLISCNTSVITQACPKVSFEPIPIHYCTPAGFAILKCNNKTFNGTGPCTNVSTVQCTHGIRPVVSTQLLLNGSLAEEEVVIRSSNFTNNAGVIIVQLNESVEINCTRPSNNTRKSIHLGQGRAWYTTGKIIGDIRQAHCNISGIKWNNTLKYITEKLREQYGNKTIIFNQSTGGDPEIVMHNFNCGGEFFYCNTSQLFNSTWYVNGTWSGTENGTITLPCRIKQIVNMWQAVGKAMYAPPIAGKIRCSSNITGLLLTRDGGINVSDTETFRPGGGNMKDNWRSELYKYKVVRIEPLGVAPTKAKRRVVQREKRAVGIGAMFLGFLGAAGSTMGAASITLTVQARQLLSGIVQQQRNLLMAIEAQQHMLQLTVWGIKQLQARVLAVERYLKDQQLLGLWGCSGKLICTTAVPWNASWSNKNLSEIWNNMTWMQWEREIGNYTKEIYNLIEESQNQQEKNELELLELDKWASLWNWFNITQWLWYIKIFIMIVGGLIGLRIVFAVLSIVNRVRQGYSPLSLQTHFPTQRGPGRPEGTEEEGGERDRDRSEKLVNGFLTLFWEDLRSLCLFSYHRLRDLLLIVARIVELLGRRGWEALRYGWNLLQYWIQELKNSAISLLNATAIAVAEGTDRVIEVAQRACRAILNIPRRIRQGFEGALL
>B.CN.05.CNHLJBM05036.EU131803
MRVTGIRKNCQHLWRWGTMLLGMLMICSAEEKLWVTVYYGVPVWKEATTTLFCASDAKAYDTEVHNIWATHACVPTDPNPQEVVLGNVTENFNMWKNNMVEQMHEDIISLWDQSLKPCVKLTPLCVTLNCTNLRNITNTSSNTSSTTEGGEIKNCSFNITTKIRTKV-KDYALFYKLDVVPIDNDNTSYRLINCNTSVITQACPKVSFEPIPIHYCTPAGFAILKCNNKTFNGTGPCTNVSTVQCTHGIRPVVSTQLLLNGSLAEEEIVIRSSNFTDNAKVIIVQLNKSVEINCTRPNNNTRKGINIGPGRAWYTTGDIIGDIRQAHCNLSRTEWNNTLKQIAEKLREQFGNKTIIFNQSSGGDPEIVMRSFNCGGEFFYCNTSKLFNSTWYNNGTWNNAGNDTITLPCRIKQIVNMWQEVGKAMYAPPIAGQIRCSSKITGLLLTRDGGNENKETETFRPGGGDMRDYWRSELYKYKVVKIEPLGVAPTKAKRRVVQREKRAVGIGAMFLGFLGAAGSTMGAASITLTVQARQLLSGIVQQQRNLLMAIEAQQHLLQLTVWGIKQLQARVLAVERYLKDQQLLGIWGCSGKLICTTTVPWNTSWSNKSLDQIWNNMTWMEWEREIGNYTREIYTLIEQSQNQQEENELELLELDKWSSLWSWFSITNWLWYIRIFIMIVGGLIGLRIVFAVLSIINRVRQGYSPLSFQTRFPTQRGPDRPEGIEEEGGERDRGRSETLVNGFLTLFWEDLRNLCLFSYHRLRDLLLIVTRIVELLGRRGWGALKYWWNLLQYWIQELKNSAISLLNATAIAVAEGTDRVIEVAQRAYRAILNIPTRIRQGLERALL
>B.CN.06.CNE4.HM215413
MRVKGIRKNYQPLWRWGTLLLGMLMICSAEEKLWVTVYYGVPVWKEATTTLFCASDAKAYDPEVHNIWATHACVPTDPNPQEVVLGNVTENFNMWKNDMVEQMQEDIISLWDQSLQPCVKLTPLCVNLTCTNATATNATATTAARTMTDYEMKNCSFNITTSTSTKM-TGYAVFYNLDVVPIGKDTKSYRLLKCNTSVITQACPKVSFEPIPLHYCAPAGFAILKCNNKTFSGTGPCTNVSTVQCTHGIRPVVSTQLLLNGSLAEEEVVIRSSNFSNNAKTIIVQLKEPVEINCTRPNNNTRKSMTLGPGRAWYTTGQIIGDIRKAHCNLSSTKWHDTLRQIAKKLSKQFGNKTVVFNQSSGGDPEIVMHSFNCGGEFFYCNTAQLFNSTWNTTKIWGNTNNSTIMLPCKIKQIINLWQEVGKAIYAPPIAGRIRCVSNITGLLLTRDGGHNGNETETFRPAGGDMRDNWRSELYKYKVVKIEPIGLAPTKAKRRVVQREKRAMGIGAMFLGFLGAAGSTMGAASITLTVQARRLLSGIVQQQRNLLRAIEAQQHLLQLTVWGIKQLQARVLAVERYLKDQQLLGIWGCSGKLICTTAVPWNDSWSNKTLKDIWNNMTWMQWEREIDNYTSEIYTLIEESQNQQEKNELELLELDKWASLWNWFDITQWLWYIKIFIMIVGGLVGLRIVFAVLSLVNRVRQGYSPLSLQTRFPAQRGPDRPGGIGEEGGERDRDRSERLVTGFLPLIWEDLRSLCLFSYHLSRDSLLIVARIVELLGRRGWEALRYWWNLLQYWIQELRNSAVSLLNATAIAVAEGTDRVIEVVQRACRAILHIPTRIRQGLERALL
>B.CN.06.CNHLJBF06044.EU131805
MRAMGIRKNCQH-WSWGALLLGMLMICSAEDKLWVTVYYGVPVWKEATTTLFCASDAKAYDTEVHNVWATHACVPTDPNPQEVVLGNVTENFNMWKNNMVEQMHEDIISLWDQSLKPCVKLTPICVTLNCSNLNITTNKLNNPSNMTGEGEIKNCSFNIATSSSNKVKKDYALFYNLDVIKVDNSTDSYMLRSCNTSIITQTCPKVTFEPIPIHYCTPAGFALLKCNNKTFSGKGPCTNVSTVQCTHGIKPVASTQLLLNGSLAEEEIVIRSSNFTNNAKIIIVQLNESVAINCTRPNNNTRKSISIGPGQAMYATGQIIGDIRQAHCNISREQWNNTLRQVAGKLREQFKKQIIIFQPSSGGDSEIETHSFNCGGEFFYCNTSKLFSSIWHDNGTSIWNKDENITLPCRIKQIINMWQQVGKAMYAPPIRGQIRCSSTITGLLLTRDGGNDTSNNETFRPTGGNMRDNWRSELYKYKVVKIEPLGIAPARAKRIVVQREKRAVGIGAMFLGFLGAAGSTMGAASITLTVQARQMLSGIVQQQRNLLMAIEAQQHMLQLTVWGIKQLQARVLAIERYLKDQQLLGIWGCSGKLICTTAVPWNTSWSNKSLSQIWDNMTWMEWEREIDNYTKEIYSLIELSQNQQEQNELELLKLDKWASLWSWFDISNWLWYIKIFIMIIVGLVVLRIIFAVLSIVNRVRQGYSPLSFQTRFPAQRGPGRPEGIEEEGGERDRDRSERLANGFLTLFLEDLQNLFLFSYHRLRDLLLIVARTVELLGRRGWEALKYLGNLLQYWIQELKSSATSLLNATAIVVAEGTDRVIEAVQRIYRAILHIPRRIRQGLERALL
>B.CN.06.CNHLJBM06050.EU131798
MRVTGIRRNWQH-WRWGALLLGMLMICSAADNLWVTVYYGVPVWKEATTTLFCASDAKAYATEVHNIWATHACVPTDPNPQEVVLGNVTENFNMWENNMVEQMHEDIISLWDQSLKPCVKLTPLCVTLNCIDVGNTTNTNSTTSDTIEGGEMTNCSFNVTTSIRTEV-RDYALFYKLDIESIEKNTTNYRLINCSTSVITQACPKVSFEPIPIHYCAPAGFAILKCSNKTFNGTGPCTNVSTVQCTHGIRPVVSTQLLLNGSLAEEEVVLRSSNFSDNTKVIIVQLNASAEINCTRPNNNTRKSIHLGPGQAWYTTGQIIGNIRQAHCNLSRTDWENTLKQITKKLLGQYGNKTIIFNHSSGGDPEIVMHSFNCGGGFFYCNTSQLFNSTWNKTSIGYNIGNSIITLPCRIKQIVNRWQEVGKAMYAPPIAGQIRCSSNITGLILTRDGGKNENTSETFRPGGGNMKDNWRSELYKYKVVQIEPLGVAPTRAKRRVVQREKRALGIGAMFLGFLGAAGSTMGAASITLTVQARQLLSGIVQQQRNLLRATEAQQHLLQLTVWGVKQLQARVLAVERYLKDQQLLGLWGCSGKLICTTTVPWNASWSNKSIDDIWNNMTWMQWEREIDNYTKEIYNLIEISQNQQKKNELELLELDKWASLWSWFDISNWLWYIKIFIMIVGGLVGLRIVFAVLSIVNRVRQGYSPLSLQTHLPTQRGPGRPGGIEEEGGEQDRGRSERLAAGFLTLFWEDLRSLCLFSYHRLRDLLLIVTRIVELLGRRGWEALKYWWNLLQYWIQKLKNSAISLLNTTAIAVAEGTDRVIEVAQRACRGIRHVPRRIRQGLERALL
>B.CN.06.CNHLJBM06057.EU131800
MRVTGIRRNYQPLWKWGTLFLGMWMICSAAENLWVTVYYGVPVWKEATTTLFCASDAKAYDTEVHNIWATHACVPTDPNPQEVVLGNVTENFNMWKNDMVEQMHEDIISLWDQSLKPCVKLTPLCVTLNCTDLKNTTNANSNSINMTEGGEMKNCSFNITTSIRTKV-RGYALFYKLDIVPIDNNNTSYRLISCNTSVITQACPKVSFEPIPIHYCAPAGFAILKCNNKTFNGTGPCTNVSTVQCTHGIRPVVSTQLLLNGSLAEDEVVIRSSNFSNNAKVIIVQLNKSVAIDCIRPNNNTRKSIHLGLGRAWYTTGEIIGNIRQAHCNLSREKWNDTLRQITVKLREQF-NKTISFKQSSGGDPEIVMHSFNCGGEFFYCNTSQLFNSTWTWNDTNNWTEKGNITLPCKIKQIVNMWQEVGKAMYAPPIAGQIRCSSNITGLLLTRDGGKNESTTETFRPGGGEMRDNWRSELYKYKVVKIEPLGVAPTKAKRRVVQREKRAAGLGAMFLGFLGAAGSTMGAASMTLTVPARQLLSGIAQQHRNLLRAIEAQQHMLQLTAWGITHLQARVLAVERYLKDPQLLGIWGCSGKLICTTAVPWNVSWSNKSLSEIWDNMTWMEWEREIDNYTKEIYTLIEESQNQQEKNELDLLELDKWASLWNWFDISRWLWYIKIFIMIVGGLIGLRIVFAVLSIVNRVRRGYSPLSLQTRFPTQRGPGRPEGTEEEGGERDRDRSERLANGFLILFWEDLRSLCLFSYHRLRDLLLIVTRIVELLGRRGWEALKYWWNLLQYWIQELKNSAISLLNATAIAVAEGTDRIIEVVQRVYRAILNIPTRIRQGLERALL
>B.CN.06.CNHLJSF06056.EU131804
MRVMGIRKNWQHLWRWGTMLLGMLMICSAEEKLWVTVYYGVPVWKEATTTLFCASDAKAYDTEVHNVWATHACVPTDPSPQEVVLENVTEDFNMWKNNMVEQMHEDIISLWDQSLKPCVKLTPLCVTLNCAKLNTTLSNGTNTSSTVEGGEMKNCSFNITTNIGTKV-KDYALFYNLDVVPIDEDNTSYRLMNCNTSVITQTCPKVSFEPIPIHYCTPAGFALLKCNNKTFSGTGPCTNVSTVQCTHGIRPVASTQLLLNGSLSEEGVVIRSSNFTDNAKVIIVQLSESVAINYTRPNNNTRKSIPIGPGQAWYTTGQVIGDIRQAHCNLSSTQWNNTLSQITEKLREQFENKTIIFNQSSGGDPEIVMHSFNCGGEFFYCNTSQLFNSTWYSNGTRKDPGNGTITLPCRIKQIINMWQQVGKAMYAPPIKGQIRCSSNITGSLLTRDGGYNESTTETFRPGGGDMRDNWRSELYKYKVVKIEPLGVAPTKAKRRVVQREKRAVGLGAMFLGFLGAAGGTMGAASITLTVQARQLLSGIVQQQRNLLSAIEAQQRLLQLTVWGIKQLQARVLAVERYLKDQQLLGIWGCSGKLICTTTVPWNVSWSNKSLSQIWDNMTWMQWEREIDNYTKEIYTLIEQSQIQQEKNELELLELDKWASLWNWFDISQWLWYIRIFIMIVGGLIGLRIVFAVLSVVNRVRQGYSPLSFQTRFPTQRGPGRPEGIEEEGGERDRDRSERLVNGFLTLFLEDLRNLCLFSYHRLRDLLLI----VEILGRRGWEALKYWWNLLQYWSQELKNSATSLLNAAAIAVAEGTDRVIEVVQRTYRAILNIPTRIRQGLERALL
>B.CN.06.CNHLJ_M06053.EU131807
MRVKGIRKNCQHLWRWGTMLLGLMMICSAEEKLWVTVYYGVPVWKEADTTLFCASDAKAYDTEVHNVWATHACVPTDPNPQEVVLGNVTENFNMWKNNMVEQMHEDIISLWDQSLKPCVRLTPLCVILNCTDLGNTTNTSSNTSSITEGGELKNCSFNITTSIRTKV-KDYAIFNNLDVAPINNDNTSYRLINCNTSVITQACPKVSFGPIPIHYCTPPGFALMKCNNKMFNGTGPCTNVSTVQCTHGIRPVVSTQLLLNGSLAEEEVVIRSSNLTDNAKIIIVQLNKSVKIDCIRPNNNTRKSINLGQGRAWYATGQIIGNIRQAHCNLSRTEWTDTLKQITEKLREQFGKKTIIFNQSSGGDLEIVMHSVNCEGEFFYCNTSQLFNSTWNNNTSTWTNDNSTITLPCRIKQIVNMWQEVGKAMYAPPIEGQIRCSSNITGLLLTRDGGDNKDTTETFRSGGGDMRDNWRSKLYKYKIVKIGPLGVAPTKAKRRVVQREKRAVGIGAMFLGFLGAAGSTMGAASITLTVQARQLLSGIVQQQRNLLRAIEAQQHLLQLTVWGIKQLQARVLAVERYLKDQQLLGIWGCSGKLICTTAVPWNASWSNKSLSEIWDNMTWMEWEREIDNYTKEIYTLIELSQNQQEKNELDLLELDKWASLWNWFDISNWLWYIKIFIMIVGGLVGLRIVFAVLSIANRVRQGYSPLSLQTRFPTQRGPGRPEGIEEEGGERDRDRSERLVDGFLPLIWEDLRSLCLFSYHRLRDLLLIVARIVEILGRRGWEALKYWWNLLQYWIQELKNSATSLLNSTAIAVAEGTDRVIEIAQRAFRAILNIPTRIRQGLERALL
>B.CN.06.CNHLJ_M06058.EU131809
MRVKGIRK---NWWVWGTMLLGMLMICSTQDNLWVTVYYGVPVWKEATTTLFCASDAKAYDKEVHNVWATRACVPTDPNPQEVVLENVTENFNMWKNYMVGQMHEDIISLWDESLKPCVKLTPLCVTLNCTDWRHNTTNTNNATLDTMEGEIKNCSFNITTAIRNEVRQEYALFNKLDVVNIDNNNSNYMLINCNTSSITQVCPKVSFEPIPIHYCAPAGFAILKCNDKKFNGTGPCTNVSTVQCTHGIRPVVSTQLLLNGSLAEKEIIIRSENFTDNTKTIIVQLNNTVKINCIRPSNNTRKSIPMGPGRAIYATGEIIGDIRQAHCNISMTDWNNTLRQVAMKLKGQFRNKTIVFNQSSGGDPEIVMHTVNRGGEFFYCNTTKLFNNTLQDNNTWNSPSNDTITLQCRIKQIINRWQEVGKAMYAPPIRGQIRCSSNITGLLLTRDGGNESG-SEIFRPGGGNMRDNWRSELYKYKVVKIEPLGLAPTKAKRRVVQREKRAVGLGALFLGFLGAAGSTMGAASITLTVQARLLLSGIVQQQNNLLRAIEAQQHMLQLTVWGIKQLQARVLAVERYLRDQQLLGIWGCSGKLICTTAVPWNASWSNKSLEEIWSNMTWMQWEREIDNYTGLIYTLLEQSQNQQEKNEQELLELNKWADLWSWFDITNWLWYIKLFIMIVGGLIGLKIVFTVFSIVSRVRQGYSPLSFQIRLPAQRGPERPAGIGGEGGETDRDTSRSLVNGFLALIWDDLRSLCLFSYHHLRDLLLIVTRIVELLGRRGWEALKYWWSLLQYWSQELKNSAVSLLNTTAIAVAEGTDRIIEVARRFVRAIINIPTRTRQGLERALL
>B.CN.07.AH070011.JF932468
MRVTGIRKNYQHLWRWGTMLLGLLMICSAAENLWVTVYYGVPVWKEATTTLFCASDAKAYGTEAHNIWATHACVPTDPNPQEVVLANVTEDFNMWENNMVEQMHEDIISLWDQSLKPCVKLTPLCVTLNCTNANNTSSTDNNTSTTTEGGEIKNCSFNITTSIRTTV-KDYALFNSLDIEKIDN-TTSYRLIKCNTSVITQACPKISFEPIPIHYCAPAGFAILKCNNKTFNGTGPCTNVSTVQCTHGIRPVVSTQLLLNGSLAEEEIVIRSKNFTNNDKIIIVQLKESVEINCTRPNNNTRKSISLGPGRAWYTTGEIIGDIRQAHCNISGEKWNDTLTKIAKKLSEQFENKTIIFNQHSGGDPEIVMHSFNCGGEFFYCNTSQLFNGTWNNNGTWSGTGNNTITLPCRIKQIVNMWQEVGKAIYAPPIRGQINCSSIITGLLLTRDGGKNVSTTEIFRPAGGDMRDNWRSELYKYKVVKIEPLGIAPTKAKRRVVQREKRAVGIGAMFLGFLGAAGSTMGAASITLTVQAKQLLSGIVQQQRNLLNAIEAQQRLLQLTVWGIKQLQARVLAVERYLKDQQLLGLWGCSGKLICTTTVPWNVSWSNRSLSEIWDNMTWMEWEKEIDNYTQEIYTLIEKSQNQQEKNELELLELDKWASLWNWFDITQWLWYIKIFIMVVGGLVGLRIVFAVLSIVNRVRQGYSPLSFQTRLPTQRGPGRPEGIEEEGGKQNRDRSESLVNGFLTLFLVDLQNLCLFSYHQLRDLLLIVAGIVEFLGRRGWEALKYWWNLLQYWIQELKNSAISLLNATAVAVAEGTDRVIEVAQRAYRAILNIPTRIRQGLERALV
>B.CN.07.AH070017.JF932470
MRVMETRKNCQHFWRWGMMLLGMLMICSATKNLWVTVYYGVPVWKEATTTLFCASDARAYETEAHNIWATHACVPTDPDPQEIFLVNVTENFNMWKNNMVEQMHEDIISLWDQSLKPCVKLTPLCVTLNCTNLNTTNTSNTNNSSLTGGEEMKNCSFNITTSIKTKV-KDYALFYKYDVVKIDSDNTSYRLINCNTSVITQACPKISFEPIPIHYCTPAGFAIIKCNDKMFNGTGPCTNVSTVQCTHGIRPVVSTQLLLNGSLAEEEVVIRSSNFSDNTKVIIVQLNQSVVINCTRPNNNTRKSINIGPGRAWYTTGQIIGDIRQAHCNLSKTEWDNTLKQIAGKLRKQFGNKTIIFNQSAGGDPEIERHSFNCGGEFFYCNTTKLFNSTWNDTSTENVTENSTIVLHCRIRQIVNMWQEVGKAMYAPPIEGRIRCSSNITGLLLTRDGGNNKGTTETFRPGGGNMKDNWRSELYKYKVVKIEPLGVAPTKAKRRVVQREKRAVGIGAMFLGFLGAAGSTMGAASITLTVQARQLLSGIVQQQRNLLRAIEAQQHLLQLTVWGIKQLQARVLAVERYLKDQQLLGIWGCSGKLICPTAVPWNTSWSNRTHDEIWNNLTWREWEREISNYTNEIYTLIEKSQNQQEKNELELLELDKWASLWNWFDITQWLWYIKIFIMIVGGLIGLRIIFAVLSIVNRVRQGYSPLSLQTHFPAQRGPDRPEGIEEEGGERDRDRSERLVNGFLTLIWEDLRSLCLFSYHRLRDLLLIVARIVELLGRRGWEALKYWWNLLQYWIQELKNSAISLLNVTAIAVAEGTDRVIEIVQRAYRAILNIPTRIRQGLERALL
>B.CN.07.AH070018.JF932471
MRVRGIRKNCQHLWRWGTMLLGMLMICSATEKLWVTVYYGVPVWKEATTTLFCASDAKAHATEAHNIWATHACVPTDPNPQEVVLENVTENFNMWRNDMVEQMHEDIISLWDQSLKPCVTLTPLCVTLHCTNVTVTNTGSTTTSSVTGGEEMKNCSFNITTSIGTKV-EDYAVFYKLDIEPMSNNTTSYRLISCNTSVIKQACPKISFEPIPIHYCAPAGFAILKCNNKTFNGTGPCTNVSTVQCTHGIKPVVSTQLLLNGSLAEREVVIRSSNFTDNTKIIIVQLKEPVEITCERTNNNTRKSIPLGPGRAWYTTGQVIGNIRQASCNLSIADWNNTLGQVAKKLREQFRNKTIVFNQSSGGDLEIVMHTFNCGGEFFYCNTAKLFNSTWHANNTWTGDGNSNITLPCKIKQFINKWQEVGKAMYAPPISGLIKCPSKITGLLLTRDGGKETNDIEIFRPGGGDMRDNWRSELYKYKVVKIEPLGVAPTKAKRRVVQREKRAVGLGAMFLGFLGAAGSTMGAASMTLTVQARQLLSGIVQQQRNLLRAIEAQQRLLQLTVWGIKQLQARVLAVERYLKDQQLLGIWGCSGKLICPTAVPWNASWSNRSQSEIWNNMTWMQWEREIDNYTKEIYTLIEESQNQQEKNELELLELDKWASLWNWFDITKWLWYIKIFIMIVGGLVGLRIVFAILSLVNRVRQGYSPLSLQTHLPTQRGPGRPEGIEEEGGEQDRGRSKRLVTGFLTLIWVDLRSLCLFSYHHLRDLLLIVARIVELLGRRGWEAIRYWWNLLQYWIQELKNSAISLLNTTAIAVAEGTDRVIEVVQRACRAILNIPTRIRQGLERALL
>B.CN.07.BJ070030.JF932473
MRVMGIRKNCQHLWRWGTMLLGMLMICSAE-NLWVTVYYGVPVWKEATTTLFCASDAKAYDTEAHNIWATHACVPTDPNPQEVVLGNVTENFNMWRNDMVEQMHEDIISLWDQSLKPCAKLTPLCVTLNCTNSNTTKTSSN---STTEGGEMKNCSFNVTTSIKTKV-RDYALFYNLDLVLIDNNSTSYRLINCNTTVITQACPKISFEPIPIHYCAPAGFAILKCNSKTFNGTGPCTNVSTVQCTHGIRPVVSTQLLLNGSLAEEGIVIRSSNFTDNARTIIVQLNESVEINCIRPNNNTRKSISLGPGKAWYTTGQIIGDIRQAHCNLSSTEWNNTLQQIIGKLREQFGNKTIIFNQSSGGDPEIVMHSFNCGGEFFYCNTSQLFNSTWSNNSTSTWNGNDTITLPCRIKQIVNMWQEVGKAMYAPPIAGQIRCSSNITGLLLTRDGGNNGSDIEIFRPGGGDMRDNWRSELYKYKVVKIEPLGVAPTKAKRRVVQREKRAVGIGAMFLGFLGAAGSTMGAASITLTVQARQLLSGIVQQQRNLLRAIEAQQHMLQLTVWGIKQLQARVLAVERYLKDQQLLGIWGCSGKLICTTAVPWNVSWSNKSLGEIWNNMTWMEWEREISNYTKEIYTLIEESQNQQEKNELELLELDKWASLWNWFDISNWLWYIKIFIMIVGGLVGLRIIFAVLSIVNRVRQGYSPLSLQTHFPAQRGPGRPEGIGEEGGERDRDRSERSVNGFLTIFWEDLRNLCLFSYRHLRNLLLIVTRIVELLGRRGWEALKYWGNLLQYWIQELKNSAISLLNATAIAVAEGTDRIIEVVQRLCRAFLNIPRRIRQGLERALL
>B.CN.07.BJOX003000_19_1.HM215365
MRAKGIRKNCQHWLTWGTMLFGMLMICSAQ-NLWVTVYYGVPVWKDADTTLFCASDAKAYTTEVHNVWATHACVPTDPNPQEVVLGNVTENFNMWKNNMVEQMQQDIISLWDESLKPCVKLTPLCVTLNCIDYKSNTTNGTNSSWEYMEGEIKNCSFNITTNIGNKVKKDYALFNKLDVVPIDN--SSHMLINCNTSVITQTCPKVSFEPIPIHYCTPAGFAIIKCNDKKFNGTGPCTNVSTVQCTHGIRPVVSTQLLLNGSLAEGDIVIRSENFTNNAKTIIVQLNETVEINCTRPTNNTRKSIHIGPGSSLYATGAIIGDIRQAHCNVSFTKWNNTLKRVAIKLREQVGDTTIAFRQPSGGDPEIVMHTFNCGGEFFYCNTTKLFNNTLLANDTWNSTSNDTIILQCRIKQIINRWQEVGKAMYAPPIRGQISCSSNITGLLLTRDGGDTNDRSEIFRPGGGDMRDNWRSELYKYKVVKLEPLGIAPTKAKRRVVQRERRAVGIGAVFLGFLGAAGSTMGAASVTLTVQARLLLSGIVQQQNNLLRAIEAQQNMLQLTVWGIKQLQARVLAVERYLRDQQLLGIWGCSGKLICTTAVPWNASWSNKSVDEIWENMTWMQWEREIDNYTELIYSLLEKSQNQQEKNEQELLELDKWANLWSWFDITNWLWYIRIFIMIVGGLIGLRIVFAVLSIVNRVRQGYSPLSFQTHLPAQRGPDRPEGIEGEGGERDRDRSTRLVHGFLALIWDDLRSLCLFSYHRLSDLLSIVTRIVELLGRRGWEALKYLWNLLQYWSQELKKSAVSLLNTTAVAVAEGTDRVIELAQRAGRAILNIPRRIRQGAERALL
>B.CN.07.BJOX006000_13_3.HM215369
MKVKGIRKNCQHWLTWGMMLFGMLMICNAQ-NLWVTVYYGVPVWKEAKTTLFCASDAKAYETEAHNVWATHACVPTDPNPQEVVLANVTENFNMWKNDMVEQMQEDIISLWEESLKPCVKLTPLCVTLNCTDGKNNNTGNSVSSLEKTVGEIKNCTFNVTSQIKNGARTERAIFNRLDVVPIDNDNSSYMLINCNTSVITQACPKISFEPIPIHYCTPAGFAIIKCNNKTFNGKGPCTNVSTVQCTHGIRPVVSTQLLLNGSLAEEDIVIRSENLTNNIKNIIVQLKEAVKIDCSRPNNNTRKSINFGPGGAIYTTGDIIGDIRQAYCNISFADWNNTLTQVAIKLREQYGNKSIAFKPLPGGDPEIVMHTFNCGGEFFYCNTSKLFNNTWTNNTWNGTWNSTNIIIPCRIKQIINKWQEVGRAMYAPPISGQISCSSNITGLLLTRDGGDDKNTEEIFRPAGGDMRDNWRSELYKYKVVKIEPIGLAPTKAKRRVVQREKRAVGLGAVFLGFLGAAGSTMGAASLTLTVQARLLLSGIVQQQNNLLRAIEAQQHMLQLTVWGIKQLQARVLAVERFLRDQQLLGIWGCSGKLICATAVPWNASWSNKSMNEIWDNMTWMQWEREIDNYTDLIYSLLEQSQNQQEKNEQELLELDKWAGLWSWFSITQWLWYIRLFIMIVGGLIGLRIIFAILSIVNRVRQGYSPLSLQTLLPAQRGPDRPEGIEGEGGERNRGSSTRLVHGFLALIWDDLRSLCLFSYHRLRDLLLIVTRIVEFLGRRGWEALKYWWNLLQYWSQELKKSAVSLLNATAIAVAEGTDRIIEAAQRIGRAILHIPRRIRQGAERALL
>B.CN.07.BJOX022000_02_3.HM215384
MRVKGTRKNCQHWLTWGAMLLGMLMICSAE-DLWVTVYYGVPVWKEANTTLFCASDAKAYNTEAHNVWATHACVPTDPNPQEVLLENVTENFNMWKNNMVEQMQEDVISLWDESLKPCVRLTPLCVTLNCTDWKSNTTHTTNISRTDMEGEIKNCSFNITTKIGNKIRKEYALFNKLDVVPIDN--KTSMLINCNTSVITQACPKVSFEPIPIHYCTPAGFAIIKCNNKTFNGTGPCTNVSTVQCTHGIRPVVSTQLLLNGSLAEGEIVIRSENFTNNAKTIIVQLNETVEINCTRPSNNTRKSIHIGWGRSLYATGDITGDIRQAHCNVSVAKWNNTLRQVAIKLREQFKNKTIAFKQPSGGDPEIVMHTFNCGGEFFYCNTTKLFNNTLLTNDTWRDTEGNVITLQCRIKQIINRWQEVGKAMYAPPIRGQISCSSNITGLLLTRDGGSMNEINETFRPGGGNMRDNWRSELYKYKVVKIEPLGIAPTKAKRRVVQREKRAVGIGAMFLGFLGAAGSTMGAASMTLTVQARLLLSGIVQQQNNLLKAIEAQQHLLQLTVWGIKQLQARVLAVERYLRDQQLLGIWGCSGKLICTTAVPWNASWSNKSVDEIWKNMTWMQWEREIDNYTELIYTLLEKSQNQQEKNEQELLELDKWANLWNWFSITKWLWYIKIFIMIVGGLIGLRIIFTVLSIVNRVRQGYSPLSFQIRLPTQRGPDRPEGIEEEGGDRDRDSSTRLVHGFLALIWDDLRSLCLFSYHRLSDLLSIVTRIVELLGRRGWEALKYWWNLLQYWSQELKKSAVSLLNATAIAVAEGTDRIIELAQRLGRAILNIPRRIRQGTELALL
>B.CN.07.CBJC261.JF932474
MRVTGIRKNYQQLWRWGILFLGMLMIYSAAENLWVTVYYGVPVWKEANTTLFCASDARAYDTEVHNIWATHACVPTDPNPQEVVLGNVTENFNMWNNNMVEQMHEDIISLWDQSLKPCVKLTPLCVTLNCTDYLGNTNTTSNTSSTIKRGEIKECSFNITTNIRDKKVKDYALFYKLDLVQLNDSYRSYRLISCNTSVITQACPKVSFEPIPIHYCAPAGFAILKCNNKTFSGTGPCTNVSTVQCTHGIRPVVSTQLLLNGSLAEEKIVIRSSNFTNNAKVIIVQLKESVQINCTRPNNNTRKSISLGQGQAWFTTGQIIGDIRQAHCNLSRTAWNNTLKQIAQKLREQFGNKTIDFKPSSGGDPEIVMHSFNCRGEFFYCNTSQLFNSTWPWNNDTSVWENDIITLPCRIKQIINMWQEVGKAMYAPPIQGQLNCSSNITGLLLTRDGGYHNENTETFRPGGGDMRDNWRSELYKYKVVKIEPLGVAPTKAKRRVVQREKRAVGIGAMFLGFLGAAGSTMGAASITLTVQARQLLSGIVQQQRNLLRAIEAQQHLLQLTVWGIKQLQARVLAVERYLKDQQLLGIWGCSGKLICPTAVPWNDSWSSKSLDEIWNNMTWMEWEREIANYTGHIYTLIEESQNLQEKNELELLELDKWASLWNWFDISKWLWYIKIFIMIVGGLVGLRIVFAVLSIVNRVRQGYSPLSLQTHFPTQRGPGRPEGTEEEGGERDRDRSERLVNGLLTLIWEDLRSLCLFSYRHLRDLLLIVARIVELLGRRGWEALKYWWNLLQYWIQELKNSAISLLNATSIVVAEGTDRVIEGAQRAYRAIRNIPTRIRQGLERALL
>B.CN.07.CBJC392.JF932475
MRVTGIKKNYQQFWRWGTLLLGILMICSAAENLWVTVYYGVPVWKEATTTLFCASDAKAYDTEVHNVWATHACVPTDPNPQEVVLGNVTENFNMWKNNMVEQMHEDIISLWDQSLKPCVKLTPLCVILNCTNLNATNNTTDNTISMIEEGEIKNCSFNITTNIRTTV-KDYAFFYKLDVVPIDRDSTSYRLRHCNTSVITQACPKVSFEPIPIHYCAPAGFAILKCNNKTFNGTGPCTNVSTVQCTHGIRPVVSTQLLLNGSLAEEEVVIRSSNFSNNAKVIIVQLNESVEIECTRPNNNTRKSIQLGLGRAWYTTGQIIGNIRKAYCNINGTKWNNTLKQIAKKLREQFGNKTISFNQSSGGDPEIVMHSFNCGGEFFYCNTSQLFNSTWYGNDTWNNTKDSNITLHCRIKQVVNMWQEVGKAMYAPPIAGLIRCTSNITGLLLTRDGGNNRSDTEIFRPGGGDMRDNWRSELYKYKVVKIEPLGVAPTRAQRRVVQREKRAVGIGAMFLGFLGAAGSTMGAASMTLTVQARQLLSGIVQQQRNLLMAIEAQQHLLQLTVWGIKQLQARVLAVERYLRDQQLLGIWGCSGKLICTTAVPWNVSWSNKSMDEIWTNMTWMEWEREIENYTKEIYTLIEKSQNQQEKNEQELLELDKWASLWNWFDITNWLWYIKIFIMIVGGLVGLRIVFAVLSIVNRVRQGYSPLSLQTRFPTQRGPDRPEGTEEEGGERDRDRSDSLANGFLILFWEDLRSLCLFSYHRLRDLLLIVTRIVELLGRRGWEALRYWWNLLQYWIQELKNSAISLLNATAIAVAEGTDRVIVVVQRTCRGIRNVPRRIRQGLERALL
>B.CN.07.CBJC394.JF932476
MRVTGIKKNYQHLWRWGTMLLGMLMICSAAEKLWVTVYYGVPVWKEATTTLFCASDAKAYETEVHNIWATHACVPTNPNPQEVVMGNVTENFNMWKNNMVEQMHEDIISLWDQSLKPCVKLTPLCVTLNCTDLKNTTNTSSNTSIITEGGDIKNCSFNITTSIGNKV-KDYALFYRLDVAPIDNGTTSYRLINCNTSVITQACPKVSFEPIPIHYCAPAGFAILKCNNKTFKGTGPCTNVSTVQCTHGIRPVVSTQLLLNGSLAEEEVMIRSSNFTNNARVIIVQLKESIVINCTRPNNNTRKRVSLGPGRVWYTTGQIVGDIRQAHCNLSGTEWNNALKQIAKKLREQF-NKTIIFKQSSGGDPEIVMHSFNCGGEFFYCNTSKLFNSTWDRTDNNTRNNNNTITLPCRIKQLINMWQEVGKAMYAPPIKGQINCSSHITGLLLTRDGGTNESTTETFRPGGGDMRDNWRSELYKYKVVKIEPLGVAPTKAKRRVVQREKRAVGLGAMFLGFLGAAGSTMGAASIALTVQARQLLSGIVQQQRNLLRAIEAQQHMLQLTVWGIKQLQARVLAVERYLKDQQLLGLWGCSGKLICTTAVPWNSSWSNRSLHEIWDNMTWMEWEREIDNYTREIYTLIEESQNQQEKNELELLELDKWASLWNWFDITKWLWYIKIFIMIVGGLVGLRIVFAVLSIANRVRQGYSPLSLQTRLPTQRGPGRPEGIEEEGGERDRNRSENLVNGFLTLFWEDLRNLCLFSYHRLRDLLLIVIRIVELLGRRGWEALRYWWNLLQYWIQELKNSAISLLNATAITVAEGTDRVIEIAQRAFRALLHIPRRIRQGFERALL
>B.CN.07.CBJC396.JF932477
MRVTGIRQNYQHLWRWGTMLLGMLMICSAAEKLWVTVYYGVPVWKEANTTLFCASDARAYATEAHNIWATHACVPTDPTPQEVVLENVTENFNMWKNDMVEQMHEDIISLWDQSLKPCVKLTPLCVTLNCTDYLGNTTSSN-NSSTAEGGEIKNCSFNITTSIRTKV-RDYALFYKFDVVPIGNNGTKYRLIECNTSVITQACPKVSFEPIPIHYCTPAGFALLKCNNKTFSGTGPCTNVSTVQCTHGIRPVVSTQLLLNGSLAEEEVVIRSSNFSNNARVIIVQLNETVEINCTRPNNNTRKSIHLGQGRAWYTTGEIIGDIRQAHCNLSSTKWNNTLRQITEKLREQFGNKTIIFKEPAGGDPEIVMHSFNCGGEFFYCNTSQLFNSTWDGNDTSTWTENRTITLPCRIKQIVNMWQEVGKAMYAPPIRGQIRCSSNITGLILIRDGGNNESNNETFRPAGGNMKDNWRSELYKYKVVKIEPLGVAPTKAKRRVVQREKRAVGIGAMFLGFLGAAGSTMGAASITLTVQARQLMSGIVQQQRNLLRAIEAQQHMLQLTVWGIKQLQARVLAVERYLKDQQLLGIWGCSGKLICTTTVPWNASWSNKSLSEIWDNMTWMEWERQIENYTKEIYTLIEESQNQQEKNELDLLELDKWDSLWSWFSITKWLWYIKIFIMIVGGLIGLRIVFAVLSIVNRVRQGYSPLSLQTHFPTQRGPGRPEGIEEEGGEQDRDRSERLANGFLILFWEDLRSLCLFSYHRLRDLLLIIARIVELLGRRGWEALKYCWNLLQYWVQELKNSAVSLLNATAIAVAEGTDRVLEIAQRACRAILNIPRRIRQGFERALL
>B.CN.07.FJ070016.JF932483
MRVMGIRKNYQHLWRWGMMLLGMLMICSAAENLWVTVYYGVPVWKEATTTLFCASDAKAYSTEVHNIWATHACVPTDPNPQEVVLENVTENFNMWKNDMVEQMQEDIISLWDQSLKPCVKLTPLCVTLNCTNLNITNTSNNTTSSIIREGEIKNCSFNITTSINTKV-KDYALFYKLDVEQMGGDNTSYRLINCNTSVIKQACPKVSFEPIPIHYCAPAGFAILKCNNKTFNGTGPCTNVSTVQCTHGIRPVVSTQLLLNGSLAEEEVVIRSSNFSDNKKNIIVQLKDSVEINCTRPNNNTRKSIHLGPGRAWYATGQIIGDIRQAHCNISGTKWNNTLKQVIKKLREQFGNKTIIFNQSSGGDPEITTHSFNCGGEFFYCNTSKLFNDTIAWNDTELELENDTITLPCRIKQVVNMWQEVGKAMYAPPISGQIRCSSNITGMILTRDGGNVTNKTEVFRPGGGDMRDNWRSELYKYKVVKIEPLGVAPTKAK-----RKKRAVGKGAMFLGFLGAAGSTMGAASITLTVQARQLLSGIVQQQRNLLRAIEAQQHLLQLTVWGIKQLQARVLAVERFLRDQQLLGIWGCSGKLICTTTVPWNTSWSNKSLNEIWNNMTWMEWEREISNYTKEIYTLIENSQNQQEKNELDLLELDKWASLWNWFDITKWLWYIKIFIMIVGGLVGLRIVFAVFSIVNRVRQGYSPLSLQTRFPAQRGPGRPEEIEEEGGERDRDRSERLANGFFTLFWEDLQNLCLFSYLRLRDLLLIVARIVELLGRRGWEALRYWWNLLQYWIQELKNSAISLLNATAIVVAEGTDRVIEVAQRAYRAILNIPTRIRQGLERALL
>B.CN.07.GS070017.JF932484
MKVMGIRKNYQNFWRWGTLFLGMLMICSAAENLWVTVYYGVPVWKEATTTLFCASDAKAYDTEVHNVWATHACVPTDPSPQEVVLENVTENFNMWKNDMVEQMHEDIISLWDQSLKPCVKLTPLCVTLNCTNLNTTTTNTTTTNSPIAVGEMKNCSFNVTTNIQTRV-KDYALFYNLDIVPIKDNSNTYRLMNCNTSIITQSCPKISFEPIPIHYCAPAGFAILKCNNKTFNGKGPCTNVSTVQCTHGIRPVVSTQLLLNGSLAEKEVVIRSSNFTDNAKVIIVQLNESVEINCTRPNNNTRKSINIGPGRAWYATGEIIGNIRQAYCNISRAKWNDTLKKIDQKLREQFGNKTITFTHSSGGDPEIVMHSFNCGGEFFYCNTSQLFNSTWYANRTWKGDGNDTITLPCRIKQIVNMWQEVGKAMYAPPIKGQIRCSSNITGLLLTRDGGNGNKNTETFRPGGGDMRDNWRSELYKYKVVQIEPLGVAPTKAKRRVVQREKRAVGIGAMFLGFLGAAGSTMGAASIPLTVQARQLLSGIVQQQRNLLRAIEAQQHMLQLTVWGIKQLQARVLAVERYLKDQQLLGIWGCSGKLICTTAVPWNVSWSNKSYNQIWDNMTWMEWEREIGNYTREIYTLIEESQNQQEKNELELLELDKWASLWNWFDITKWLWYIKIFIMVVVGLVGLRIIFAVFSIVNRVRQGYSPLSFQTHLPTQRGPGRPEGIEEEGGEQDRDRSERLVNGFLTLFWEDLRSLCLFIYHRLRDLLLIVARIVEILGHRGWEALRYWWNLLQYWIQELKNSAVSLLNAIAIAVAEGTDRVIEVAQRTYRAILHIPTRIRQGLERALL
>B.CN.07.GZ070002.JF932485
MKVTGIRRNYQNLWRWGALLLGMLMICSTAEKLWVTVYYGVPVWKEATTTLFCASDAKAYDTEVHNVWATHACVPTDPNPQEVVLGNVTENFNVWKNNMVEQMHEDIISLWDQSLKPCVKLTPLCVTLNCSDVKNTNNTSSNTSSITEGGEIKNCSFNITTSISTKV-KDYAFFYKLDVVPINNDNASYRLINCNTSVITQACPKVSFEPIPIHYCTPAGFAILKCNNKTFNGTGPCTNVSTVQCTHGIRPVVSTQLLLNGSLAEEEVVIRSSNFTDNAKIIIVQLNESVEINCIRPNNNTRKSIHLGPGQAWYTTGQIIGDIRQAHCNISREKWNNTLEQVAKKLGEQFGNKTIVFTQSSGGDPEIVMHSFNCGGEFFYCNTSQLFNSTWHNKGTWNSTENDTITLPCRIKQIVNMWQEVGKAMYAPPIKGQIRCSSNITGLLLTRDGGNNENETETFRPGGGDMRDNWRSELYKYKVVKIEPLGVAPTKAKRRVVQREKRAVGIGAMFLGFLGAAGSTMGAASITLTVQARQLLSGIVQQQRNLLRAIEAQQHLLQLTVWGIKQLQARVLAVERYLKDQQLLGIWGCSGKLICTTAVPWNASWSNKSLNEIWNNMTWMEWEREIDNYTREIYNLIEESQNQQEKNELELLELDKWASLWNWFDITQWLWYIKIFIMIVGGLVGLRIVFAVLSIVNRVRQGYSPLSLQTRFPAQRGPGRPEGIEEEGGEQDRDRSERLGNGLLTFFLEDLQNLCLFSYHHLRDLLLIVARIVELLGRRGWEALRYWWNLLQYWIQELKNSAISLLNATAIAVAEGTDRVIEVVQRTYRAIIHIPTRIRQGLERALL
>B.CN.07.GZ070030.JF932486
MKVMGIRKNYQHLWRWFTLFLGMLMICSATEKLWVTVYYGVPVWKEANTTLFCASDAKAYKAEAHNVWATHACVPTDPNPQEVVLGNVTENFDMWKNNMVEQMHEDIISLWEQSLKPCVELTPLCVTLNCTNCTSNCTSFNNATNNSGNTELKNCSFDTTTSIGTKR-RDHALFNELDIVQMNDNTSSYRLISCNTSVITQACPKVSFEPIPIHYCAPAGFAILKCNNKTFNGTGPCTNVSTVQCTHGIRPVVSTQLLLNGSLAEGEIVIRSSNFSENAKIIIVQLNESVTINCTRPNNNTRKSISMGPGRAVYATGQIIGDIRQAHCNISRKQWNNTLERIYKKLKEIY-NRTIIFNHSSGGDPEIVMHSVNCGGEFFYCDTSQLFNSSWNSNTSTWNKGDSNITLPCRIKQIINMWQKVGKAMYAPPIRGQIRCSSNITGLLLTRDGGEGNRTNETFRPGGGDMRDNWRSELYKYKVVRIEPLGVAPTKAKRRVVQREKRAVGLGAMFLGFLGAAGSTMGAASITLTVQARQLLSGIVQQQRNLLRAIEAQQHLLQLTVWGIKQLQARVLAVERYLKDQQLLGIWGCSGKLICPTAVPWNASWSNKSLNEIWNNMTWMEWEREIDNYTKEIYTLIEESQNQQEKNELDLLELDKWASLWNWFDISNWLWYIRIFIMIVGGLIGLRIVFAVLSIVNRVRQGYSPLSLQTRFPTQRGPGRPEGIEEEGGEQDRDRSERLVNGFLTLIWEDLRNLFLFSYHRLRDLLLIVARIVELLGRRGWEALRYWWNLLQYWIQELKNSAISLFNATAIAVAEGTDRVIEVVQRAFRAILNIPTRIRQGLERALL
>B.CN.07.HB070006.JF932487
MRVMGIRKNYQHLWKWGTLLLGMWMICSAAENLWVTVYYGVPVWKEATTTLFCASDAKAYETEVHNIWATHACVPTDPNPQEVLLENVTENFNMWKNDMVEQMHEDIISLWDQSLKPCVKLIPLCVNLTCTKLNITNTSSNTASSITEGGDIKNCSFNITTSIRTEV-RDYAFFSNLDIVPINNDNTSYRLINCNTSVITQACPKVSFEPIPIHYCTPAGFVILKCNDKKFNGTGPCKNVSTVQCTHGIRPVVSTQLLLNGSLAEEEVVIRSSNFSNNAKVIIVQLNESVEINCTRPNNNTRKSIHLGPGQAWYTTGQIIGNIRQAHCNISSIKWNKTLGQITKKLKEQFGNKTIIFNASSGGDPEIVMHSFNCGGEFFYCNTSKLFNSTWHANGTWTNSVDSNITLHCRIKQIVNMWQEVGKAMYAPPIAGKIRCSSNITGLLLTRDGGNTGNDNETFRPGGGDMRDNWRSELYKYKVVKIEPIGVAPTKAKRRVVQREKRAVGIGAMFLGFLGAAGSSMGAASITLTVQARQLLSGIVQQQRNLLRAIEAQQHMLQLTVWGIKQLQARVLAVERYLGDQQLLGIWGCSGKLICTTAVPWNTSWSNRNLSEIWDNMTWMKWEREIENYTKEIYTLIEESQNQQEKNELELLELDKWASLWSWFDITNWLWYIRIFIMIVGGLVGLRIVFAVLSIVNRVRQGYSPLSFQTHFPTQRGPDRPEGIEEEGGERDRDRSERLVNGFLTLIWEDLRSLCLFSYHRLRDLLLIVARIVELLGRRGWEALRYWWNLLQYWSQELKNSAISLLNATAIAVAEGTDRIIEVVQRAYRAILHIPTRIRQGLERALL
>B.CN.07.JL070038.JF932490
MRVMEIRRNYQLLWKWGIMLLGMLMICRAAEKLWVTVYYGVPVWKDATTTLFCASDAKAYDTEVHNVWATHACVPTDPSPQEVVLENVTENFNMWENNMVEQMHEDIISLWDQSLKPCAKLTPICVTLNCTNLKNNTNASSNINSTIEGGEMKNCSFNITTSMNTKV-KDYALFYRLDIVPIDDDNTTYRLINCNTSVITQACPKVSFEPIPIHYCTPAGYAILKCNNKTFNGTGPCTNVSTVQCTHGIRPVVSTQLLLNGSLAEEEVVIRSSNFSENHRVIIVQLNKSVEINCTRPNNNTRKSINIGPGQAWYTTGQIIGDIRQAHCNISSTDWNNTLKQITGKLREQYGNKTIIFTHHSGGDSEVVMHNFNCGGEFFYCNTSQLFNSTWYENGTITTKTTGTITLPCRIKQIVNMWQQVGKAMYAPPIAGKIRCSSNITGLLLTRDGGTGNEDTETFRPEGGNMKDNWRSELYKYKVVRIEPLGLAPTKAKRRVVQREKRAVGIGAMFLGFLGAAGSTMGAASITLTVQARQLLSGIVQQQRNLLRAIEAQQHLLQLTVWGIKQLQARVLAVERYLKDQQLLGIWGCSGKLICPTAVPWNVSWSNKSLNEIWNNMTWMEWEREISNYTGIIYNLIEESQNQQEKNELELLELDKWASLWNWFNITEWLWYIRIFIMVIGGLIGLRIVFAVLSVVNRVRQGYSPLSLQTRLPTQRGPDRPEGIEEEGGERDRGRSERLVNGLLPLIWEDLRNLCLFSYHRLRDLLSIVARTVELLGRGGWEALRYWWNLLQYWTQELKNSAISLLNATAIVVAEGTDRVIEIARRAFRAIRNIPTRIRQGLERSLL
>B.CN.07.JS070389.JF932491
MKVKGIRKNYQHFWKWGTMLLGMLMICSAVEQLWVTVYYGVPVWKDANTTLFCASDAKAYDTEVHNVWATHACVPTDPNPQEVVLENVTENFNMWKNNMVEQMHEDIISLWDQSLKPCVELTPLCVTLNCTNLNQTTNTNSTTISPKGGGEIKNCSFNITTSIKTKV-KDYALFYNLDIIKMEDNNNTYRLINCNTSVIKQACPKITFEPIPIHYCAPAGFAILKCNNKTFNGTGPCKNVSTVQCTHGIRPVVSTQLLLNGSLAEEEIVIRSSNFTDNAKIIIIQLNESVAINCTRPNNNTRKSITLGPGRVWYTTGQIIGDIRQAHCNLSRTQWNNTLKQITEKLREQFGNKTIIFNQSSGGDLEIATHSFNCGGEFFYCNTTQLFNSTWPGNNTSTKTENDNITLPCKIRQIVNMWQKVGKAMYAPPIKGQIRCSSNITGLLLTRDGGSNENINETFRPGGGDMRDNWRSELYRYKVVKIEPLGVAPTKAKRRVVQREKRAVGLGAMFLGFLGAAGSTMGAASITLTVQARQLLSGIVQQQRNLLMAIEAQQHLLQLTVWGIKQLQARVLAVERYLQDQQLLGIWGCSGKLICTTAVPWNASWSNKSLDKIWNNMTWMEWEREIGNYTEKIYNLIEKAQNQQEKDEQELLELDKWASLWNWFDITKWLWYIKIFIMIVGGLIGLRIVFAVLSLVSRVRQGYSPLSLQTRLPAQRGPGRPEGIGEEGGEQDRDRSESLATGFLTLFWEDLRNLCLFSYHLLRDLLLIVTRTVELLGRRGWEALRYWWNLLQYWIQELKNSAISLLNATAIAVAEGTDRIIEIAQRAYRAFLNIPTRIRQGLERALL
>B.CN.07.SX070080.JF932493
MRVMGIRKNYQHLWRWGTMLLGMLMICSAAENLWVTVYYGVPVWRDTNTTLFCASDAKAYATEVHNVWATHACVPTDPNPQEVVLENVTENFNMWKNGMVDQMQEDIISLWDQSLKPCVKLTPLCVTLNCTDLENTTNASSNISSTTGGGEMKNCSFNITTSMQTKV-KDYALFYNLDVVQIDDDNTSYRLITCNTSVVTQACPKVSFEPIPIHYCTPAGFALLKCNNKTFSGTGPCTNVSTVQCTHGIRPVVSTQLLLNGSLAEEEVVIRSSNFSNNADNIIVQLNKSVVINCTRPNNNTRKSINLGQGRAWYTTGQIIGDIRQAHCNLSGAAWTNTLRQVAEKLRKQFENKTITFTQSSGGDPEIVMHSFNCGGEFFYCNTTQLFNSTWNNTSIWNNVENGTITLPCRIKQIVNMWQGVGKAMYAPPIAGQINCSSNITGLLLTRDGGVNKSTTETFRPAGGNMRDNWRSELYKYKVVKIEPLGLAPTKAKRRVVQREKRAVGIGAMFLGFLGAAGSTMGAASMTLTVQARQLLSGIVQQQRNLLRAIEVQQHLLQLTVWGIKQLQARVLAVERYLKDQQLLGIWGCSGKLICTTTVPWNVSWSNRSLDEIWNNMTWMEWEREIDNYTREIYTLIEESQNQQEKNELELLELDKWASLWNWFSITKWLWYIKIFIMIVGGLVGLRIVFAVLSIVNRVRQGYSPLSLQTHFPTQRGPGRPEGIEEEGGGQDRDRSERLVTSFLTLFWEDLRNLCLFSYHRLRDLLLIAARIVELLGRRGWEALKYLWNLLQYWIQELKNSAISLINATAVAVAEGTDRVIEVVQRAFRAFVHIPTRIRQGLERALL
>B.CN.07.hen1345.JF932500
MRVTEIRKNCQKLWKWGALLLGMLMICKAAENLWVTVYYGVPVWKEATTTLFCASDARAYDTEIHNIWATHACVPTDPNPQEVVLGNVTENFNMWKNNMVEQMYEDIISLWDQSLKPCVKLTPLCVTLNCTNLNTTNTSS-TTSSPTEGGEMKNCSFNITTSIRTKM-TDYALFYKLDVVPLDNNTTSYRLIHCNTSVITQACPKVSFEPIPIHYCTPAGFAIIKCNNKTFSGTGPCTNVSTVQCTHGIRPVVSTQLLLNGSLAEEEVVIRSSNFTDNAKVIIVQLNKSVEINCTRPNNNTRKSIPLGPGRAWFATGQIIGDIRQAHCNLSRAKWNDTLKQIVEKLREQFGNKTIIFNQSSGGDPEVVMHSFNCGGEFFYCNTSQLFNSTWPNNGTWNDTKNDNITLPCRIKQIINMWQEVGKAMYAPPIGGQIRCSSNITGLLLTRDGGRNESTTETFRPGGGDMRDNWRSELYKYKVVKIEPLGVAPTKAKRRVVQREKRAVGIGAMFLGFLGAAGSTMGAASITLTVQARQLLSGIVQQQRNLLMAIEAQQHLLQLTVWGIKQLQARVLAVERYLKDQQLLGIWGCSGKLICPTNVPWNVSWSNKSLSEIWDNMTWMEWEREIGNYTNQIYTLIEQSQNQQEKNELELLELDKWASLWNWFSISNWLWYIRIFIMIVGGLIGLRIVFAVLSMVNRVRQGYSPLSLQTHFPTQRGPGRPEGIEEEGGERDRGRSERLVNGFLTLIWEDLRSLCLFSYHRLRDLLLIVARIVELLGRRGWEALRYWWNLLQYWSQELKNSAISLLNATAIAVAEGTDRIIEVAQRVFRAILHIPTRIRQGLERALL
>B.CN.08.1106.HQ215554
MTVKGIRKNCQHWLTWGTMLLGMLMICSAEDNLWVTVYYGVPVWKEATTTLFCASDAKAYSSEAHNVWATHACVPTDPNPQEVVLENVTENFNIWKNDMVRQMHEDVISLWDESLKPCVKLTPLCVTLNCTDMGCATNATNNTRCDMPLGEIKNCSFNITTQIGKKRKKDYAIFNKLDVVPIDNDNSSYMLINCNTSVIKQACPKVSFEPIPIHYCTPAGFAIIKCNDKEFNGIGPCKNVSTVQCTHGIRPVVSTQLLLNGSLAEGEIVIKSQNFSNNAKNIIVQLNETVPINCTRPNNNTRKGIHMAVGGALYATGAIIGDIRQAYCTVNATKWSETLKKVAIKLREQLENKTIVFNQSAGGDLEIVMHIQNCGGEFFYCNTTGLFNSTLT-NDTWNDNGTGNITLHCRIKQIINRWQEVGKAMYAPPISGPISCLSNITGLILTRDGGNNTGDTETFRPGGGDMKDNWRSELYKYKVVQIEPIGLAPTRARRRVVQREKRAVGLGAMFLGFLGAAGSTMGAASVTLTVQARQLLSGIVQQQNNLLKAIEAQQHMLQLTVWGIKQLQARVLAVERFLRDQQLLGIWGCSGKLICTTAVPWNTSWSNKTKDQIWDNMTWIQWEREIDNYTGLIYDLLEKSQIQQEMNEQDLLELDKWTSLWNWFNISNWLWYIKIFIMIVGGLIGLRIIFTVLSIVNRVRQGYSPLSFQTRLPAQRGPDRPEGIEEEGGERDRDTSTRLVHGFLALIWDDLRSLCLFSYHRLRDLLLIVARIVELLGRRGWEALKYCWNLLQYWSQELKKSAVSLFNAIAIAVAEGTDRIIEIAQRIGRATLHIPRRIRQGAERALQ
>B.CN.08.CBJC476.JF932478
MRVTGIRKNYQQLWRWGTLLLGMLMICSAAEKLWVTVYYGVPVWKEATTTLFCASDAKAYDTEVHNIWATHACVPTDPNPQEVVLGNVTENFNMWKNNMVEQMHEDIISLWDQSLKPCVKLTPLCVTLDCTDATNTNDTS-ASFNANSTTEMKNCSFNITTSIGTKM-SDYALFYKLDVVQINDNNTSYRLINCNTSVITQACPKVSFEPIPIHYCTPAGFAIIKCNNKTFNGTGPCTNVSTVQCTHGIRPVVSTQLLLNGSLAEEKVVIRSSNFTNNARVIIVQLNESVQINCTRPNNNTRKSIPLGPGRAWYATGQIIGNIRDAHCNLSRTQWNNTLEQITEKLREQFGNKTIIFKPSSGGDPEIVMHSFNCGGEFFYCNTSQLFNSTYNGTWEGTT-GNDTITLPCRIKQIINMWQEVGKAMYAPPIRGQIRCSSNITGLLLTRDGGTNETTNETFRPGGGDMRDNWRSELYKYKVVQIEPLGVAPTKAKRRVVQREKRAVGIGAMFLGFLGAAGSTMGAASITLTVQARQLLSGIVQQQRNLLRAIEAQQHLLQLTVWGIKQLQARVLAVERYLKDQQLLGIWGCSGKLICTTAVPWNTSWSNKSLNEIWDNMTWMEWEREINNYTKEIYNLIEQSQNQQEKNELELLELDKWASLWNWFDITQWLWYIKIFIMIVGGLIGLRIVFAVLSIVNRVRQGYSPLSLQTHFPTQRGPGRPEGIEEEGGERDRDRSERLVNGFLTLFWEDLRSLCLFSYHHLRDLLLIVARIVELLGRRGWEALRYWWNLLQYWIQELKNSAISLLNATAIVVAEGTDRVIEGAQRAFWAFLHIPRRIRQGLERALL
>B.CN.08.CBJC500.JF932480
MRVMGIKKNYQHLWRWGTMLLGMLMICSAAENLWVTVYYGVPVWKDATTTLFCASDAKAYDTEAHNIWATHACVPTDPNPQEVVLGNVTEHFNMWKNDMVEQMHEDIISLWDQSLKPCVKLTPLCVTLNCTDLKNTTNNTSNASSMTEGREMKNCSFNITTSIKTKV-NDYALFYKYDIESIDNSTTSYRLTKCNTSVITQACPKVSFEPIPIHYCTPAGFAILKCNNKTFNGTGPCTNVSTVQCTHGIRPVVSTQLLLNGSLAEGEVVIRSSNFTNNAKVIIVQLNESVEINCTRPNNNTRKSIPLGPGKAWYTTGQIIGDIRQAHCNISGSQWNKTLIQITEKLKERFESKKIIFKQHSGGDPEIVMHHFNCGGEFFYCNTSQLFNSSWHANSTRNNT----IILPCRIKQIVNIWQGVGKAIYAPPIEGQISCLSKITGLLLTRDGGGGRNNTETFRPGGGDMRDNWRSELYKYKVVKIKPLGIAPTKAKRRVVQREKRAVGIGAMFLGFLGTAGSTMGAASMTLTVQARQLLSGMVQQQRNLLRAIEAQQHLLQLTVWGIKQLQARVLAVERYLKDQQLLGIWGCSGKLICTTTVPWNASWSNKSLSQIWDNMTWMEWEREIDNYTKEIYTLIEESQNQQEKNELELLALDKWANLWSWFDITQWLWYIRIFIMIVGGLIGLRIVFAVLSIINRVRQGYSPLSLQTRLPTQRGPGRPEGIEEEGGEQDRDRSGSLVNGFLTLFWGDLRSLCLFSYHRLRDLLLIVLRIVELLGRRVWEALKYWWNLLQYWIQELKNSAISLFNATAVAVAEGTDRVIEVVQGAYRAFIHIPTRIRQGLERALL
>B.CN.08.CBJC502.JF346917
MRVTGIRKNCQKFWKWGVLLLGMLMICKAAENLWVTVYYGVPVWKEATTTLFCASDAKAYDTEVHNIWATHACVPTDPNPQEVVLENVTENFNMWKNDMVEQMHEDIISLWDQSLKPCVKLTPICVTLNCTDLKNTTNTN--ISSTIEGGEIKNCSFNITTRTRKKV-VDYAFFYKLDVVPINEDTTSYRMIHCNTSEITQACPKVSFEPIPIFYCTPAGFAILKCNNKTFSGTGPCTNVSTVQCTHGIKPVVSTQLLLNGSLTGEKVVIRSSNFSDNAKIIIVQLNESVVINCTRPNNNTLKSIHLGQGRAWHTTGQIIGDIRQAHCNLSKSDWDKTLERIAKKLRGQFGNRTIIFNQSSGGDPEITMHSFNCGGEFFYCNTSQLFNSTWDINSNGTNNSNINITLPCKIKQIVNMWQEVGKAMYAPPIRGQIRCSSQITGLLLTRDGGTNNNTNETFRPAGGDMRDNWRSELYKYKVVKIEPLGIAPTKAKRRVVQREKRAVGIGAMFLGFLGAAGSTMGAASVTLTVQARQLLSGIVQQQRNLLRAIEAQQRVLQLTVWGIKQLQARVLAVERYLKDQQLLGIWGCSGKLICTTAVPWNTSWSNRTLSEIWDNMTWMQWEREIDNYTQEIYSLIEESQNQQEKNELELLELDKWASLWSWFDISNWLWYIKIFIMIVGGLVGLRIVFAVLSIINRVRQGYSPLSLQTRFPTQRGPDRPEGIEEEGGEQDRGRSERLVNGFLTLFWEDLQNLCLFSYHRLRDLLLIVARIVELLGRRGWEALKYWWNLLQYWIQELKSSAISLLNATAIAVAEGTDRIIEVVQRAYRAILNIPRRIRQGLERALL
>B.CN.08.CBJC507.JF346918
MRVTGIRKNYQHLWRWGIMLLGMLMICSAVENLWVTVYYGVPVWKEANTTLFCASDAKAYETEVHNIWATHACVPTDPNPQEVVLKNVTEYFNMWKNDMVEQMHEDIISLWDQSLKPCVKLTPLCVTLNCTNYNATNATTTSINSTTDGEEVKSCSFNITTSIGTKV-KDYAVFYKLDIEPINNSYRSYRLINCNTSVITQACPKVSFEPIPIHYCAPAGFAILKCDNKTFNGTGLCTNVSTVHCTHGIRPVVSTQLLLNGSLAEEEIMIRSSNLSDNAKVIIVQLNKSIEINCTRPSNNTRKSIHLGPGQAWYPTGQIIGDIRQAHCNLSRKGWGDTLRQLTEKFREQFENKTIIFNQSSGGDPEIVMHSFNCGGEFFYCNTSQLFNSTWMQNGTDTYAVNDTITLPCRIKQIINMWQGVGKAMYAPPIRGQIRCVSNITGLLLTRDGGINKNTPETFRPGGGDMRDNWRSELYKYKVVRIEPLGVAPTKAKRRVVQREKRAVGFGAMFLGFLGAAGSTMGAASLTLTVQARQLLSGIVQQQRNLLRAIEAQQHMLQLTVWGIKQLQARVLAVERYLKDQQLLGIWGCSGKLICTTAVPWNVSWSNRSHDYIWENMTWMQWEREIDNYTKEIYTLIEESQNQQEKNELDLLELDKWASLWNWFDITKWLWYIKIFIMIVGGLIGLRIVFAVLSIVNRVRQGYSPLSLQTHFPTQRGPGRPEGIEEEGGERDKGRSEILVNGFLTLFWGDLQNLCLFSYRHLRDLLLIVARIVELLGRRGWEALRYWWNLLQYWIQELKNSAISLFNATAIAVAEGTDRIIEVAQRAFRAILNIPTRIRQGLERALV
>B.CN.08.CBJC513.JF346919
MRVMGIRRNYQHLWRWGTMLLGILMICSATEKLWVTVYYGVPVWKDATTTLFCASDAKAYDTEVHNVWATHACVPTDPNPQEVVLGNVTENFNMWKNDMVEQMHEDIISLWDQSLKPCVKLTPLCVTLNCTNPKTNSSVNTSNSSMIKGGEMKNCSFNVTADIK--PKKDYALFYKLDLEQIDDSNTSYRLIKCNTSVITQACPKVSFEPIPIHYCAPAGFAILKCNNKTFSGTGPCTNVSTVQCTHGIKPVVSTQLLLNGSLAEEGIVIRSSNFTDNTKTIIVQLKDPVEINCTRPNNNTRKSIPLGQGRAWYTTENIIGDIRQAHCNISGEQWNNTLQQIVKKLREIYNNKTISFNQSSGGDPEIVMHSFNCRGEFFYCNTSLLFNSTWYENDTSNWNTKEKITLPCRIRQIVNMWQEVGKAMYAPPIAGQLNCSSNITGLLLTRDGGGDGNTDEIFRPGGGDMRDNWRSELYKYKVVKIEPLGVAPTKAKRRVVQREKRAVGIGAMFLGFLGAAGSTMGAASITLTVQARQLLSGIVQQQRNLLRAIEAQQHLLQLTVWGIKQLQARVLAVERYLKDQQLLGIWGCSGKLICTTAVPWNASWSNRTVESIWNNMTWMQWEKEIANYTKEIYTLIEESQNQQEKNELELLELDKWASLWNWFDISNWLWYIKIFIMIVGGLIGLRIVFTVLSIVNRVRQGYSPLSLQTRFPTQRGPDRPEGIEEEGGEQDRDRSERLANGFLILFWEDLRSLCLFSYHRLRDLLLIVARIVELLGRRGWEALKYWWNLLQYWIQELKNSAISLLNATAIAVAEGTDRVIEIAQRAFRAILNIPTRIRQGLERALV
>B.CN.08.cbjc468.JF932498
MRVRGIRKNYLHLWKWGTMLLGMLMICRAAENLWVTVYYGVPVWKEATTTLFCASDAKAYDIEVHNVWATHACVPTDPNPQEVVLENVTENFNMWQNDMVEQMHEDIISLWDQSLKPCVKLTPLCVTLNCTDLKNTTNNNSNTSSTTEGEELKNCSFNITTSIKT-VVKDYAFFYKLDIVPIIDGNNSYRLISCNTSVITQACPKVSFEPIPIHYCAPAGFAILKCNNRTFSGTGPCTNVSTVQCTHGIRPVVSTQLLLNGSLAEGEVIIRSSNFTNNARVIIVQLNESVEINCTRPNNNTRKGIHLGLGRTWYTTGEIIGDIRQAYCNISGTQWNNTLKQVVEKLREQFGNKTIIFNQSSGGDPEIVMHTFNCRGEFFYCNTSRLFNSIWNGTSTWNDTENDTIILPCRIKQFVNMWQKVGKAMYAPPISGPISCSSKITGLLLTRDGGNESQISETFRPEGGDMRDNWRSELYKYKVVKIEPLGIAPTRAKRRVVQREKRAVGIGAMFLGFLGAAGSTMGAASITLTVQARQLLSGIVQQQRNLLRAIEAQQHLLQLTVWGIKQLQARVLAVERYLKDQQLLGIWGCSGKLICTTAVPWNASWSNKSLSEIWNNMTWMEWEREIENYTREIYTLIEESQNQQEKNELELLELDKWASLWNWFDITKWLWYIKIFIMIVGGLVGLRIIFAVLSIVNRVRQGYSPLSFQTRFPTQRGPGRPEGIEEEGGEQDRGRSERLVNGFLTLFWEDLRNLCLFSYHLLRDLLLIVARIVELLGRRGWEALRYWWNLLQYWIQELKNSAISLLNVTAIAVAEGTDRVIEVAQRAYRVIFHIPTRIRQGLERALL
>B.CN.09.09LNA014.JX960597
MRVKGIRKNCQHLWRWGIVLLGILMICSASDKLWVTVYYGVPVWKEATTTLFCASDSKAYSTESHNVWATHACVPTDPNPQEIELGNVTENFDMWKNNMVEQMHKDIISLWDQSLQPCVKLTPLCVTLECTDWDANKTNANGKIKNIEKGEIKNCSFNVTTSIRGRMQKQYALFYTLDVVPIDDNATKYRLISCNTSVITQACPKVSFEPIPIHYCTPAGFAILKCRDKQFNGTGPCKNVSTVQCTHGIRPVVSTQLLLNGSLAEKEVVIRSSNFTNSAKTIIVQLTKAVSITCIRPNNNTRKSIPIGPGRAFYATGEITGDIRQAHCTLNRTDWMNTLQQIARKLRVQFKSKTIIFNQSSGGDPEIVMHSFNCGGEFFYCNSTPLFNSTWE-NGTQEEWEESNITLQCRIKQFINMWQEVGKAMYAPPISGQIRCSSNITGLLLTRDGGG---ENETFRPEGGDMRDNWRSELYKYKVVKIEPLGVAPTKAKRRVVQREKRAA-IGAMFLGFLGAAGSTMGAASVTLTVQARQLLSGIVQQQNNLLRAIEAQQHLLQLTVWGIKQLQARVLAVERYLRDQQLLGIWGCSGKLICTTAVPWNSSWSNKSLDEIWNNMTWMEWEREIDNYTNLIYSLIEESQNQQERNEQELLELDKWANLWNWFDITQWLWYIKIFIMIVGGLIGLRIVFAVLSIVNRVRQGYSPLSFQTRLPAPREPDRPEGIEEEGGEQDRGRSSRLVDGFLALIWDDLRSLCLFSYHRLRDLLLIVTRIVELLGRRGWEVLTYWWNLLQYWGQEIKNSAVSLLNATAIAVAEGTDRIIEALQRIGRAILHIPTRIRQGLERALL
>B.CN.09.09LNA336.JX960599
MKVKGTRKNCQHLWRWGIMLLGMLMICSATGRFWVTVYYGVPVWKEAITTLFCASDAKAYDTEVHNVWATHACVPTDPNPQEIKLENVTEDFNMWENNMVEQMHEDIISLWDQSLKPCVKLTPLCVTLNCTDVKTNSSSTD--------TEMKNCTFNVTTILRDKVQKEFALFYRLDVVPIDDNTNSYRLINCNTSTITQACPKVSFEPIPIHYCTPAGFALLKCNDKKFSGNGSCTNVSSVQCTHGIRPTVSTQLLLNGSLAEEEVIIRSKNFTNNAETIIVQLNNPVGIHCIRPNNNTRKGIHMGPGRAFYVTGEIIGDIRQAYCNISRGEWNTTLQQVAIKLREQFNATTIVFNQSSGGDPEIVMHNFNCGGEFFYCNTTQLFNSTWNTWDNITGNTQNNITLPCRIKQIINMWQGVGKAMYAPPIAGRIKCSSDITGLLLVRDG-NNNNKTETFRPQGGNMKDNWRSELYKYKVVKIEPIGIAPTTARRRVVQREKRAVTLGAMFLGFLGAAGSTMGAASITLTVQARQLLSGIVQQQNNLLRAIEAQQHMLQLTVWGIKQLQARVLAVERYLRDQQLLGIWGCSGKLICTTAVPWNSSWSNKTLDAIWNNMTWNQWEKEIDNYTDLIYSLLENSQIQQEKNEEELLKLDSWASLWNWFDISRWLWYIKIFIMIVGGLVGLRIIFAVLSIVNRVRQGYSPLSFQTHFPVPRGADRPGGTEEEGGERDRDTSVRLVTGFLPLIWDDLRSLCLCIYHRSRDLLLIATRIVELLGHRGREVLKYWWNLLQYWIQELKNSAISLLNVTAVAVAEGTDRIIEIVQRAWRAFLHIPARIRQGLERALL
>B.CN.09.09YNRL215042sg.KC899011
MRVTGIRKNYQHLWKWGTLLLGMLMICSAAENLWVTVYYGVPVWKEATTTLFCASDAKAYDKEVHNVWATHACVPTDPNPQEIFLENVTENFNMWENNMVEQMHEDIISLWDQSLKPCVKLTPLCVTLNCTNATITSSANTPSPSPSTSREMRNCSFNITTSIKTKV-KDYALFYNFDIEQMKDGTNNYRLINCNTSVITQACPKVSFEPIPIHYCAPAGFAILKCNDKAFNGTGPCINVSTVQCTHGIRPVVSTQLLLNGSLAEEGVVIRSRNLTNNAEVIIVQLKESVEINCTRPNNNTRKSIPLGPGKAWYTTGQIIGDIRKAHCNLSSTKWNTTLELIAKKLGEQFKNKTIVFTQSSGGDPEVVMHNFNCGGEFFYCNTSKLFNSTWNDTK-----GNGTITLDCRIKQIVNMWQGVGKAIYAPPIEGQIRCSSKITGLLLTRDGGNNGNTTETFRPGGGNMKDNWRSELYKYKVVKLEPLGVAPTKAKRRVVQREKRAVGIGAMFLGFLGAAGSTMGAASITLTVQARQLLSGIVQQQRNLLMAIEAQQHLLQLTVWGIKQLQARVLAVERYLKDQQLLGLWGCSGKLICTTAVPWNASWSNKSLEEIWNNMTWMEWEREIDNYTREIYTLIENSQNQQEKNELELLELDKWASLWNWFDITKWLWYIKIFIMIVGGLVGLRIVFAALSIVNRVRQGYSPLSLQTHFPAQRGPGRPEGIEEEGGGRDRDRSERLVNGFLPLIWEDLRSLCLFSYHRLRDLLLIVARIVELLGRRGWEALRYWWNLLQYWIQELKNSAVSLLNTTAIAVAEGTDRVIEIIQRAYRAILHIPTRIRQGLERALL
>B.CN.09.1121.HQ215556
MRVMGIKKSCQHWLTWGMMLFGMLMICSAGNELWVTVYYGVPVWKEANTTLFCASNAKAYHPEAHNVWATHACVPTDPNPQEIVLENVTENFNMWKNNMVEQMHEDVISLWDESLKPCVKLTPLCIALNCTDWKSTGTNN--SSMENMEGEIKNCTFNITSKIGNKVRKQYALFTNIDVIPIDKNNNSYMLKNCNTSTITQACPKMSFEPIPIHYCTPAGFALLQCNDKKFNGTGPCTNVSTVQCTHGIKPTVSTQLLLNGSLAEGDIVIRSENFTNNAKIIIVQLNETVEINCTRPNNKTRKGISLGPWRSLYTTRDIIGDKRKAYCNISAEKWHNTLRQVAKLREQLGSNRTIIFNQSSGGDPEIVMHIFNCGGEFFYCNTTKLFNNTFNSAWQESKDTEGVIKLPCKIKQIINRWQEVGKAMYAPPIEGQIRCSSNITGLLLTRDGGNKSEEPETFRPGGGDMRDNWRSELYKYKVIKIEPLGLAPTRAKRRVVQRQKRAVGLGAMFLGFLGAAGSTMGAASVTLTVQARLLLSGIVQQQNNLLRAVEAQQHLLQLTVWGIKQLQARVLAVERYLKDQQLLGIWGCSGKLICTTNVPWNASWSNKSMEEIWNNMTWMQWEREIDNYTGTIYTLLVESQNQQEKNEKELLELNKWTDLWTWFDITNWLWYIKIFIMIVGGLIGLRIIFTVLSIVNRVRQGYSPLSFQTRHPAQGGPDRPEGTEGEGGDRDRSRSTLLVHGFLALIWVDLRSLCLFLYHRLRDLLLIVTRIVELLGRRGWETLKYLWNLLQYWSQELKKSAVSLFNTIAIAVAEGTDRILEIAQRFGRAIIHIPRRIRQGAEKAWL
>B.CN.09.DEMB09CN002.KC596066
MRVMEIRKNCQHWLTWGTMLFGMLMICSAE-NLWVTVYYGVPVWRDANTTLFCASEAKAYSSEVHNVWATHACVPTDPNPQEVVLGNVTENFNMWKNNMVEQMQEDIISLWDESLKPCAKLTPLCVTLNCTDWKSNNTNT-TQGLENMNGQIKNCSFNVTTQIRNQVRREQALFNSLDVESIDN--STYMLRHCNTSVITQACPKVSFEPIPIHYCAPAGFAIIKCNDKKFNGTGPCTNVSTVQCTHGIRPVVSTQLLLNGSLAEEDIVIRSENFTNNAKTIIVQLNETVPIECVRPNNNTRKSIHLAAGKALYATGDIIGDIRQAHCNVSAGGWNNTLRKVAIKLRDQFENKTIVFNSSSGGDPEITMLTLNCGGEFFYCNTSKLFNYTYLANDTRSEKTTGVITLPCRIKQIINRWQEVGRAMYAPPIMGKINCSSNITGILLTRDGGETNEGSETFRPGGGNMKDNWRSELYKYKVVKIEPLGIAPTKARRRVVQREKRAVTLGAVFLGFLGAAGSTMGAASMTLTVQARLLLSGIVQQQNNLLRAIEAQQHMLQLTVWGIKQLQARVLAVERYLKDQQLLGIWGCSGKLICTTAVPWNASWSNKSLDDIWNNMTWMQWEREIDNYTDLIYILLEKSQNQQEKNEQELLELDKWANLWNWFDISNWLWYIRIFIIIVGGLIGLRIVFTVFSIVNRVRQGYSPLSFQIHHPARRGPDRPEETEEGGGERDRGRSTRLVHGFLALIWDDLRSLCLLCYHRLSDLLSIVARIVELLGRRGWEALKYWWSLLQYWSQELKKSAVSLLNATAIAVAEGTDRVIEVAQAIGRAILHIPRRIRQGAERALL
>B.CN.09.ZK042.JF932497
MRVTGIRKNYQHLWRWGTMLLGLLMICSAAENLWVTVYYGVPVWKEATTTLFCASDAKAYDAEVHNVWATHACVPTDPNPQEVILGNVTENFNMWKNNMVEQMHEDIISLWDQSLKPCVKLTPHCIILNCTNVTITNTSNNTTSSTIEREEIKNCSFNITTSIRTKTKKEYALFNKIDIVPIDDSNTSYRLRHCNTSVITQACPKVSFEPIPIHYCAPAGFAILKCRDKKFNGTGLCENVSTVQCTHGIRPVVSTQLLLNGSLAEEEVVIRSSNFSNNAKVIIVQLKESVEINCTRPNNNTRKGVTLGPGRVWYTTGQIIGDIRRAHCNISRAKWNNTLDQITKKLREQFENKTIIFKQPSGGDSEIVMHSFNCRGEFFYCNTSRLFSSTWYTNDTQNGTGNDTITLPCRIKQIVNMWQEVGKAMYAPPVEGLIRCSSNITGLLLTRDGGYNVSNTEIFRPGGGDMRDNWRSELYKYKVIKIEPLGVAPTKAKRRVVQREKRAVGIGAMFLGFLGAAGTTMGAASMTLTVQARQLLSGIVQQQGNLLRAIEAQQHMLQLTVWGIKQLQARVLAVERYLKDQQLLGIWGCSGKLICTTAVPWNVSWSNRTLDEIWNNMTWMKWEREIENYTKEIYTLIEESQNQQEKNELDLLELDKWASLWNWFDITKWLWYIKIFIMIVGGLVGLRIVFAVLSIVNRVRQGYSPLSFQTHLPTQRGPGRPGGIEEEGGERDRDRSEILVTGFLALFWEDLRNLCLFSYHRLRDLLLIVARIVELLGRRGWEVLRYWWNLLQYWIQELKNSAISLLNATAIAVAEGTDRIIEVAQRAYRAILNIPTRIRQGLERALL
>B.CN.10.DEMB10CN002.JX140658
MRAKVIRKSYQPWWIWGTMLLGMLMICSAKEKLWVTVYYGVPVWKEAITPLFCASDAKAYATEAHNVWATHACVPTDPNPQEVDLENVTEDFNMWKNNMVEQMHEDIISLWDESLKPCVKLTPLCVTLNCTDWKPNNSTTNNSVANLEIGEVKNCSFNISKTG-NKVEKGQALFYKLDVEQINNSYANYVLTHCNTSVIKQACPKVSFEPIPIHYCAPAGFAILKCKDKKFNGTGPCKNVSTVQCTHGIKPVVSTQLLLNGSLAEEEVVIRSENLTDNAKTIIVQLNTSVPITCTRPSNNTRKGISLGQGGVFYTTGDIIGNIRQAHCNVNRTSWHDTLKQIATKLREKWPNKTIIFNQSSGGDPEIATHSFNCGGEFFYCNTSKLFNSTWPSDGTDGNVSNDTITLQCRIRQIINRWQEVGKAMYAPPIRGVINCTSNITGLLLVRDGGINNSTNETFRPGGGDMRDNWRSELYKYKVVRLEPLGVAPTEAKRIVVQREKRAVGLGAMFLGFLGAAGSTMGAASITLMVQARQLLTGIVQQQSNLLRAIEAQQHMLQLTVWGIKQLQARVLAVERYLQDQRLLGIWGCSGKLICTTTVPWNASWSNKSLNDIWNNMTWMQWEKEIDNYTGLIYSLIEESQIQQEKNELELLKLDQWASLWNWFDITRWLWYIKIFIMIVGGLIGLKIVFAVLSIVNRVRQGYSPLSFQTRLPTPRGPDRPEGIEEEGGERDRDRSGPLVNRFFILIWDDLWNLCLFSYQRLRDLLLIVTRIVEILGRRGWEALKYWGNLIQYWTQELQKSAVSLLNATAIAVAEGTDRIIEAVQRIGRAIIHIPRRIRQGLERILV
>B.CN.98.YN9838.JF932496
MRVTGIRKSYQHLWRWGTMLLGMLMIYSAAEPLWVTVYYGVPVWKEATTTLFCASDAKAYDTEVHNVWATHACVPTDPNPQEVVLGNVTENFNMWKNDMVEQMHEDIISLWDQSLKPCVRLTPLCVTLNCIDYFRNTT---SNSSRIEGGEMKNCSSNITTSIKTKV-RDYALFYKLDVVPINNDNTSYRLISCNTSTITQACPKVSFEPIPIHYCTPAGFAILKCNNKKFNGTGPCTNVSTVQCTHGIRPVVSTQLLLNGSLAEEEVVIRSSNFSNNARVIIVQLNESVEINCTRPNNNTRKSINLGLGRAWFTTGQIIGDIRQAHCNLSSTKWNNTLRQIAKKLREQFGNKTIVFNKSSGGDLEIEMHSFNCGGEFFYCNTTQLFNSTWTWNDISTWNGNSTITLPCRIKQIINMWQEVGTAMYAPPIEGKIRCSSNITGLLLTRDGGNKNEDTETFRPTGGNMRDNWRSELYKYKVVKIEPLGVAPTRAKRRVVQREKRAVGIGAMFLGFLGAAGSTMGAASITLTVQARQLLSGIVQQQRNLLRAIEAQQHMLQLTVWGIKQLQARVLAVERYLKDQQLLGIWGCSGKLICTTAVPWNTSWSKRSMDDIWNNMTWMQWEREIENYTKEIYTLIEQSQNQQEKNELDLLELDKWASLWNWFDISNWLWYIKIFIMIVGGLVGLRIVFAVLSIVNRVRQGYSPLSLQTRFPAQRGPGRPEGIEEEGGERDRDRSERLVHGFLILIWEDLRSLCLFSYHRLRDLLLIVARIVELLGRRGWEALRYWWNLLQYWSQELKNSAVSLLNATAIAVAEGTDRVIEVVQRAYRAILHIPTRIRQGLERALL
>B.CN.99.plwj11_6.GU647196
MRVKGIRKNYQHLWKWGTMLLGMLMICKAAENLWVTVYYGVPVWKEATTTLFCASDAKAYETEVHNIWATHACVPTDPSPREVVLENVTENFNMWKNDMVEQMHEDIISLWDESLKPCVKLTPLCVTLHCTNLENTTNTSSNTSSMTEGGEMKNCSFNITTSIKTKV-QDYALFYKPDIVQIDNSNTSYRLIHCNISVITQACPKVSFEPIPIHYCTPAGFTILKCNNKKFKGAGPCTNVSTVQCTHGIRPVVSTQLLLNGSLAEEEVVIRSSNFSDNAKVIIVQLNESVEINCTRPNNNTRKRVSIGPGRAWYTTKQIVGDIRQAHCNISRTKWNDTLKQITEKLREQFGNKTIIFNQSSGGDPEIVRHSFNCGGEFFYCNTAQLFNSTWNNTSTWNGTGNSIITLPCRIRQIVNMWQKVGKAMYAPPIEGPIKCSSNITGLLLTRDGGHNESTTETFRPGGGDMRDNWRSELYKYKVVKIEPLGVAPTKAKRRVVQREKRAVGIGAMFLGFLGAAGSTMGAASITLTVQARQLLSGIVQQQRNLLRAIEAQQHLLQLTVWGIKQLQARVLAVERYLKDQQLLGIWGCSGKLICTTAVPWNASWSNKSLSQIWDNMTWMEWEREINNYTKEIYTLIEESQNQQEKNELDLLKLDEWASLWNWFDITKWLWYIKIFIMVVGGLVGLRIVFAVLSIVNRVRQGYSPLSLQTHFPTQRGPGRPEGIEEEGGERDRDRSEILANGFLTLIWEDLRSLCLFIYHRLRDLLLIVARIVELLGRRGWEALRYWWNILQYWIQELKNSAISLLNTTAIAVAEGTDRIIEVAQRAYRAIIHIPRRVRQGLERALL
>B.CN.x.B01.EU363825
MRVTGIRRNYQHLWRWGTMLLGILMICSAAENLWVTVYYGVPVWKEATTTLFCASDAKAYDTEVHNIWATHACVPTDPNPQEVVLKNVTENFNMWDNNMVEQMHEDIISLWDQSLKPCVKLTPLCVTLNCTDLSNTANTSSNTNSTTEGGEIKNCSFDITTSIGEKV-KDYAVFYKLDVVSINNTNTSYRLINCNTSVITQACPKVSFEPIPIHYCAPAGFVILKCNNKTFSGTGPCTNVSTVQCTHGIRPVVSTQLLLNGSLAEEEVVIRSSNFTNNAKTIIVQLNESVAINCTRPNNNTRKSISLGPGQAWYTTGQIIGDIRQAHCNISRAKWNTTLKQITKKLKAQF-NKTINFDQSSGGDPEIAMHSFNCGGNSSTVYIT-LFTSNWNESDTR-----VNIHAPCRIKQIVNMWQEVGKAMYAPPIAGQIRCSSNITGLLLTRDGGNETTGNETFRPGGGDMRDNWRSELYKYKVVKIEPLGVAPTKAKRRVVQREKRAVGIGAMFLGFLGAAGSTMGAASITLTVQARQMLSGIVQQQRNLLRAIEAQQHLLQLTVWGIKQLQARVLAVERYLKDQQLLGLWGCSGKLICTTTVPWNASWSNKSLSEIWDNMTWMQWEREINNYTREIYALIEESQNQQEKNELELLELDKWASLWNWFDITKWLWYIKIFIMIVGGLVGLRIVFAVLSIVNRVRQGYSPVSLQTRFPAQRGPGRPEGIEEEGGERDRDRSEILVHGFLTLFWEDLRNLCLFSYHHLRDLLLIAARIVELLGRRGWEALRYWWNLLQYWIQELKNSAISLLNATAIAVAEGTDRVIEVVRRACRAILNIPTRIRQGLERALL
>B.CN.x.B03.EU363827
MRVMGIRKNYQKFWKWGTLLLGMLMICSAAENLWVTVYYGVPVWKDANTTLFCASNAKAYSAEVHNVWATHACVPTDPNPQEVVLGNVTENFNMWKNDMVEQMNEDIISLWDQSLKPCVKLTPLCVTLDCINLNITNTSS-DTNSMIKGGEMKNCSFNVTTSIRTKV-KDYALFYKLDIVKIDNTNTSYRLRHCNTSVITQACPKISFEPIPIHYCTPAGFALLKCNNKTFSGTGPCTNVSTVQCTHGIRPVVSTQLLLNGSLAEGEVVIRSSNFSNNAKVIIVQLNKSVAINCTRPSNNTRKSINIGPGRAWYATGQIIGDIRQAHCNISRMQWNNTLRQVVEKLREQFENKTITFNQPSGGDPEIVMHSFNCGGEFFYCNTSRLFNSTWNETSAWNDTGNDTITLPCRIKQIVNMWQEVGKAMYAPPISGRIKCSSNITGLLLTRDGGRNNETTETFRPVGGNMRDNWRSELYKYKVVKIEPLGLAPTRAKRRVVQREKRAVGIGAMFLGFLGAAGSTMGAASITLTVQARQLLSGIVQQQRNLLSAIEAQQHLLQLTVWGIKQLQARVLAVERYLKDQQLLGLWGCSGKLICTTTVPWNVSWSNKSYNEIWDNMTWMQWEREIDNYTKEIYTLIEQSQNQQEKNELELLELDKWASLWSWFDISNWLWYIKIFIIIVGGLIGLRIVFTVLSIVNRVRQGYSPLSFQTRFPAQRGPGRPEGIGEEGGEQDRDRSESLVNGFLTLFWVDLRNLCLFSYHHLRDLLLIVARIVELLGRRGWEALKYWWNLLQYWIQELKNSAISLFNTTAIVVAEGTDRVIEVARRAFRAIRNIPRRIRQGFERSLL
>B.CN.x.B04.EU363828
MRVMGIRKNYQHLWRWGTMLLGLLMICSAAENLWVTVYYGVPVWKEATTTLFCASDAKAYDTEVHNVWATHACVPTDPNPQEVVLGNVTENFNMWKNDMVEQMHEDIISLWDQSLKPCVKLTPICVILNCTNANNTNNS---NSSTAEGGEIKNCSFNITTSIKTVV-KDYALFNKLDVMPIGNDTTSYRLTSCNTSVITQACPKVSFEPIPIHYCTPAGFALLKCNNKTFNGKGPCTNVSTVQCTHGIRPVVSTQLLLNGSLAEEEVVIRSSNFSNNARVIIVQLNESVEINCTRPNNNTRKSINLGQGRAWYTTGQIIGDIRQAHCNLSRTRWNDTLKQITKKLREQFGNKTIIFDPPGGGDPEIMMHSFNCGGEFFYCNTSQLFNSTWNVTTENSNIGNDTITLPCRIKQIINMWQEVGRAMYAPPISGQIRCSSNITGLLLTRDGGNKTNDTEIFRPGGGDMRDNWRSELYKYKVVQIEPLGVAPTKAKRRVVQREKRAVGIGAMFLGFLGAAGSTMGAASMTLTVQARQLLSGIVQQQRNLLRAIEAQQHLLQLTVWGIKQLQARVLAVERYLKDQQLLGIWGCSGKLICTTAVPWNVSWSSKTQEEIWNNMTWMQWEREIDNYTKEIYTLIEESQNQQEKNELDLLKLDEWASLWNWFDITKWLRYIQIFIMIVGGLVGLRIVFAVLSIVNRVRQGYSPLSLQTRLPTPRGPDRPEGIEEEGGERDRDRSGTLVTGFLTLFWEDLRNLCLFSYHRLRDLLLIVTRIVELLGRRGWEALKYWWNILQYWIQELKNSAISLLNATAVAVAEGTDRVIEVAQRAYRALIHVPRRIRQGLERALL
>B.CN.x.B06.EU363830
MKVTGIRKNYQHLWRWGTMLLGMLMICSAAENLWVTVYYGVPVWKEATTTLFCASDAKAYATEVHNIWATHACVPTDPNPQEVVLENVTENFNMWKNDMVEQMHEDIISLWDQSLKPCVRLTPLCVTLNCTTLKNINNTSGNISNVKEEGEIKNCSFNITTSIKTKV-KDYAIFNRLDVIPISNDSTSYRLINCNTSVITQACPKVSFDPIPIHYCAPAGFAILKCNNKTFNGTGPCTNVSTVQCTHGIRPVVSTQLLLNGSLAEEEVVIRSSNFTNNARIIIVQLNESVEIICTRPNNNTRKGIHIGPGKTWYATGQIIGDIRQAYCNLSSTNWTNTLKQITEKLREQFGNKTIIFSRSSGGDPEIVMHSFNCGGEFFYCNTSQLFNSTWTPNSTWNGTWNDTITLPCRIKQIVNMWQEVGKAMYAPPIEGPIRCSSNITGLLLTRDGGKNENNTETFRPAGGDMRDNWRSELYKYKVVKIEPLGVAPTRAKRRVVQREKRAVGIGAMFLGFLGAAGSTMGAASITLTVQARQLLSGIVQQQRNLLRAIEAQQHLLQLTVWGIKQLQARVLAVERYLKDQQLLGIWGCSGKLICTTAVPWNASWSNKSLDEIWDNMTWMEWEREIENYTREIYTLIEKSQNQQEKNELELLELDKWASLWNWFDITNWLWYIKIFIMIVGGLIGLRIVFAVLSIVNRVRQGYSPLSLQTRFPAQRGLGRPEGIGEEDGERGRDRSEILVHGFLTLFWEDLRNLCLFSYHRLRDLLLIVTRIVELLGRRGWEALRYWWNLLQYWIQELKNSAISLLNTTAITVAEGTDRVIEVAQRAYRAFIHIPRRIRQGFERALL
>B.CO.01.PCM001.AY561236
MRAKGIRKNWQHLWKWGTMLLGMLMICSATEQLWVTVYYGVPVWKEANTVLFCASDAKAYGTEVHNAWATRACVPTDPNPQEVVLENVTENFNMWKNGMVDQMHEDIISLWDESLKPCVKLTPLCVTLNCTNANTTSSGR--VMPTMKPEEIKNCSFNVTTSIGSKV-QETALFYRLDVEPIDKNDSRYRLIHCNTSVIKQACPKVSFEPIPIHYCTPAGFAILQCNDKKFNGTGPCTNVSTVQCTHGIRPVVSTQLLLNGSLAEEEIVIRSENFTDNAKTIIVQLNVSVEINCTRPNNNTRKGIHLGPGKAFYASGDIVGNIRQAHCTLNRTKWEKTLGQVANKLREQYKNKTIIFNQSSGGDLETVMHSFNCGGEFFYCNTTQLFNSTWNENSTWNGTNNTNITLPCKIKQIINMWQRVGKAMYAPPIRGVIRCVSNITGLLLTRDGGNNDTNNETFRPGGGNMRDNWRSELYKYKVVKIEPLGVAPTKAKRRVVQREKRAVTLGAMFLGFLGAAGSTMGAASITLTVQARQLLSGIVQQQNNLLRAIEAQQHLLQLTVWGIKQLQARVLAVERYLKDQQLLGIWGCSGKLICTTTVPWNASWSNKSLDMIWNNMTWMDWEKEIDNYTGLIYTLIEESQNQQEKNEKELLELDKWASLWTWFDITNWLWYIRLFIIIVGSLVGLRIIFAVLSIVNRVRQGYSPLSFQTHLPAARGPDRPEGIEGEGGERDRDRSGRLVHGFLGVIWDDLRSLCLFSYHLLRDSILIVARIVELLGRRGWEALRYWWSLLQYWSQELKNSAVSLLNVTAIAVAEGTDRIIEGVQRACRAIRNVPRRIRQGLERALL
>B.CO.01.PCM013.AY561237
MRVREIMRNYQPLWKWGTMLLGILMICSAKDKLWVTVYYGVPVWKEATTTLFCASDAKAYDTEVHNVWATHACVPTDPNPQEVELKNVTENFNMWKNNMVEQMHEDIISLWDQSLKPCVKLTPLCVTLNCTDSKGTNDTTNGSGVKIERGEIKNCSFNITTEIRDKVQKQYANFHALDVIPIDDSYNSYRLVSCNTSVITQACPKVSFDPIPIHYCAPAGFALLKCRDKNFNGTGLCKNVSTVQCTHGIRPVVSTQLLLNGSLAEEEVVVKSANFTNNAKTIIVQLNKTVIINCTRPNNNTRKSIPMGPGKAFYTTGQIIGNIRQAHCNLSMADWNSTLRQIVEKLREQYGNKTIIFKPSSGGDPEIVMHSFNCRGEFFYCNSTQLFNSTWPANDTWHDTTSGTITLPCKIKQIINLWQEVGKAMYAPPIAGALNCSSNITGLLLTRDGGNDKNSNETFRPGGGDMRDNWRSELYRYKVVKIEPLGVAPTEARRRVVQREKRAVGLGAVFLGFLGAAGSTMGAASVMLTVQARQLLSGIVQQQNNLLRAIEAQQHLLQLTVWGIKQLQARVLAVERYLHDQQLLGIWGCSGKFICTTAVPWNASWSNKSMDTIWHNMTWMQWDREINNYTSLIYNLLEKSQIQQEQNEKELLELDKWNSLWNWFDISNWLWYIKIFIMIVGGLVGLRIVFIVLTLVNRVRQGYSPLSFQTHLPAPRGPDRPGGIEEEGGERDRDTSTRLVDGFLAIIWVDLRSLCLWSYHRLRDLLLIVAGIVELLGRRGWEALKYCWNLLQYWSQELKNSAVSLLNAIAITVAEGTDRIIELVQRICRAVFHIPRRIRQGLERLLL
>B.CO.01.PCM039.AY561239
MRVMGIKRNCQHLWRWGMMLLGMLMICSATDKLWVTVYYGVPVWKEATTTLFCASDAKAYDAEAHNVWATHACVPTDPNPQEVVLTNVTENFNMWKNNMVEQMQEDIISLWDQSLKPCVKLTPLCVTLNCSDVVNTNNTNNSSGEEIGRGEIKNCSFN--IRD-RGR-KEYAVFYKLDVVQIDNGSASYKLISCNTSVITQACPKISFDPIPIHYCTPPGFALLKCNDKKFNGTGQCTNVSTVQCTHGIRPVVSTQLLLNGSLAEEDVVIKSENFANNAKTIIVQLNETVKITCIRPNNNTRRSVHLGPGRGAIYTGDIIGKIRQAYCNLSEAEWDKTLKRIVTKLREQFKNKTIAFNQSSGGDPEIVMHSFNCGGEFFYCNTAQLFNSTWNATDTWNTTTGKNITLPCRIKQIINMWQTVGKAMYAPPIRGQIRCSSNITGLLLTRDGGNNSINTEIFRPGGGDMRDNWRSELYKYKVVKIEPLGVAPTKAKRRVVQREKRAVTLGAMFLGFLGAAGSTMGAASITLTAQARQLLSGIVQQQNNLLRAIEAQQHMLQLTVWGIKQLQARVLAVERYLKDQQLLGIWGCSGKLICTTAVPWNASWSNKSLDDIWHNMTWMQWEKEINNYTGLIYTLIEESQNQQEKNEQELLELDKWASLWNWFDISNWLWYIKIFIIIVGGLVGLRIVFTVLSIINRVRKGYSPLSFQTHLPAPRGPDRPGGIEEEGGEGNSNRSGGLVNGFLAIIWVDLRSLCLFVYHRLRDLLLAVTRIVELLGRRGWEALRYWWNLLQYWSQELKNSAVSLLNATAIAVAEGTDRVLEVLQRAYRAILHIPRRIRQGLERALL
>B.CO.06.subject_247_day1_clone_15.HQ377377
MRVMGIRKNYQHWWRGGMMLLGMLMICSVVQQLWVTVYYGVPVWKEATTTLFCASDAKAYDTEVHNVWATHACVPTDPNPQEILLPNVTEDFDMGKNNMVDQMHEDIISLWDQSLKPCVKLTPLCVTLNCTNITKSENITQSSREIMGDGDMKNCSFDVTTGIRDKVKKEYALFYNLDITQIDN--DTYRLTSCNTSVITQACPKVSFEPIPIHYCTPAGYALLKCKDKKFNGTGPCTNVSTVQCTHGIRPVVSTQLLLNGSLAEEGVVIRSQNFSNNAKTIIVQLKDAVKINCTRPNNNTRKGIHIGPGRAFYTTGDIIGDIRQAHCNLSRAEWNNTLSQVATELSKQFGNKTVVFNSSSGGDLEIVMHIVNCGGEFFYCNTTKLFNSTWYSNGTRLANTSENITLPCRIKQIVNMWQEVGKAMYAPPISGQIRCVSNITGLLLTRDGGKGNGNTETFRPEGGNMKDNWRSELYKYKVVKVEPLGVAPTKAKRRVVQREKRTVGLGALFLGFLGAAGSTMGAASVTLTVQARQLLSGIVQQQNNLLMAIEAQQNMLRLTVWGIKQLQARVLAVERYLRDQQLLGIWGCSGKLICTTAVPWNATWSNKSQEEIWNNMTWMQWEKEIDNYTAQIYTLLENSQIQQEKNEQELLALDKWANLWSWFSITNWLWYIKIFIMIVGGLIGLRIVFAVLSIVNRVRQGYSPLSFQTHLPIPRGPDRPEGTEEEGGDRDRDRSVRLVTGSFALIWDDLRSLCLFSYHRLRDLLLIVARIVELLGRRGWGILQYWWSLLQYWSQELKNSAVSLLDATAIAVAEGTDRIIEIAQRIGRAIIHIPRRIRQGFERALL
>B.CY.05.CY018.FJ388890
MKVKEIRKNCQRWWKGGILLLGMLMICSATEKLWVTVYYGVPVWKEATTTLFCASDAKAYDTEVHNVWATHACVPTDPNPKEVKLENVTEDFNMWKNNMVDQMHEDVISLWDQSLKPCVKLTPLCVTLNCTDEVKNLNDTNNSSTSWDKGEVKNCSFNITTNIRDKVQKEYALFYKLDVVPIDDTYNSYRLISCNTSVITQACPKVTFEPIPIHYCAPAGFAILRCNNKTFNGTGPCKNVSTVQCTHGIKPVVSTQLLLNGSLAEGDIVIRSENFSDNAKTIIVQLNDSVVINCTRPNNNTRRSIHIGPGRAFYATGEITGDIRAAHCNLSRADWNKTLERIAIKLREQFGNKTIIFRPPSGGDPEITMHTFNCGGEFFYCNTTALFNSTWNNTGWSADTTEGNITLKCRIKQFINLWQQVEKAMYAPPIEGLIRCSSNITGILLTRDGGNNNGTTEVFRPGGGNMKDNWRSELYKYKVVQIEPLGIAPNKAQRRVVQREKRAVGIGAVFLGFLGAAGSTMGAASVMLTVQARQLLSGIVQQQNNLLRDREAQQHLLQLPVWGIKQLQARVLAVERYLKDQQLLGIWGCAGKLICPTAVPWNASWSNKSFDDIWDNMTWMQWEREISNYTDLIYSLIEESQNQQEKNEQELLALDKWDSLWSWFSISNWLWYIKIFIMIVGGLIGLRIVFAVLSIANRVRQGYSPLSFQTHLPAQRGPDRPEGIEEEGGERDRDRSIRLVSGFLPLIWDDLRNLCLFSYHRLRDLLLITARIVEILGHRGWEVLKYLWNLLQYWGQELKNSAVSLLNATAIAVAEGTDRVIEILQRAGRAILHIPRRIRQGLERALL
>B.CY.05.CY028.FJ388895
MRVKEIRKTWQRWWRWGTMLLGMLMICSAAEKLWVTVYYGVPVWKETTTTLFCASDARAYDTEVHNVWATHACVPTDPSPQEVVLGNVTENFNMWKNNMVEQMHEDIISLWDQSLKPCVKLTPLCVTLNCTNYEGNATN----TTKGEKGEIKNCSFQITTSVRDKRKEEYALFYRHDVIPIDDNGSSYILIHCNTSTITQACPKVSFEPIPIHYCAPAGFAILKCNNKTFNGTGPCTNVSTVQCTHGIKPVVSTQLLLNGSLAEEEVVIRSENFTNNAKTIIVQLNQSVAINCVRPNNNTRKGIHVGPGRAIYTTGKIIGDIRQAHCNLSIENWNKTLQHIVIKLREQFGNKTIVFKQSSGGDPEIVMHSFNCKGEFFYCNTTPLFNSTWNPNGIWEGTSNDTVTLQCRIKQIVNLWQEVGKAMYAPPIEGPIKCSSNITGMLLTRDGGNSTN-NETFRPGGGDMRDNWRSELYKYKVVKIEPLGIAPTKAKRRVVQRDKRAVGMGAMFLGFLGTAGSTMGAAALTLTVQARQLLSGIVQQQNNLLRAIEAQQHMLRLTFFGIKQLQARILAVERYLKDQQLLGIWGCSGKLICTTSVPWNASWSNKSQEEIWENMTWMQWEREIDNYTDSIYTLLEKSQNQQEKNEQDLLELDKWASLWNWFDITSWLWYIKIFIMIVGGLIGLRIVFAVLSIVNRVRQGYSPLSFQTHLPASRGPDRPEGIEEEGGERDRDRSVRLVDGFLALIWDDLRSLCLFSYHRLRDLLLIVARTVELLGRRGWEILKYWWNLLQYWSQELKNSAVSLLDATAIAVAGGTDRVIEIVRRAFRAILHIPTRIRQGLERALL
>B.CY.05.CY032.FJ388898
MRVKGTKRNYQHLWRWGMMLLGLLMICSSAGNLWVTVYYGVPVWKEATTTLFCASDAKAYDKEVHNVWATHACVPTDPNPQEVTLENVTEDFNMWKNDMVEQMHEDIISLWDQSLKPCVKLTPLCVTLNCSDIPKTNSSNNNSSEESIIGEVKNCSFNITTNLKDKVQKEYALFHRLDVTPIDN--TSYMLVNCNTSVITQACPKVSFEPIPIHFCAPAGFAILKCNNKSFEGKGPCKNVSTVQCTHGIRPVVSTQLLLNGSLAEEEVVIRSANFSDNAKIIIVQLNESVVINCTRPSNNTRKSIHLGPGSAFYTTGQIIGDIRRAHCNVSRTEWNNTLKQIAIKLREQFKNKTIVFNQSSGGDPEIVMHTFNCGGEFFYCNSTPLFNNTWNGTELTNNNNEENITLQCRIKQIINRWQEVGKAMYAPPIAGQIRCSSNITGLLLTRDGGNDSNTTEIFRPGGGDMRDNWRSELYKYKVVKLEPLGIAPTKAKRRVVQREKRAVGIGAMFLGFLGAAGSTMGAASITLTVQARQLLSGIVQQQSNLLRAIEAQQHMLQLTVWGIKQLQARVLAVERYLKDQQLLGIWGCSGKLICTTAVPWNTSWSNKSLEEIWNNMTWMQWEKEIDNYTGLIYTLIEESQNQQEKNEKELLELDKWASLWTWFDISNWLWYIRIFIMIVGGLIGLRIVFAVLSVVNRVRKGYSPISFQTRLPSPRGPDRPEGIEEEGGEKDRDRSRPIATGFLGLFWDDLRSLCLFSYHRLRDLLLIVARTVEILGHRGWEALKYWWNLLQYWSQELKNSAVSLLDATAVAVAEGTDRIIVILQGVCRAIRHIPRRIRQGLERLLL
>B.CY.05.CY056.FJ388905
MRAREIRKNYQHLWRWGIMLLGLLMICSNADKLWVTVYYGVPVWKEATTTLFCASDAKAYETEVHNVWATHACVPTDPNPQEVPVENVTENFNMWKNNMVEQMHEDVISLWDQSLKPCVKLTPLCVTLNCTEPTNGTIDNTTKTRVVEQGVMKNCSFNITTNVRDKIKKEYALFYSLDVVPLEDDNSSYRLISCDTSVVTQACPKVTFDPIPIHYCAPAGFAILKCRDKKFNGTGPCKNVSTVQCTHGIKPVVSTQLLLNGSLAEEEVVIRSENFSESAKTIIVQLNESVAINCTRPNNNTRKSIHIAPGRAFYATDDVIGDIRRAHCNVSETQWNRALQKVAEKLREQFGNKTIAFNRSSGGDPEITMHSFNCGGEFFYCNTTSLFNSTLKPKNSTIQRDNDTIVLQCRIKQFINMWQEVGKAMYAPPIRGQLNCSSNITGLLLTRDGDVNITGTETFRPIGGDMRDNWRSELYKYKVIKLEPLGVAPTKAQRRVVQREKRAAI-GAMILGFLGAAGSTMGAASVTLTVQARLLLSGIVQQQSNLLRAIEAQQHLLQLTVWGIKQLQARVLAVERYLQDQQLLGIWGCSGKLICATAVPWNTNWSSKSLNEIWDNMTWMQWEREIENYTGEIYKLLAESQDQQEKNEQELLELDKWASLWSWFSITNWLWYIRIFIMIVGGLIGLRIVFAILSVVNRVRQGYSPLSFQTHLPTPRRPDRPEGTEEEGGERGRDKSARLVAGLLPLIWDDLRNLCLFSYHRLRDLLLIVVRIVELLGRRGWGILKYWWNLLQYWTQELKNSAISLLNTIAIAVAEGTDRIIEVAQRAFRAILHIPRRIRQGLERSLL
>B.CY.05.CY065.FJ388910
MRVRGIMKNYQHLWKGGILLLGILMICSATDQLWVTVYYGVPVWRDANATLFCASDAKAYDTEAHNVWATHACVPTDPSPQELQLENVTENFNMWKNNMVEQMHEDIISLWDQSLKPCVKLTPLCVTLNCTDVSRNNSS----SSDNSWREIKNCSFNITTNMRDKVQREYSLFYKLDIVPIAGSNSSYRLISCNTSVLTQACPKVSFEPIPIHYCAPAGFAILKCNNKTFNGAGPCTNVSTVQCTHGIRPVVSTQLLLNGSLAEEEVVIRSENFTNNAKTIIVHLNESVAINCTRPNNNTRKGVHMGPGKVFYTTD-IIGDIRQAHCNLSRGAWNKTLGQIVNKLREQFKDKTIVFNQSSGGDPEIVMHSFNCGGEFFYCNTTQLFNSTWNADGTRNDTNTETITLPCRIKQVINLWQEVGKAMYAPPIRGQINCSSSITGLLLTRDGGDNSTSPEIFRPGGGDMRDNWRSELYKYKVVRVEPLGVAPTKAKRRVVQREKRAVTLGAVFLGFLGAAGSTMGAASLTLTVQARQLLSGIVQQQNNLLRAIEAQQHLLQLTVWGIKQLQARVLAVERYLADQQLLGIWGCSGKLICTTNVPWNSSWSNTDLDIIWNNMTWMEWDRKIHNYTGLIYTLIQESQTQQEKNELDLLKLDEWASLWNWFDISKWLWYIKIFIMIVGGLIGLRIVFAVLSIVNRVRKGYSPLSFQTHSPAPRGPDRPEGIEEGGGEQDRDRSGRLADGFLAIIWVDLRSLFLFSYHRLRDLLLIVARVVEFLGRRGWEALKYWWNLLQYWSQELKNSAVSLLNATAIAVGEGTDRILEVLQRAYRAILNIPRRIRQGLERALL
>B.CY.05.CY068.FJ388912
MRVKGIRKNYQHLWRWGMMLLGILMICSAEENLWVTVYYGVPVWKEATTPLFCASDAKAYDTEAHNVWATHACVPTDPNPQEIYLENVTENFNMWKNDMVEQMHEDIISLWDQSLKPCVKLTPLCITLNCIDVNTTSTNTTTTSSGEMAGEIKNCSFSITSSIKDKVQKEYANFYKLDLVQIDNNDTRYRLISCNTSVITQACPKVSFEPIPIHYCAPAGFAILKCNDKKFNGTGPCKNVSTVQCTHGIRPVVSTQLLLNGSLAEKEIVIRSANFTDNTKTILVQLNKSVEINCTRPNNNTRKSIHIGPGRAFYATGDIIGDIRQAHCNLSRADWNETLRQIVEKLREQFGNKTIVFNQSSGGDPEIVMHSFNCGGEFFYCNSTQLFNSTWNVNSTWNDTENFNITFPFRIILIISRGLEIAKS--APPPTGISKCSSTSTGLTRARGEGNDNNGTETFRPGGGDMRDNWRSELYKYKVVKIEPLGVAPTRAKRRVVQREKRGVGLGALFLGFLGAAGSTMGAASITLTVQARQLLSGIVQQQNNLLRAIEAQQHLLQLTVWGIKQLQARVLAVERYLRDQQLLGIWGCSGKLICTTTVPWNASWSNKSLDEIWENMTWMEWEREIDKYTNEIYTLIENSQNQQEKNEQELLELDKWASLWSWFSLTNWLWYIKLFIMIVGGLVGLRIVFSVLSIVNRVRQGYSPLSFQTRLPAQRGPDRPGGIEEGGGENDRDRSGPLVDGFLALIWVDLRSLCLFLYHRLRDLLLIAARIVELLGRRGWEILKYWWNLLQYWSQELKNSAISLLNATAIAVAEGTDRIIEVVLRVYRAIIHIPTRIRQGLERALL
>B.CY.05.CY072.FJ388914
MRVKGIRKNWQRWWRWGTMLLGMLMICSATEKLWVTVYYGVPVWKEATTTLFCASDAKAYDTEVHNVWATHACVPTDPNPQEVILENVTENFNMWENDMVDQMHEDVISLWDQSLKPCVKLTPLCVTLNCTDLKNSSWT----NSSLKLEGMKNCSFNVTPSIRDKWQKEYALFYKYDVVQIDDNFTSYRLINCNTSVITQACPKVTFEPIPIHYCTPAGYALLKCNNKTFNGSGPCTNVSTVQRTHGIRPVVSTQLLLNGSLAEEDIVIRSKNFSDNAKNIIVQLNESVVINCTRPHNNTRRSINIGPGRAFYATGQIVGDIRQAHCNLSQKAWNDTLRMIAIKLKKQFGNKTIIFNQSSGGDPEIVMHSFMCGGEFFYCNTTPLFNSTWNSTSWPNNTTNDTITLRCRIKQIINLWQEVGKAMYAPPIRGQINCTSNITGLLLTRDGSDANSTIEVFRPIGGNMKDNWRSELYKYKVVKIEPLGIAPTTARRRVVQREKRAVGLGALFLGFLGAAGSTMGAASMGLTVQARQLLSGIVQQQNNLLRAIEAQHNLLQLTVWGIKQLQARILAVERYLQDQQLLGIWGCSGKLICTTNVPWNASWSNKSYNDIWNNMTWMQWEKEVDNYTSLIYTLLEESQTQQEKNEQDLLALDKWDSLWNWFSITKWLWYIKIFIMIVGGLVGLRIVFAVLSIVNRVRQGYSPLSFQTHLPAPRGPDRPEGIEEEGGERDRGGSGRPVSGFLALIWDDLRSLCLFSYHRLRDLLLIVARIVEILGRRGWEILKYWWNLLQYWTQELKNSAVSLLNATAIAVAEGTDRVIEVLQRAGRAILHIPRRIRQGLERVLL
>B.CY.05.CY074.FJ388915
MRVKGIMKNWQGCWTWGTMLLGMLMICSAADQLWVTVYYGVPVWKEATTTLFCASDAKAYDTEVHNVWATHACVPTDPNPQEIVMENVTENFNMWKNNMVEQMHEDIISLWDQSLKPCVKLTPLCVTLNCSDWKGNATAGNSSLGRLDTGEIKNCSFNITTSIRDKMQKEYALFYRLDVVPIEGDNTSYRLISCNTSVITQACPKVTFEPIPIHYCAPAGFAILKCNDKKFNGTGPCKNVSTVQCTHGIRPVVSTQLLLNGSLAEEEVIIRSENFTDNAKTIIVQLKNPVNITCMRPNNNTRKSIPIGPGRAFYATGDIIGDIRQAHCNLSRIEWNNALGQIAGKLGKQFGINNTIFKPSSGGDPEIVMHSFNCKGEFFYCNTTKLFNSTWTWNSGTWNSGIDTITITCPIRLSVNAWQEVGIAMSISALRGRIKSLSTFTGTGLTRTSGGANERNETFRPGGGNMKDNWRSELYKYKVVEIEPLGIAPTKAKRRVVQREKRAAL-GALFLGFLGAAGSTMGAASITLTVQARLLLSGIVQQQSNLLKAIEAQQHLLQLTVWGIKQLQARVLAVERYLRDQQRLGIWGCSGKLICTTAVPWNTSWSNKSLDYIWGNMTWIEWEREIDNYTELIYRLIEQSQNQQEKNEQELLELDNWASLWNWFSITNWLWYIKIFIMIVGGLVGLRIVFTVLSIVRRVRQGYSPISFQTRLPTQRGPDRPEGIEEEGGERDRDRSGRLVDGFLAIIWVDLRSLFLFLYHRLRDLLLIVTRIVELLGRRGWEALKYWWNLLQYWIQELKNSAVSLLNATAVAVAEGTDRIIEVVQRIGRAILHIPTRIRQGLERLLL
>B.CY.05.CY075.FJ388916
MRAKEIRTNCQHWWWRGIRLLGMLMICSAKENLWVTVYYGVPVWKEATTTLFCASDAQAHNTEAHNVWATHACVPTDPNPQEVVMENVTENFNMWKNNMVEQMQEDIISLWDQSLKPCVKLTPLCVTLNCTDELNINGTTGSSIEEGMKGEIKNCSFNVTKSIGNKLQKEYALFYKLDVVQIEDTTKIYTLINCNTSVITQACPKVTFEPIPIHYCAPAGFAILKCNDKKFNGTGPCKNVSTIQCTHGIKPVVSTQLLLNGSLAEEEVVIRSENFTDNAKNIIVQLKVPVEINCTRPHNNTRKSIPIGPGRAFYATGDIIGDIRQAHCNISSKKWNETLERVVTKLGEQFGNKTIIFKHSSGGDPEIVMHSFNCGGEFFYCNTTGLYNSTWQFNSTWNTTHTDPITLPCRIRQIVNRWQEVGKAMYAPPISGQISCSSNITGLLLTRDGGSNESTNETFRPGGGDMRDNWRSELYKYKVVRIQPLGIAPTKAKRRVVQREKRAVGLGAMFLGFLGAAGSTMGAASLTLTVQARQLLTGIVQQQNNLLRAIEAQQHMLQLTVWGIKQLQARVLAVERYLQDQQLLGIWGCSGKLICTTAVPWNASWSNKSYNDIWDNMTWMEWEREIDNYTGLIYSLLEKSQNQQEKNEQELLELDKWANLWNWFSITNWLWYIRIFIMIIGGLIGLRIVFAILSVVNRVRQGYSPLSFQTRFPAPGGPDRPEGIEEEGGERGRDRSIRLVHGFLALIWEDLRSLCLFSYRRLRDLLSIAARIVELLGRRGWEALKYWWSLLQYWSQELKNSAVSLLNTIAIAVAEGTDRIIEVAQRAGRAILHIPRRIRQGLERSLL
>B.CY.05.CY087.FJ388918
MRVKGIRRSCQRCWKWGTMLLGMLMICSAADQLWVTVYYGVPVWKEATTTLFCASDAKAYDTEVHNVWATHACVPTDPNPQEVVLGNVTENFNMWKNNMVEQMHEDIINLGDQSLKPCVKLTPLCVTLNCSNWVNTTAKNTSSLGRLDNGEVKNCSFNITTSIRDKMQKENALFYKSDVVPIGGTNTSYRLISCNTSVITQACPKVTFEPIPIHYCAPAGFAILKCNDKKFNGKGPCKNVSTVQCTHGIRPVVSTQLLLNGSLAEEEVVIRSENFTDNAKTIIVQLNDTVIINCTRPSNNTRRSIHIGPGRAFYATDQIIGDIRQAHCNLSRTQWNNALQKIVEKLGKQFTNKTISFKQSSGGDPEIVMHSFNCGGEFFYCNTTQLFNSTWNLTQSFNSSSSGTITLPCRIRQIVHLWQEVGKAMYAPPIRGLIRCSSNITGLLLTRDGGNDGNNTEVFRPGGGNMKDNWRSELYKYKVVEIEPLGVAPTRAKRRVVQREKRAVL-GALLLGFLGAAGSTMGAASIALTAQARQLMSGIVQQQNNLLRAIEAQQHMLQLTVWGIKQLQARVLAVERYLKDQQLLGIWGCSGKLICTTAVPWNTSWSNKSLAQIWDNMTWIEWEREINNYTDLIYNLLEQSQNQQEKNEQELLELDKWASLWNWFDITNWLWYIKIFIMIVGGLIGLRIVFTVLSIIRRVRQGYSPISFQTRLPTQRGPDRPEGIEEEGGERDRDRSGHLVNGFLAIIWVDLRSLFLFSYHRLRDLLLIATRIVELLGRRGWEALKYWWNLLQYWTQEIKNSAVSLLNATAVAVAEGTDRIIEILQRAGRAVLHIPTRIRQGLERSLL
>B.CY.05.CY089.FJ388920
MRARGIRMNWQRWWRWGTMLLGMLMICSATEKLWVTVYYGVPVWKDATATLFCASDAKAYDTEVHNVWATHACVPTDPNPQELHLKNVTENFNMWKNNMVEQMQEDIISLWDQSLKPCVKLTPLCVTLNCTDPLRNNTSRTTTITNRTDVEMKNCSFNVTPIITDKRQKEYALFYKDDIVPIDDNYATYRLISCNTSVITQACPKVTFEPIPIHYCAPAGFAILKCNDKTFNGSGPCTNVSTVQCTHGIKPVVSTQLLLNGSLAEKEVVIRSENFTNNAKTIIVQLNQSVVINCTRPNNNTRRSIHIAPGRAFYGTD-IIGDIRQAHCTLSGQKWNNTLRLIAIKLKEQFGNKTIKFNHSSGGDPEIVMHSFNCRGEFFYCSTTPLFNSTWDNNTEWSNNNDSNITLPCRIKQIINLWQEVGKAMYAPPIKGQINCSSNITGLLLTRDGGGNESNIETFRPAGGDMRDNWRSELYKYKVVQIEPLGVAPTKAKRRVVQREKRAVGLGAVLFGFLGAAGSTMGAASVMLTVQARQLLSGIVQQQNNLLRAIEAQQHLLQLTVWGIKQLQARVLAIERYLKDQQLLGIWGCSGKLICTTAVPWNNSWSKRNYSDIWDNMTWMQWEKEIDNYTGLIYTLLEESQIQQEKNEQELLELDKWASLWNWFSITNWLWYIKIFIMIVGGLIGLRIVFAVLSIANRVRQGYSPLSFQTHLPAPRGPDRPGGIEEEGGERDSDRSGRLVSGLLPLIWDDLRSLCLFSYHRLRDLLLITARIVEILGRRGWEILKYWWNLLQYWIQELKNSAVSLLNATAIAVAEGTDRVIEVVQRTGRAILHIPRRIRQGLERSLL
>B.CY.05.CY110.FJ388927
MRVMGMRNNWQHFWRWGTLLLGILMICSATEKLWVTVYYGVPVWKEANTILFCASDAKAFDTEVHNVWATHACVPTDPNPQEMKLENVTENFNMWKNNMVEQMHEDIISLWDQSLKPCVKLTPLCVTLNCTNLTTNLTTDNGRGNISGSMEMKNCSFNITTDLRDKVREEYAIFYTLDTVPIDN--TSYRLISCNTSVITQACSKISFEPIPIHYCAPAGFAILKCNDKKFNGTGPCKNVSTVQCTHGIRPVVSTQLLLNGSLAEEDVVIRSENLTNNAKTIIVQLNETVEINCTRPNNNTRKSIHIGPGRAFYATGQIIGDIRQAHCNISRTKWNNTLERIVKKLGEQFKNKTIVFNQSSGGDPEIVMHSFNCGGEFFYCNSTELFNSIWYANGTRNSTHNETITLPCRIKQIINMWQEVGKAMCAPPIRGQIRCSSNITGLLLTRDGGNENNNTETFRPGGGDMRDNWRSELYKYKVVKIEPLGVAPTKAKRRVVQREKRAIGMGAMFLGFLGAAGSTMGAASLTLTVQVRQLLSGIVQQQNNLLMAIEAQQHLLQLTVWGIKQLQARVLAVERFLKDQQLLGIWGCSGKLICTTAVPWNASWSNKSYNQIWDNMTWMEWEREVSNYTNLIYSLIEESQNQQEKNEQELLELDKWANLWNWFNISHWLWYIKIFIMIVGGLVGLRIIFTVLSIVNRVRQGYSPLSLQTHRPAPRGPDRPEGIEEEGGERDRDTSEGLVNGFLAIIWVDLRSLCLFSYHRLRDLLLIIARTVEVLGRRGWEALKYSWNLLQYWSQELKNSAISLLNATAIAVAEGTDRGIEILQRILRAILRIPTRIRQGLERAVV
>B.CY.05.CY131.FJ388935
MKVKEIKRNCQHSWKWGMMLLGILMICSAADQLWVTVYYGVPVWKEANATLFCASDAKAYKTEVHNVWATHACVPTDPNPQEVKLENVTENFNMWKNNMVEQMHEDIISLWDQSLKPCVKLTPLCVTLNCSNKLNKLNVNENETWKEVDNEIKNCSFNITTSMRDRMQKEYALFYKLDIVQIDDNYTNYRLINCNTSVIKQACPKVSFEPIPIHYCAPAGFAILKCNDKKFNGSGPCTNVSTVQCTHGIRPVISTQLLLNGSLAEDEVVIRSKNFSENDDIIIVQLKEAVNITCIRPNNNTRKSIRIGPGAAFYATD-IIGDIRQAHCKLSGIAWNKTLWQIAKKLREQFKNKTIKFTQHSGGDPEIVMHSVNCGGEFFYCNTSQLFNSSWDENANAGNNGNDTITLPCRIKQIINMWQEVGKAMYAPPIRGQIKCVSNITGLLLTRDGGKNNSNTEIFRPEGGNMKDNWRSELYKYKVVKIEPLGIAPTKAKRRVVQREKRAVGIGAMFLGFLGAAGSTMGAASMTLTVQARQLLSGIVQQQNNLLKAIDAQQHMLQLTVWGIKQLQARVLAVERYLRDQQLLGIWGCSGKLICTTAVPWNASWSNKSEDQIWGNMTWMQWEREIDNYTGLIYNLLEKSQNQQEKNEQELLELDKWASLWNWFDITKWLWYIKIFIMIVGGLIGLRIVFAVLSVVNRVRQGYSPLSFQTHFPAPRGPDRPEGMEEEGGERNNNRSIRLVDGFLALIWDDLRNLCLFSYHRLRDLLSILT----ILGHRGWDVLKYWWSLLQYWSQELKNSAVSLLNATAIAVAEGTDRVIELAQRITRAILNVPRRIRQGLERALL
>B.CY.05.CY132.FJ388936
MRVKGIRKNCQLWWKWGTMLLGMLMICSVTKGLWVTVYYGVPVWKDATTTLFCASDAKAYDTEVHNVWATHACVPTDPNPQEVKLENVTEDFNMWKNNMVDQMHEDVISLWDQSLKPCVKLTPLCVTLSCTDDLKNSTN---ITIKLERGEIKNCSFNITTNIRDKVQKEHALFYKLDVVPIEDSNTSYRLISCNTSVVTQACPKITFEPIPIHYCAPAGFAILKCNNKTFNGKGPCKNVSTVQCTHGIRPVVSTQLLLNGSLAEEEVVIRSENFTNNAKTIIVQLNESVVINCTRPNNNTRRSIHMGPGKAYYATGEIIGDIREAHCNLSEAAWNNTLRKVLIKLKGQFGNKTITFNQSSGGDPEITMHSFNCGGEFFYCNTTPLFNSTWNWNNTGEPETNKNITLKCRIKQIINLWQEVGKAMYAPPIRGQIRCSSNITGLLLTRDGGSTKNETEVFRPEGGNMKDNWRSELYKYKVVQIEPLGIAPTKAKRRVVQREKRAVGIGAMFLGFLGAAGSTMGAAAVTLTVQARQLLSGIVQQQNNLLRAIEAQQHMLQLTVWGIKQLQARVLAVERYLKDQQLLGIWGCSGKLICPIAVPWNASWSNRSMDDIWQNMTWMEWEREISNYTDLIYNLIEESQNQQEKNEQELLALDQWASLWSWFDISKWLWYIRIFIMIVGGLIGLRIVFAVLSIANRVRQGYSPLSFQTHLPAPRGPDRPEGIEEEGGERDRDRSGRLVSGFLPLIWDDLRNLCLFSYHHLRDLLLIVARIVELLGRRGWEVLKYWWNLLQYWRQELKNSAVSLLNATAIAVAEGTDRIIEVLQRAGRAILHIPRRIRQGLERALL
>B.CY.05.CY137.FJ388937
---MGTRKNYHHLWIRGMMLLGMLLICSGAENLWVTVYYGVPVWKEATTTLFCASNAKAYETEVSNVWATHACVPTDPSPQEVPLGNVTENFNMWKNNMVEQMHEDIISLWDQSLKPCVKLTPLCVTLNCTDVNITRTTNSANISREVKEEMKNCSFNITTSLQDRRQREYALFYKLDIVPIDNVSTHYRLISCNTSIITQACPKVSFEPIPIHYCAPAGFAILKCKDKRFNGTGPCKNVSTVQCTHGIRPVVSTQLLLNGSLAEEEVVIRSANLSDNAKVIIVQLNESVEINCTRPNNNTRKSIHIAPGRAFYATGGIIGDIRQAYCTISRAKWNKTLSQVVGKLRELFNNKTIVFNHSSGGDPEIVTHSFNCGGEFFYCNSSQLFNSTWNSTKWLNSTEGENITLPCRIKQIINMWQTVGKAMYAPPISGLIRCSSNITGLLLVRDGGNTTSSTETFRPAGGDMRDNWRSELYKYKVVKIEPIGIAPTRARRRMVQREKRAAIVGAVFLGFLSAAGSTMGAASLTLTVQARQLLSGIVQQQNNLLRAIEAQQHLLQLTVWGIKQLQARVLAVERYLRDQQLLGIWGCSGKLICTTTVPWNTTWSTKNLTDIWDNLTWMEWEREIDNYTGYIYTLLEDSQNQQEKNEQELLELDKWANLWNWFDITNWLWYIKIFIMIVGGLIGLRIVFTVLSIVNRVRQGYSPLSFQTRLPNPRGPGRPEGIEEEGGERDRDTSRPLVDGFLALIWSDLRSLFLFSYHRLRDLLLIVARIVELLGRRGWEALRYWWNLLLYWSQELKNSAVSLYNAIAIAVAEGTDRIIEIVQRSFRAILHIPTRIRQGLERALL
>B.CY.06.CY180.FJ388955
MRVKGIRKNCLRLWRWGVMLLGMLMICNATNNLWVTVYYGVPVWKEATTTLFCASDARAYKTEVHNVWATHACVPTDPSPQEIKLENVTEKFNMWKNNMVEQMQEDIISLWDQSLKPCVKLTPLCVTLNCINLNCTNCTNLSSEGIKDEVGMKNCSFNITTSRRDKVKKEYALFYNLDIVQINDSNTSYRLVSCNTSVITQACPKVTFEPIPIHYCAPAGFAILKCNEMGFNGTGQCRNVSTVQCTHGIRPVVSTQLLLNGSLAEGDVVLKSANFSDNAKTIIVQLNETVKINCTRPSNNTRKSISIGPGRAFYTTGEIIGDIRQAHCNISGEEWKRTLQQTVKKLKEQFNNKTITFKQSSGGDPEIVMHSFNCGGEFFYCNTSQLFNSTWNTTELESNITDENITLPCRIKQIINMWQEVGKAMYAPPIKGQIRCSSNITGLLLTRDGGSNTTGTEIFRPGGGDMRDNWRSELYKYKVVKIEPLGIAPTKAKRRVVQREKRAAI-GALFLGFLGAAGSTMGAASMTLTVQARLLLSGIVQQQNNLLKAIEAQQHLLQLTVWGIKQLQARVLAIERYLKDQQLLGIWGCSGKLICTTAVPWNASWSNKSLDQIWENMTWMQWEREIDNYTSKIYSLLEESQNQQEKNEQELLELDNWASLWNWFDITNWLWYIKIFIMIVGGLIGLRIIFTVLSIVNRVRQGYSPLSFQTLFPAPREPDRPGGTEEEGGERERERSNRLVDGFLAIIWVDLRSLCLFSYHRLRDLLSIVTRIVELLGRRGWETLKYWWNLLQYWSQELKNSAVNLLNAIAIAVAEGTDRIIEVAQRAGRAIRHIPVRIRQGLERLLL
>B.CY.07.CY181.JF683736
MRVMETRKNYQHWWKWGMMLLGMLMICSVAGQMWVTVYYGVPVWKEATTTLFCASDAKAYDTEVHNVWATHACVPTDPNPQEIVLENVTENFNMWKNNMVEQMHEDIISLWDQSLKPCVKLTPLCVTLNCANLTTASGNNTDNEAMLAKEQMKNCSFNTTTNIRDKMQKAYAIFDKLDIVPIDNDNTSYRLISCNTSAITQACPKVSFEPIPIHYCTPAGFAIIKCNDKKFNGTGPCTNVSSVQCTHGIRPVVSTQLLLNGSLAEDEIVIRSENFSDNAKTIIVQLKEPVEINCTRPNNNTRKSITIGPGRAFYATGDIIGDIRRAHCNISGAKWNETLKKVVVKLREQFGNKTIIFNQSSGGDPEIVMHIFNCGGEFFYCNSTALFNSTWNNTAGSNNTGNDTITLQCRIKQIVNMWQEVGRAMYAPPIRGPIRCSSNITGILLTRDGGNNNSESETFRPGGGNMKDNWRSELYKYKVVQIEPLGLAPTKAKRRVVQREKRAIGLGAMFLGFLGAAGSTMGAASVTLTVQARQLLSGIVQQQNNLLRAIEAQQHMLQLTVWGIKQLQARVLAVERYLKDQQLLGIWGCSGKLICTTAVPWNASWSNRSQSEIWNNMTWMQWEREIDNYTGIIYDLIEKSQTQQEQNEQELLELDKWDSLWNWFSITKWLWYIKIFIMIVGGLIGLRIVFTLFSIVNRVRQGYSPLSFQTLLPTPRGPDRPEGIEEGWRRETETHPNPLGNGFLAIFWVDLRNLFLFLYRHLRDLLLTVIRIVGLLGRRGWEALKYWWSLLQYWSQELKNSAVSLFNATAVAVAEGTDRVLEGLRTAVRAVRHIPRRIRQGAEIALL
>B.CY.07.CY184.JF683738
MRAKEIRKNWQGLWIWGTLLLGILMICSAS-NLWVTVYYGVPVWKEATPTLFCASDAKAYDTEVHNVWATHACVPTDPSPQEMVLENVTENFNMWKNYMVEQMQEDIISLWDESLKPCVKLTPLCVTLNCTNANLTSTN---SSMGMEAGEIKNCSFKITTSIKDKTKNEYALFYKLDVTPIDNNSTNYTLINCNTSAITQACPKVSFEPIPIHYCAPAGYAILKCKDKKFNGTGPCKNVSTVQCTHGIRPVVSTQLLLNGSLAEEEVVIRSENFTNNAKTIIVQLKEPINITCIRPGNNTRKSIHIGPGRAFYATGDIIGNIRQAHCNLSETKWNNTLKQIVTKLREKFENKTIAFNQSSGGDPEITMHSFNCGGEFFYCDTTKLFNSTWTGNETWTGNNNSTITLPCRIKQIINRWQEVGKAMYAPPIRGEIKCTSNITGLLLTRDGGNGNGQTEIFRPGGGDMKDNWRSELYKYKVVKIEPLGIAPTKAKRRVVQREKRAIGLGAVFIGFLGAAGSTMGAASVTLTVQARQLLSGIVQQQNNLLKAIEAQQHLLQLTVWGIKQLQARVLAVERYLQDRQLLGLWGCSGKLICTTSVPWNASWSNKSQEEIWGNMTWMQWEREIGNYTELIYTLLQESQYQQEKNEQELLELDKWASLWNWFDISKWLWYIKIFIMIVGGLVGLRIIFAVLSIVNRVRKGYSPLSFQTRLPAPRGPDRPEGIEEEGGERDRDRSGPLVTGFLALIWDDLCSLCLFSYRRLRDCLLIVGRIVEILGRRGWEALKYWWNLLQYWSQELQNSAISLLNTTAIVVAEGTDRIIEVVQRFCRAILHIPRRIRQGLERILL
>B.CY.07.CY188.JF683741
MKVKGIRKNCQRLWRWGMMLIGILMICSATENLWVTVYYGVPVWKDANTTLFCASDAKAYDTEVHNVWATHACVPTDPNPQEMVLGNVTENFNMWKNNMVEQMHEDIISLWDQSLKPCVELTPLCITLNCTDWNATNTNVTNNTMNIDKGEIKNCSFNITTNIRDRVEKNYALFYTLDIVPIDNDNSSYRLISCNTSIIKQACPKVSFEPIPIHFCTPAGFAILKCNDKKFNGTGQCKNVSTVQCTHGIRPVVSTQLLLNGSLAEKEVVIRSQNISNNAKTIIVQLNESVVINCTRPGNNTRKSISIGPGRAFYATGDIIGDIRQAHCTINITNWNNTLRQIVDKLREIEQNKTIVFNHSSGGDPEIEMQSFNCRGEFFYCNSAGLFNSTWGTTNGTWKGNNNTLILPCRIKQIINMWQRVGKAMYAPPIRGNISCSSNITGLLLTRDGGNNNNGTETFRPGGGDMRDNWRSELYKYKVVKIEPLGVAPTKAKRRVVQREKRAVGLGALFLGFLGAAGSTMGAASVTLTVQARLLLSGIVQQQNNLLMAIEAQQHLLQLTVWGIKQLQARVLAVERYLRDQQLLGLWGCSGKLICTTTVPWNNSWSNKNLSQIWDNMTWIQWEREIDNYTDIIYSLIAESQHQQEKNEKDLLELDKWASLWNWFDITNWLWYIKIFIMIVGGLVGLRIVFSVLSIVNRVRKGYSPLSFQTLLPTQRGPDRPEGIEEEGGEQDRGRSGILVDGFLTLIWVDLRSLCIFSYHRLRDLLLIVTRTVELLGHRGQEALKYWWNLLQYWGRELKNSAVSLFNATAVAVAEGTDRIIEVVQRIYRAILHIPTRIRQGLERALL
>B.CY.07.CY190.JF683743
TRVKEIRMNYQHLWKGGTMLLGLLMICSAGEQLWVTVYYGVPVWKEATTTLFCASDSKAYSAEAHNVWATHACVPTDPNPREVLLENVTEKFNMWKNNMVEQMHEDIIGLWEQSLKPCVKLTPLCVTLNCTDYCGKNTTTNSSMEETGEGGMKNCSFNITTEIRDRVRKEYALFYNLDVVQIDHDNNSYRLISCNTSVMTQACPKISFEPIPIHYCAPAGFAILKCNDKKFNGTGPCKNVSTVQCTHGIRPVISTQLLLNGSLAEEEVVVRSENFTNNAKTIIVQLNESVVINCTRPNNNTRKSIPMGPGK-FYTTGDIIGDIRKAYCILNRTQWNNTLKQIAQKLGKQYNKSIIVFNSSSGGDPEVVTHSFNCGGEFFYCNTTPLFSSIWNGTKRVNGTTGDNITLTCRIKQIINMWQEVGKAMYAPPIAGQINCSSNITGLLLTRDGGVSNNGNETFRPGGGNMKDNWRSELYKYKVVRIEPLGIAPTKAKRRVVQREKRAA-FGALFLGFLGAAGSTMGAASVTLTVQARQLLSGIVQQQNNLLRAIEAQQHLLQLTVWGIKQLQARILAVERYLMDQRLLGIWGCSGRLICTTAVPWNTSWSNKSYDTIWGNMTWMEWEREIDNYTRVIYNLIEDSQNQQDKNEQELLELDKWASLWNWFDITKWLWYIKIFIMIVGGLIGLRIIFTVFSIVRRVRQGYSPLSFQTHLPAQRGPDRPEGTEEEGGERDRGRSTHLVDGLLAIIWVDLRSLCLFSYHRLRDLLSIVTRIVELLGHRGWEILKYWWNILQYWSQELKSSAVSLFNATAITVAGGTDRVLEVLQRICRAICNIPRRIRQGLERLLQ
>B.CY.07.CY198.JF683750
MRAKVIRKNCQHLWRWGIMLLGLLMICSATGNLWVTVYYGVPVWKEATTTLFCASDAKSYDTEVHNVWATHACVPTDPNPQEIKLENVTEDFNAWKNNMVQQMHEDIISLWDQSLKPCVKLTPLCVTLNCMDYNNTEATNNNSWDRMEKGEIKNCSFNITTSIRDRLQKEYALFYKYDIVQIDNTNTSYRLTSCNTSIITQTCPKVSFEPIPIHFCAPAGFAILKCNDPEFEGKGSCSNVSTVQCTHGIKPVVSTQLLLNGSLAEQDIVIRAENISDNAKTIIVQLKEPVEINCIRPNNNTKKSINIGPGRVFDAAGEIVGDIRKAHCNISKANWTNTLKKIAKKLQEKLEISTIAFNKPSGGDPEIVMHSFNCGGEFFFCNTTQLFNSTWNSTTWNSTESNDNITLQCRIKQIINMWQEVGKAMYAPPIRGPINCSSNITGLLLTRDGGNRNGETEIFRPGGGDMRDNWRSELYKYKVVQIEPIGLAPTKAKRRVVQREKRAVGLGALFLGFLGAAGSTMGAASISLTVQARQLLSGIVQQQNNLLRAIEAQQHMLQLTVWGIKQLQARVLAVERYLRDQQLLGLWGCSGKRICTTTVPWNNSWSNTSLDYIWDNMTWMQWEKEIDNYTGVIYNLIEQSQNQQEKNEQELLKLDQWASLWNWFSITKWLWYIKIFIMIIGGLVGLRIVFAVFSIVNRVRQGYSPLSFQTHLPTPRGPDRPEGTEEEGGERDRGTSGLLVNGFLEIIWIDLRSLCLFSYHRLRDLLLIATRIVEVLGRRGWEALKYLWNLLQYWGQELKNSAISLFNATAVAVAEGTDRIIEVLQRAGRAILHIPRRIRQGAERVLQ
>B.CY.07.CY199.JF683751
MKVKGIRRNCQRWWRWGIMLLGRLMICNATDKLWVTVYYGVPVWKEATTTLFCASDAKAYDTEAHNVWATHACVPTDPNPQEVVLENVTEPFDMWKNNMVEQMHEDIISLWDQSLKPCVKLTPLCVTLNCTDWSGNNTNNSSTGLEMEKEEIKNCSFNITTSIRDKIQKEYALFYKVDVVQIDNSSNKYMLINCNTSVITQACPKVSFEPIPIHFCAPAGFAILKCRDKKFNGTGPCTNVSTVQCTHGIRPVVSTQLLLNGSLAEEEIVIRSKNLTDNTKTIIVQLKEPVNITCERPNNNTRKSVHIGPGRAFYATGDIIGNIRQAHCNISKAEWNNTLAQVVKKLKEQFKNKTIIFEPPSGGDLEIVMHSFNCGGEFFYCNSTQLFNSTWTWNGTEGSNGNGTITLPCKIKQIVNMWQEVGKAMYAPPIRGQIKCSSNITGLLLTRDGGNSTI-NETFRPGGGDMRDNWRSELYKYKVVKIEPLGVAPTKAKRRVVQREKRVAGLGAMFLGFLGAAGSTMGAASITLTVQARQLLSGIVQQQNNLLRAIEAQQHLLQLTVWGIKQLQARVLAVERYLKDQQLLGIWGCSGKLICPTTVPWNTSWSNKNLSQIWDNMTWMQWEKEIDNYTNLIYNLIEESQNQQEKNEQELLELDKWASLWNWFNITQWLWYIKIFIMIVGGLIGLRIVFAVLSIVNRVRQGYSPLSLQTLLPVPREPDRPEGIGEEGGERSRDTSGQLVGGFLTLIWVDLRSLCLFSYRHLRDLLLIVVRIVELLGRRGWETLKYWWNLLQYWSQELKNSAVDLLNATAIAVAEGTDRVIELLQRIGRAILHIPVRIRQGLERLLL
>B.CY.07.CY201.JF683753
MRVTGIMRNCQHLWRWGTMLLGLLMICSASDKLWVTVYYGVPVWREANTILFCGSDAKAYDTEVHNVWATHACVPTDPNPQEIVLKNVTENFNMWKNPMVEQMHEDVVSLWDQSLKPCVKLTPLCVTLNCTEVKNSTNNNTTDNNTSILEEMRNCSFNVTAGIRDKMQREYALFYKLDVVPINNDNSSYRLISCNTSFITQACPKVTFEPIPIHYCAPAGFAILKCKDKKFNGTGTCTNVSTVQCTHGIRPVVSTQLLLNGSLAEEDVVIRSQNISDNAKTIIVQLKDPVQINCTRPGNNTRRSIPIGPGKAFYATGDIIGNIRQAHCNISRTHWEKTLEQVARKLGEHFRNKTIVFNHSSGGDPEIVMHSFNCRGEFFYCNTTKLFNSAWI-NGTWNGTKSTTITLPCRIKQVINLWQEVGKAMYAPPIRGYINCSSNITGLLLTRDGGNN--ETETFRPGGGNMKDNWRSELYKYKVVKIEPLGIAPTKARRRVVQREKRAVTLGAMFLGFLGAAGSTMGAASLTLTVQARLLLSGIVQQQNNLLRAIGAQQHLLQLTVWGIKQLQARVLAVERYLQDQQLLGIWGCSGKHICTTNVPWNTSWSNKSLDMIWENMTWMEWEREISNYTGLIYSLIEESQTQQEKNEQDLLALDKWNSLWNWFSISKCLWYIKIFIMVVAGLVGLKIVFAVFSIVNRCRKGYSPLSFQTHLPNPRGPDRPEGTEEEGGERDRDRSSSLVAGFLALFWVDLRNLFLLSYPLLRDFLLIVARIVELLGRRGWEALKYWWNFLQYWSQELKNSAVSLLNPIAIAVTEGTDRVIETIQRGGRAIFHIPARIRQGLERALL
>B.CY.07.CY202.JF683754
MRVKEIRKNCQHWWTWGTMLLGLLMICSVTGNLWVTVYYGVPVWKEATTTLFCASDAKAHDTEAHNIWATHACVPTDPNPQEVLMDNVTEYFNMWKNNMVDQMHEDVIRLWDQSLKPCVKLTPLCVTLNCSDVSGNVTDINIKTNSNDNDEMSTCSVAAAPTNENEKKIELVFFYDLVVIPKKDTNTTYVLTSCNTSSITKACPTITFVPLLLLYCAAAAFAILICNNKTFNGKGPCTTVSTALRTTGIRPVVSTQLLLNGSLAEEEVIIRSENFTNNAKTIIVQLNESVIIDCTRPNNNTRKGVHIGPGSAIYATGNIIGDIRSAHCNLSRKAWNNTLRLVAIKLREQFGNKTIKFNQSSGGDPEIVMHSFNCGGEFFYCNTTPLFNSTWNDTSWSVATNDTNITLACRIKQIINLGQEVGRAMYAPPIRGLIRCSSNITGLLLTRDGGSNENGTEVFRPAGGNMKDNWRSELYKYKVVQIEPLGVAPTRARRRVVQRGKRAVGIGAVLLGFLGAAGSTMGAASIGLTVQARQLLSGIVQQQSNLLRAIEAQQHLLQLTVWGIKQLQARVLAVERYLRDQQLLGIWGCSGKLICTTAVPWNTSWSNKSYNDIWNNMTWMQWEKEIENYTGLIYNLLEKSQTQQEKNEQELLELDKWANLWNWFDISNGLWYIKIFIMIVGGLIGLRIVFAVLSLVNRVRQGYSPLSFQTHLPATRGPDRPEEIEEEGGERGRDRSSRLVSGFLPLIWDDLRSLCLFSYHRLRDLLLIVARIVEILGRRGWELLKYWWNLLQYWSQEIKNSAVSLLNATAIAVAEGTDRIIEVLQRAGRAILHIPRRIRQGLERALQ
>B.CY.07.CY214.JF683764
MRVKGIRKNCQHLWKWGITLLGMLMICSAAEQLWVTVYYGVPVWKEATTTLFCASDAKAYDTEAHNVWATHACVPTDPNPQEIEMKNVTEDFNMWKNNMVEQMHEDIISLWDQSLKPCVKLTPLCVTLNCTDLRENDGNSTENWRKEEKGEMKNFSFHITGKEKQPTRTNYAI---FDVININTNYSYYRLTSCNTSVITQACPKISFEPIPIHYCAPAGFAILKCNNKTFNGKGPCTNVSTVQCTHGIRPVVSTQLLLNGSLAND-VVIKSENLTDNTKNIIVQLKEAVKITCIRPNNNTRQSLNLGPGRALFITGDIIGNIRKAHCNINGTQWNKTLEQIVGKLREQFKNKTINFTQSAGGDPEIVMHSFNCGGEFFYCDTTQLFNSTWFMNGTNTTTLTANATIPSRIKQIIHRRQEVGRAMYVPALRGPITCISNMTGTLLTRDGGHNNGDIETFRPGGGDMRDNWRSELYKYKVVRVEPLGIAPTRAKRRVVQREKRAA-LGAMFLGFLGAAGSTMGAASITLTVQARQLLSGIVQQQNNLLRAIEAQQHMLQLTVWGIKQLQARLLAVERYLRDQQILGIWGCSGKLICTTTVPWNASWSNKSLEEIWKNMTWMAWEKEIDNYTNYIYDLLEKSQIQQEKNEQELLELDKWASLWNWFDISQWLWYIRLFIMIVGGLIGLRIVFAVLSVVNKVRQGYSPLSFQTRLQPTTRPDRPEGTEEEGGERDRDRSVRLVNGFLALIWDDLRNLCLFSYHRLRDLLLIVVRIVEHLGRRGREVLKYWWNLLQYWSQELKNSAVSLFNTTAIAVAEGTDRIIEVVQGTFRAILNIPRRIRQGLERALL
>B.CY.07.CY216.JF683765
MRVMEIRKNYQHLWKWGTMLLGMLMICNAREDSWVTVYYGVPVWKEATTTLFCASDAKAYDTEVHNVWATHACVPTDPNPQEVNLENVTENFNMWKNDMVEQMHEDIISLWDQSLKPCVKLTPLCVTLNCTDCGATNCTDSPNITESQRGEIKNCSFNITTSMRDKMQREYALFYKSDVIAIDKSSTSYRLISCNTSVITQACPKISFEPIPIHYCAPAGFAILKCNETKFNGTGPCKNVSTVQCTHGIRPVVSTQLLLNGSLAKEEVVIRSSNFTDNAKIIIVQLNETVKINCTRPNNNTRKSITIGPGRAFYATGDIIGDIRQAHCNISSTDWNRALTYVAIKLREQFNNKTIVFNRSSGGDIEVEMHSFNCGGEFFYCNTTPLFNHTWNGTAMTAWNTESNITLQCRIKQIVNMWQEVGKAMYAPPIRGQIRCSSNITGLLLTRDGGLNSSINETFRPGGGDMRDNWRSELYKYKVVKIEPLGVAPTRARRRVVQREKRAIGLGAVFLGFLGAAGSTMGAASITLTAQARQLMSGIVQQQNNLLRAIEAQQHLLQLTVWGIKQLQARVLALERYLKDQQLLGIWGCSGKLICTTAVPWNASWNSRSLDDIWSNMTWMQWEKEIDNYTQEIYNLISESQAQQEKNEQELLQLDKWASLWNWFDITKWLWYIKIFIMIVGGLIGLRIVFSVLAIVNRVRKGYSPLSFQTRHPAARGPDRPEGIEEEGGERDRDRSETLVTGSLALIWVDLRNLFLFLYHRLRDLLLIVTRIVELLGRRGWELLKYWWNLLQYWSQELKNSAVSLFDAFAIAVAGGTDRCIEILQRAGRAFLHIPRRIRQGFERCLL
>B.CY.08.CY220.JF683769
MRVRGMRRNWQPLWKWGTLLLGILMICNAAEDLWVTVYYGVPVWKDATTTLFCASDAKAYDAEQHNVWATHACVPTDPTPQEVVMGNVTENFDMWKNNMVDQMHEDIISLWDQSLKPCVKLTPLCVTLNCTEVNRNNTRNNRNNSSAIEIEMKNCSFNVTTNIRDRFQKEYALLYKLDIVPIDDDNTSYRLISCNTSVITQACPKVNFEPIPIHYCAPAGFAIIKCNDKKFNGKGPCENVSTVQCTHGIRPVVSTQLLLNGSLAEEEVIIRSANFSDNAKNIIVQLNKTVQIHCIRPNNNTRKSIHIGPGRAFYATGDIIGDIRQAHCNISKAGWNTALKQIATKLYNQF-NKTIIFNHSSGGDPEIKMLTFNCGGEFFYCNTTSLFNSTWNETQLHNSTRNDNITLPCKIKQIINMWQEVGKAMYAPPIRGLIKCTSNITGMLLTRDGGSNPNNTEIFRPGGGDMRDNWRSELYKYKVVQIEPLGIAPTKAKRRVVQREKRALGIGAMFLGFLGAAGSTMGAASLTLTVQARQLLSGIVQQQNNLLRAVEAQQHLLQLTVWGIKQLQARVLAVERYLKDQQLLGLWGCSGKIICTTAVPWNASWSNKSLDQIWDNMTWIKWEREIDNYTELIYNLIQESQNQQEKNEQDLLELDKWANLWNWFDISNWLWYIKIFIMIVGGLIGLRIIFTALSIVNRVRKGYSPLSFQTHHPGPRGPDRPEGIEEEGGERDRDTSGPLVNGLLALFWIDLRSLFLFSYHRLRDLLLIVTRIVELLGRRGWEILKYWWNLLQYWSQELKNSAVSLFNATAIAVAEGTDRIIEALQRFARAILHIPRRIRQGLERALL
>B.CY.08.CY226.JF683775
MRVKGIRKNCQHLWRWGTMLLGMLMICSAAEQLWVIVYYGVPVWKEATTTLFCASDAKAYATEVHNVWATHACVPTDPNPQEVRLENVTEEFNMWKNNMVEQMHEDVISLWDQSLKPCVKLTPLCVTLNCINFNYTKNYTKNDSLKMEIGEIKNCSFNVTTNIKDKFQKTYALFYKSDIVPIDTNSTSYTLISCNTSVLTQACPKVSFEPIPIHYCAPAGFAILKCNDKNFTGMGECRNVSTVQCTHGIKPVISTQLLLNGSLAEQEVVIRSENITDHLKNIIVQLKDPVKINCTRPGNNTRRSIRIGPGSAFFETGDIIGDIRQAHCNISAVEWNDTLTQIVRKLGEQFGNKTIAFRQSSGGDPEIAMHSFNCGGEFFYCNTTQLFNSNWTVVNSTWSASNNTITLQCRIKQIINMWQEVGKAMYAPPIRGNISCSSNITGLLLVRGG-NESKSQEIFRPIGGNMKDNWRSELYKYKVVKIEPLGVAPTKAKRRVVQREKRAVGLGALFLGFLGAAGSTMGAASITLTVQARQLLSGIVQQQNNLLRAIEAQQHMLQLTVWGIKQLQARVLAVERYLQDQQLLGLWGCSGKLICTTAVPWNTSWSNKSLEKIWNNMTWMQWEKEIDNYTQEIYYLIEKSQNQQEKNEQELLELDKWANLWNWFDITNWLWYIKIFIMIVGGLVGLRIVFAILSIVRRVRQGYSPLSFQTHHPVSRGPDRPEGTEEEGGDKDRDRSGLLVNGLLAIIWVDLRSLFLFLYHRLRDLLLIVARIVELLGRRGWEALKYWWSLLQYWSQELKNSAVSLYNTIAIAVAEGTDRIIELAQRVFRAFCNIPRRIRQGLERALQ
>B.CY.08.CY238.JF683785
MKVKETRKIYQHSWTWGIMLLGMLMICSATDKMWVTVYYGVPVWKDADTTLFCASDAKAYDKEAHNVWATHACVPTDPNPQEVDI-NVTEEFNMWKNNMVEQMHEDIISLWDQSLKPCVKLTPLCVTLNCTDWKKPTNATGTDPLKLDKGEIQNCSFKVTTSIRDRETKEYALFYRLDVAPINESYREYRLINCNTTTITQACAKISFEPIPIHYCAPAGAALLKCIDKKFNGPGTCENVSTVHCTHGIRPVVSTQLLLNGSLAEEDIVIRSENFTNNAKTIIVQLNEIIKINCLRPNNNTRKSVPIVPGGAFYATGDITGDIRKAHCNISGADWNNTLSRIVKKLKEQFKATTINFNHSSGGDPEIVTHSFNCGGEFFYCNSSQLFDRSWHTSGTRKDNINGTIILPCRIKQIIHMWQEVGKAMYAPPIRGAINCTSNITGLLLTRDGGNGSNETETFRPIGGNMKDNWRSELYKYKVVKIEPLGVAPTKAKRRVVQREKRAVGIGAMFLGFLGAAGSTMGAASLTLTVQARQLLSGIVQQQNNLLRAIEAQQHLLQLTVWGIKQLQARVLAVERYLRDQQLLGIWGCSGKLICTTAVPWNTSWSNKTHDQIW-NMTWMQWEKEIDNYTDIIYNLLEGAQIQQEKNEQDLLEFDKWANLWNWFDISKWLWYIKIFIMIVGGLVGFRIIVAVLSIVNRIRQGYSPLSLQTLLPTQRGPDRPEGIDEEGGERDRGRSRRLVGSFLALFWDDLWSLCLFIYRHMRDLLLIVARIVELLVLRGWEILKYWWSLIQYWSQELKNSVISLFNATAIAVAEGTDRVIELAQRVFRAFLHIPRRIRQGLERALL
>B.CY.09.CY241.JF683787
MKVKGIRKNYQRWWRWGMMLLGMLMICSAENKLWVTVYYGVPVWKEATTTLFCASDAKSYNTEVHNVWATHACVPTDPNPQEVLLKNVTEYFNAWKNDMVEQMQEDIISLWDQSLKPCVKLTPLCVTLNCTDYNTTNTTSSNSGGEMNKGEIKNCSFDIPSRIKNKVKKEYALVYKLEVVEIHNKNTPYRLISWNTPIITQAWPKISFEPISINYCAPAGFAILKCNHKKFHGKGECKNVRPVPWTPGIRPVVSTQLLLNGSLAEEEVVIRSDNFTNNAKTIIVQLKEPVVINCTRPNNNTRKGIHIGPGRAFYATGQVIGDIRQAHCNLSRAAWNSTLQAIASKLSKKYNKTKIAFNQSSGGDLEIIMHTFNCGGEFFYCNTTQLFNSTWNTTGNTTEWTEETITLPCRIKQIINRWQEVGKAMYAPPISGKIKCSSNITGLLLTRDGGDNNEGTEVFRPGGGDMRDNWRSELYKYKVVKIEPLGVAPTQARRRVVQREKRGVGLGALFLGFLGAAGSTMGAASMTLTVQARQLLSGIVQQQNNLLRAIEAQQRLLQLTVWGIKQLQARVLAVERYLRDQQLLGIWGCSGKLICTTNVPWNTSWSNKSLDQIWNNMTWMQWEKEVGNYTELIYTLIEESQNQQEKNEQELLGLDKWASLWNWFDITHWLWYIKIFIMIVGGLIGLRIVFAVLSIVNRVRQGYSPLSLQTHLPAPRGPDRPEGIEEEGGERDRDRSGRLVNRFSPTIWDDLQSLCLFSYHRLRDLILVIVRIVELLGRRGWEALKYWWNLLQYWSQELKNSAINLLDVTAIAVAEGTDRIIEGLRRFGRGILHIPRRIRQGLEGALL
>B.CY.09.CY242.JF683788
MRVKGIMKNYQRWWTWGMMLFGMLMICRATENLWVTVHYGVPVWKEATTTLFCASDAKAYKKEAHNVWATHACVPTDPDPQEVLLENVTENFDMWRNGMVDQMHEDIISLWDQSLKPCVKLTPLCVTLNCTNLTSTNLTNSSTSGEEMRAEMKNCSFYVTTNIKKREKKEYALFYSLDIVPIDNDNTSYMLINCNTSVITQACPKVSFEPIPIHFCAPAGFAILKCNDKNYNGTGPCKNVSTGQCTHGIRPVVSTHLLLNGSLAEEEVAIRSQNFSNNAKTILVQLNQSVEINCTRPNNNTRKSITIGPGRAFYATGDIIGDIRKAHCNLNRAAWNNTLRQVVKKLKEQFGNKTINFTQPSGGDPEIIMHTFNCGGEFFYCNTTQLFNSTWYNIDNATGTGNETITLPCRIKQIINRWQEVGKAMYAPPISGQINCSSNITGLLLTRDGGNSNNESETFRPGGGDMKDNWRSELYKYKVVRIEPLGVAPTKARRRVVQREKRAVGLGAMFLGFLGAAGSTMGAASITLTVQARQLLSGIVQQQNNLLRAIEAQQHLLQLTVWGIKQLQARVLAVERYLRDQQLLGIWGCSGKLICTTNVPWNASWSNRSLDHIWGNMTWMEWEREIDNYTDLIYTLLEESQNQQEKNEQELLKLDTWASLWNWFDITNWLWYIKIFIMIVGGLVGLRIVFTVLSIVNRVRQGYSPLSFQTRLPAQRGPDRPEGIEEEGGERDRDRSRALAFGLLAIIWVDLRSLFLFSYLRLRVLLLIVTRTLELLGRGGWEALKYWWNLLQYRSQELKNSAISLLNATAIAVAEGTDRVIEVVQRIGRAFLHIPRRIRQGFERALL
>B.CY.09.CY244.JF683790
MRVKGIRKNCQNLWIGGTLLLGILMSCSATDNLWVTVYYGVPVWKEATTTLFCASDAKAYDTEVHNVWATHACVPTDPNPQEMELKNVTENYNMWKNNMVEQMHEDIISLWDQSLKPCVKLTPLCVTLNCTDVKTNSTNSSTKPTDSSGIEMKNCSFNITTSIRDKIQKEYALFYKLDVVQIDEDNTSYRLISCNTSVITQACPKVSFQPIPIHYCAPAGFAILKCNDKSFNGTGICTNVSTVQCTHGIKPVVSTQLLLNGSLAEEEVVLRSENFTNNAKTIIVQLKEAVEINCTRPSNNTRRSIHIGPGRAFYATGQITGDIRSAYCTLNGTKWNNTLKLVAEKLSQQFRNKTIQFKHSSGGDPEIVMHSFNCGGEFFYCNTTKLFNSTWPWNSTDTGGTNENITLPCRIRQIVNRWQEVGKAMYAPPISGVINCLSNITGILLTRDGGNNNENTEIFRPGGGDMRDNWRSELYKYKVVRIEPLGIAPTKAKRRVVQRERRAVGFGAFFLGFLGAAGSTMGAASVTLTVQARQLLSGIVQQQNNLLRAIEAQQHLLQLTVWGIKQLQARVLAVERYLKDQQLLGIWGCSGKLICTTSVPWNTSWSNRSLNDIWDNLTWMQWEKEIDNYTGLIYDLIEESQKQQEKNEQELLALDKWASLWNWFDISNWLWYIKIFIMIVGGLIGLRIVFTVLSIANRVRQGYSPLSFQTRLPTQRGPDRPEGTEEEGGERDRDRSGTLVDGCLAIIWIDLRSLCLFSYHRLRDLLLIVARIVELLGRRGWEALKYWWNLLQYWIQELKNSAISLLNATAIAVAEGTDRVLETLQRIGRAFLHIPRRIRQGLERILL
>B.CY.09.CY250.JF683793
MRVTGIRMNYQNLWRGGILLLGMLMICSTIEETWVTVYYGVPVWRDANTTLFCASDAKAYDTEAHNVWATHACVPTDPNPQKIKLENVTENFNMWKNEMVEQMHEDIISLWDESLKPCVKLTPLCVTLNCTDVKVNNTGASNNATSNNWEEMKNCSFNITTSIRDKIKKEYAFLYRLDLVQIDNDNTSYRLISCNASVITQACQKVSFEPIPIHYCAPAGFAILKCNDKNFKGKGSCENVSTVQCTHGIRPVVSTQLLLNGSLAEEEVVIRSENFTNNAKTIIVQLKESVEINCTRPNNNKPIRIHIGPGRAFYANGG--GDIRRANCTINETKWNHTLHQIATKLQEQY-NKSIVFNPSSGGDLEIVMHTFNCGGEFFYCNTTQLFNSTWPINSTWNHTAESNITLPCRIRQIINMWQRVGKAMYAPPIEGEIRCSSKITGLLLTRDGGSSGNDTEIFRPAGGDMRDNWRSELYKYKVVRIEPLGIAPTKAKRRVVQKEKRAVGIGALFLGFLGAAGSTMGAASLTLTVQARQLMSGIVQQQNNLLRAIEAQQHMLQLTVWGIKQLQARILAVETYLRDQQLLGIWGCSGKLICTTTVPWNASWSNKSLDDIWGNMTWMQWDKQINNYTGLIYSLIEESQIQQEKNEKELLELDKWANLWNWFDITNWLWYIRIFIMIVGGLIGLRIVFSVLSIVNRVRQGYSPLSFQTRLPVPKGPDRPEGIEEEGGDRDRDRSSPLVHGFLALIWVDLRSLCLFCYHRLRDLLLIITRTVELLGRRGWEALKYLWNLLQYWSQELKNSAISLLNATAIAVAEGTDRILEGLQRVGRGILHIPRRIRQGLERALL
>B.CY.09.CY251.JF683794
MKVKGIRKNCQHLWRWGTMLLGMLMICSAADKLWVTVYYGVPVWKDATTTLFCASDSKAYVTEAHNVWATHACVPTDPNPQEVVMGNVTEDFNMWRNNMVEQMHEDIISLWDESLKPCVKLTPLCVTLNCVNYNNSENANSTSSGKMEEGEIKNCSFNVTTVVRDKVHKEYALFYRLDVVKIENNTDRYRLINCNTSVITQACPKVSFEPIPIHYCAPAGFAILKCNNETFKGKGKCENVSTVQCTHGIRPVVSTQLLLNGSLAEKEVVIRSDNFSDNAKIIIVHLNESVEINCIRPNNNTRKSIHIAPGRAFYTTGQIIGDIRQAHCNISRAKWNITLRQVVAKLEEEFPNKTIVFKNSSGGDPEIVMHSFNCGGEFFYCDTSELFNSTWNNTKRVNNTTNENITLPCRIKQIINMWQGVGKAMYAPPISGPIKCTSNITGLLLTRDGGKNNTGTEIFRPGGGDMRDNWRSELYKYKVVQIEPLGIAPTKAKRRVVQREKRELTMGALFLGFLSAAGSTMGAASITLTVQARQLLSGIVQQQNNLLRAIEAQQHMLQLTVWGIKQLQARVLAVERYLRDQQLLGIWGCSGKLICNTAVPWNASWSNRSLDDIWSNLTWMQWEKEIDNYTQTIYSLLEESQIQQEKNEQELLELDKWDSLWNWFDISKWLWYIKIFIIIVGGLIGLRLTFAVLSIVSRVRQGYSPLSFQTHFPAPRGPDRPGGIEEEGGDRDRDRSTQLARGFSALIWGDLSSLCLFSYHHLRDLLLIVARIVELLGRRGWEILKYWWNLLLYWSQELKDSAISLYNATAITVAEGTDRIIEVAQRICRAVLHIPRRIRQGLERALL
>B.CY.09.CY254.JF683797
MRVMGTRKNYPHSWIWGITLLGMLMICSTE-DLWVTVYYGVPVWKEATTTLFCASDAKAYDTEMHNVWATHACVPTDPNPQEIELKNVTEKFDMWKNNMVEQMHEDIISLWDQSLKPCVKLTPLCVTLNCTDDLINSNATNTIYINDKKGEIKNCSFNITTSISDKMQREYALFYKLDVVPIDNNYTNYRLINCNTSVITQACPKVTFEPIPIHYCAPAGFAILKCNDKDFNGTGTCKNVSTVQCTHGIRPVVSTQLLLNGSLSEEKVVIRSANITDNAKTIIVQLKEAVKINCIRPNNNTRKSIHIGPGRAFYTTGEIIGDIRQAHCNLSRSEWNNTLKQVVAKLREQFPNKTIIFNHSSGGDPEIVMHTFNCGGEFFFCNSSQLFNSTWADENGTITQGNDTIILPCRIKQIINMWQQVGKAMYAPPIRGLINCTSNITGILLTRDGGHNVNTTETFRPAGGDMRDNWRSELYKYKVVQIEPLGIAPTRAKRRVVQREKRAVGIGALFLGFLGAAGSTMGAASMTLTVQARQLLSGIVQQQNNLLRAIEAQQHLLQLTVWGIKQLQARVLAVESYLRDQQLLGLWGCSGRLICTTAVPWNTSWSNKSMSDIWDNMTWIQWDREISNYTNLIYSLIEKSQTQQEMNEKELLELDKWASLWNWFDITKWLWYIKIFIMIVGGLIGLRIVFAVLSIVNRVRKGYSPLSFQTHLPTPRGPDRPEGIEEEGGEGDRTRSVRLVNGFLALIWDDLRSLCLFIYHRLRDLLLTATRIVELLGRRGWELLKYWWNLLQYWSQELKNSAVSLLNTTAIAVAEGTDRIIEVIQRIGRAILHIPTRIRQGLERALL
>B.CY.09.CY258.JF683801
MRVKGIRMNWQSLWRWGTMLLGMLMICSAADKLWVTVYYGVPVWKEATTTLFCASDAKAVDTEVHNVWATHACVPTDPNPQEVVLENVTENFNMWKNNMVEQMHEDIISLWDQSLKPCVKLTPLCVTLNCTDVKNGTNGSIRTIEEEMKGEIKNCSFNVTKSIGDKMQKEYALFYKLDVMQIDNDNASYTLINCNTSVIRQACPKVTFEPIPIHYCAPAGFAILKCNDKKFNGTGPCKNVSTVQCTHGIKPVVSTQLLLNGSLAEEEIVIRSENLTNNAKTIIVHLNESIVINCTRPNNNTRKGIHMGWGRAFYATGEIVGDIRQAHCNLSSTQWNNTLRQIAIKLRETFNNKTIVFNHSSGGDPEIVTHTFNCGGEFFYCKTSQLFNSTWQSNDTWLPNSDAKITLPCRIKQIINRWQEVGKAMYAPPIAGQISCSSNITGLLLTRDGGNNNDNSEIFRPAGGDMRDNWRSELYKYKVVKIEPLGVAPTKAKRRVVQREKRAVGIGAMFLGFLGTAGSTMGAASLTLTVQARQLLSGIVQQQNNLLRAIEAQQHLLQLTVWGIKQLQARVLAVERYLKDQQLLGIWGCSGKIICTTAVPWNVSWSNKTLEQIWSNMTWMEWEREIDNYTDIIYSLIQESQNQQDKNEQELLELDKWANLWNWFNISNWLWYIKIFIMIVGGLVGLRIVFAILSIMNRVRQGYSPLSFQTLLPTPRGPDRPEGTEGEGGERDKDTSIRLVTGFLPLIWDDLRSLCLFSYHRLRDLLLIVKRIVELLGRRGWEALKYWWNLLQYWIQELKNSAVSLLNVTAIAVAEGTDRIIELAQRIGRAILHIPRRIRQGLERALL
>B.CY.09.CY262.JF683804
MRVMGIRKNYQNWWRGGTLLLGILMICSATEDLWVTVYYGVPVWKEANTTLFCASDAKAYDTEAHNVWATHACVPTDPSPQEVVMANVTENFNMWKNNMVEQMHEDIISLWDQSLKPCVKLTPLCVTLNCTDVQKNNTNTTGGGGPMESGEIKNCSFNSTTNIRDRFQKEYALFYKHDVVPINDNSTSYMLISCNTSVLTQACPKISFEPIPIHYCAPAGFAILKCNDKKFNGSGPCTNVSTVQCTHGIRPVVSTQLLLNGSLAEEEVVIRSANFSDNAKTIIVQLNETVEINCTRPNRNIRKRITMGPGRVYYTTGGIVGDIRKAYCNISVTKWNNTLKKIVKKLREKFGNKTIVFNQSSGGDPELVMHNFNCGGEFFYCNSTRLFNSTWYNNGTWKGTINNTIILPCRIKQIINMWQEVGKAMYAPPIEGQIKCTSNITGLLLTRDGGTNGTGTEIFRPIGGNMRDNWRSKLYKYKVIKIEPLGVAPTKAKRRVVQREKRGA-LEVFFLGFLGAAGSTMGAASMALTVQARLLLSGIVQQQNNLLRAIEAQQHMLQLTVWGIKQLQARVLAVERYLRDQQLLGIWGCSGKLICTTAVPWNASWSNKSLGEIWENMTWMEWERKIDNYTTLIYTLLEKSQNQQEKNEHELLELDKWANLWNWFDITNWLWYIKIFIMIVGGLIGLRIVFAILSIVNKVRQGYSPLSFQTHFPTPRGADRPEGIEEEGGERDNGRSGPLVNGFLALIWVDLRNLCLFSYHRLRDLLLIVTRVLEILGRRGWEALKYWWNLLQYWSQELKNSAVSLFNAIAIAVAEGTDRILEALQRIGRAIIHIPRRIRQGLKRALL
>B.CY.09.CY263.JF683805
MKVKGIRRPYQDFWKWGMMLLGMLMICSAAEQLWVTVYYGVPVWKEATTTLFCASDARAYDTEVHNVWATHACVPTDPSPQEIVLGNVTENFTMWKNNMVEQMHKDIISLWDQSLKPCVKLTPLCVTLNCTDWTKNTTTKNSNMMEMEKGEMKNCSFNITASIKDKVQKEQALFSALDVVPIEDTNTSFRLINCNTSVITQACPKISFEPIPIHYCAPAGFAILKCNDKKFSGNGQCKNVSTVQCTHGIKPVVSTQLLLNGSLAEEEVIIRSENFTNNAKTIIVHLNESVVINCTRPGNNTRKSISIGPGRAFFATGGIVGDIRRAHCNISRSKWSDTLRHIVTKLGKKFPDKKIIFNQSSGGDPEIVMHSFNCRGEFFYCNTSKLFNSTWYPNGTRETNQEETIILPCRIRQIVNLWQEVGKAMYAPPIKGNISCPSNITGLLLIRDGEDESNNSEIFRPGGGDMRDNWRSELYKYKVVKIEPLGIAPTKAKRRVVQREKRAVGLGAMFLGFLGAAGSTMGAASMTLTVQARQLLSGIVQQQNNLLKAIEAQQHLLQLTVWGIKQLQARVLAVERYLKDQQLLGIWGCSGKLICTTAVPWNASWSNKSLNEIWDNMTWMQWEREIDNYTGLIYTLIEESQNQQEKNEQELLALDKWASLWNWFNITQWLWYIKIFIMIVGGLIGLRIVFAVLSIVRRVRQGYSPLSLQTHFPAPRGPDRPGGIEEEGGERDREQSVRLVTGFLALIWDDLRSLCLFSYHRLRDLLLIVTRIVELLGHRGWEILKYWWSLLQYWSQELKSSAISLLNATAIAVAEGTDRIIEVGHRIFRAILHIPVRIRQGLERALL
>B.CY.09.CY266.JF683807
MRVRGIMKNWQHLWRWGMMLLGMLMICRATEDLWVTVYYGVPVWKEAKTTLFCASNAKAYDPEAHNVWATQACVPTDPNPQEVELLNVTENFNMWKNDMVEQMQEDIISLWDQSLKPCVKLTPLCVTLNCTDVKTNNTNNANSTWKMKEGELKNCSFNYTTSISDKKQKDYALFYKLDLVQIDDNNSSYRLISCNTSVITQACPKISFEPIPIHYCAPAGFAILKCKDKKFNGTGPCKNVSTVQCTHGINPVVSTQLLLNGSLAEEEVMIRSENITNNVKTIIVQLKEPVSIKCERPNNNTRKSINIGPGRAFYATGDIIGDIRQAHCNISEGNWTKALQQIATKLGEQFKTTKIVFNHSSGGDPEIITHSFNCGGEFFYCNSTPLFNSIWNKTDDTWNSGNKTITLSCRIKQIINRWQEVGKAIYAPPIKGIIKCTSNITGLLLTRDGGNNNETTETFRPGGGDMRDNWRSELYKYKVVRIEPLGIAPTKAKRRVVQREKRAVGLGALFLGFLGAAGSTMGAASLTLTVQARQLLSGIVQQQNNLLRAIEAQQHMLQLTVWGIKQLQARVLAVERYLQDQQLLGIWGCSGKLICTTAVPWNASWSNKSLSAIWNNMTWMEWDKEINNYTQIIYNLIEQSQTQQEKNEQELLELDKWANLWSWFDITNWLWYIKIFIMIVGGLIGLRIVFTVLSIVNRVRKGYSPLSFQTHLPAQRGPDRPDGIDEEGGGRDRDRSEPLVTGFLAIIWVDLRSLCIFLYHRLIDLLSIVTRIVETLGRRGWEILKYWWNLLQYWSQELKSSAVSLLNAIAIAVGEGTDRVLDILQRAFRAILHIPRRIRQGLERALQ
>B.DE.04.9213_d0.JQ416158
MKVKGIRRNYQNLWKWGILLLGMLMICRAADNWWVTVYYGVPVWKEATTTLFCASDAKGYVKEAHNVWATHACVPTDPDPQEIPLENVTENFNMWKNSMVEQMQEDIISLWDQSLKPCVKLTPLCVTLNCSDWEKENVTSSSSELRMEKGELKNCSFNVTTSIRDKIQKEYALFYRLDVVPIEGDNTSYRLINCNTSVITQACPKVTFEPIPIHYCAPAGFALLKCKDELFNGTGPCKNVSTVQCTHGIMPVVSTQLLLNGSLAEKEVVIRSANLSDNTKNIIVHLNESVKINCTRPNNNTRKSINIGPGRAFITTGAIIGDIRQAHCNISREKWNKTLQMVVEKLREKFENKTIAFKPPSGGDPEIVMHSFNCGGEFFYCNTSQLFNSIWPWNSTANNTGNDTITLPCRIRQIVNRWQEVGKAMYAPPISGQIRCSSNITGLLLTRDGGQTNNQTEIFRPGGGDIKDNWRSELYKYKVVQIEPLGVAPTKARRRVVQREKRALTLGAVFLGFLGTAGSTMGAASLTLTVQARQLLSGIVQQQNNLLRAIEAQQHLLQLTVWGIKQLQARVLAVERYLRDQQLLGIWGCSGKLICTTNVPWNKTWS--NLTQIWDNMTWIQWEREIDNYTDFIYSLIEQSQNQQEKNEQELLELDKWANLWNWFDITKWLWYIKIFIMIIGGLIGLRIVFTILSIVNRVRKGYSPLSFQTRFPAPGGPDRPEGTEEGGGERDRERSARLVHGFLALVWDDLRSLCLFSYHRLTDLLLIATRIVGLLGHRGWEILKYWWSLLQYWSQELKNSAVSLFNTTAIAVAEGTDRIIELAQRFFRAILHIPVRIRQGLERALL
>B.DE.04.HIV_DE_BID_V4131_2004.JQ403037
MKVKETKKSYQHLW--GIMLLGMLMICSAAGNLWVTVYYGVPVWKEATTTLFCASDAKAYKTEVHNVWATHACVPTDPNPQEIALENVTESFNVWKNDMVEQMQEDIISLWDQSLKPCVKLTPLCVTLNCTDWGNDTSTSGRSWDMMDRGEIKNCTFNITTEIQDKKQKKYALFYRLDIVPIDNGNTSYRLINCNTSVITQACPKVSFEPIPIHYCAPAGFAILKCRDKNFNGSGVCENVSTVQCTHGIRPVVSTQLLLNGSLAEEEVVIRSENISDNAKTIIVQLKEYVNISCIRPHNNTRQSIHIGPGRAFYATGDIIGDIRQAFCNISREKWNYTLQQVVIKLREQELNKTIAFKPSSGGDPEIVMHSFNCGGEFFYCNTTQLFNSTWNSTWTLNDTGTGYIILPCRLKQFINMWQRVGKAMYAPPISGQINCTSHITGLLLTRDGGNNNSPTQIFRPGGGDMRDNWRSELYKYKVVKIEPLGVAPTKAKRRVVQREKRAVGLGAMFLGFLGAAGSTMGAASVMLTVQARQLLSGIVQQQNNLLRAIEAQQHLLQLTVWGIKQLQARLLAVERYLKDQQLLGIWGCSGKLICTTTVPWNASWSNKSLDMIWNNMTWMQWEREINNYTGLIYNLIEESQNQQEKNELELLELDKWDSLWNWFDITKWLWYIKIFIMIVGGLVGLRIVFAVLSIVNRVRQGYSPLSFQTRFPAPRGPDRPGETEEEGGERDRDRSDRLVHGFLTLIWEDLNNLCLFSYRHLRDLLLIAARIVEILGHRGWELIKYWWNLLQYWSQELKNSAVSLLNATAIAVAEGTDRIIEVAQRAWRAVLHIPVRIRQGLERALL
>B.DE.86.D117III_child.AF490512
MRVKGIRKNCQRLWRWSIMLLGMLMICSAAEKLWVTVYYGVPVWKEATTTLFCASDAKAYDTEVHNVWATHACVPTDPNPQEVPLINVTEDFNMWKNNMVEQMHEDIISLWDQSLKPCVKLTPLCVTLNCTDLKNNATNTTSSNGETMKGEMKNCSFNITTRIRDKVQKKYAYFYNLDIVPINDNTTSYRLISCNTSVITQACPKISFEPIPIHYCAPAGFAILKCKDKKFNGTGPCKNVSTVQCTHGIRPVVSTQLLLNGSLAEEGVVIRSENFTDNAKTIIVQLNETVEINCTRPNNNTRRSIHIGPGRAIYATGDIIGDIRQAHCNISRATWNNTLKKIVTKLGEQFGNTKIVFNHSSGGDPEIVMHSFNCGGEFFYCNTTKLFNSTWKFNGTWKVVTAENITLPCRIKQIINMWQEVGKAMYAPPIRGQIRCSSNITGLLLTRDGGNNTNTPETFRPGGGNMKDNWRSELYKYKVVKIEPLGVAPTKAKRRVVQREKRAVGIGALFLGFLGAAGSTMGAASITLTVQARQLLSGIVQQQNNLLRAIEAQQHLLQLTVWGIKQLQARVLAVERYLRDQQLLGIWGCSGKLICTTAVPWNTSWSNKSLDEIWNKMTWMQWEREIDNYTGLIYTLIEESQNQQEKNEQELLELDKWASLWNWFDITNWLWYIRIFIMIVGGLVGLRIVFAVFSIVNRVRQGYSPLSLQTRLPGPRGPDRPEGIEEEGGERDRDRSSPLVDGFLALLWVDLRSLCLFSYHRLRDLLLIVTRILELLGRRGREILKYWWNLLQYWSQELRNSAVSLFNAIAIAVAEGTDRVIEVLQRAGRAILHIPTRIRQGLERLLL
>B.DE.86.D31.U43096
MKVKEIRKNYQHLWRWGTMLLGMLMICSATEKLWVTVYYGVPVWKEATTTLFCASDAKAYDKEVHNVWATHACVPTDPDPQEVVLENVTEDFNMWKNNMVEQMHEDIISLWDQSLKPCVKLTPLCVTLNCTDLKNATNTNNWTMTGEMKGEIKNCSFNITTSIRDKVQKEYAHFYKLDVVPIDNDNTSYRLISCNTSVITQACPKVSFEPIPIHYCTPAGFAMLKCKDKRFNGKGQCKNVSTVQCTHGIRPVVSTQLLLNGSLAEEEVVIRSDNFTDNAKTIIVQLKESVEINCTRPNNYTSKRIRIGARRAFYTKGKIIGDIRQAHCNISGAKWDSTLRQIVKKLRERFGNKTIVFNQSSGGDPEIVTHSFNCGGEFFYCNSAQLFNSTWNDTKESNN-TNGTITLPCRIKQIINMWQEVGKAMYAPPISGQIRCSSNITGLLLTRDGGKNKDETETFRPGGGNMRDNWRSELYKYKVVKIEPLGVAPTKAKRRVVQREKRAVGLGAVFLGFLGAAGSTMGARSMALTVQARQLLSGIVQQQNNLLRAIEAQQHLLQLTVWGIKQLQARVLAVERYLRDQQLLGIWGCSGKLICTTAVPWNASWSNKSMDMIWNNMTWMEWEREIDNYTSLIYTLIEESQNQQEKNEQELLELNKWENLWSWFDISNWLWYIKIFIMIVGGLVGLRIVFAVLSIVNSVRQGYSPLSFQTRLPAPRGPDRPEGIEEEGGDRDRDRSNRLVKGFLALIWDDLSSLCLFLYHRLRDLLLIAARIVELLGRRGWEVLKYWWNLLQYWSQELKNSAVSLLNATAIAVAEGTDRVIEVVQRAWRAILHIPVRIRQGLERALL
>B.DE.86.HAN.U43141
MKVKETRKNYQRLWRGGTLLLGMLMISSVAGNLWVTVYYGVPVWKEATTTLFCASDAKAYDTEVHNVWATHACVPTDPNPQEVVMGNVTENFNMWKNDMVEQMQEDIISLWDQSLKPCVKLTPLCVTLKCTDYNNATNS---SWGRMEKGEIQNCSFKVTTNIRDKVQKESALFYKTDVVPIDNNTTSYMLIHCNRSVITQACPKVSFEPIPIHYCAPAGFAILKCNDKKFNGKGPCKNVSTVQCTHGIRPVVSTQLLLNGSLAEKEVVIRSDNFTDNTKTIIVHLNESVEINCTRPNNNTRKGIHIGPGRAVYTTGRIVGDIRLAHCNISRARWNKTLNQIFRKLREIRQNKTIVFNRSSGGDPEIVMHSFNCGGEFFYCNSTKLFNSTWNNTSTWNDNGNDTIILPCRIKQIINMWQEVGKAMYAPPIGGLIRCSSNITGLILTRDGGNDNSTTEIFRPGGGNMRDNWRNELYKYKVVKIEPLGVAPTKAKRRVVQREKRAVGLGAMFLGFLGAAGSTMGARSLTLTVQARQLLSGIVQQQNNLLRAIEAQQHLLQLTVWGIKQLQARVLAVERYLRDQQLLGIWGCSGKLICTTTVPWNASWSNKTLDQIWNNMTWMEWEREIDNYTSLIYTLIEQSQNQQEKNEQELLELDKWASLWSWYDISNWLWYIKIFIMIVGGLIGLRIVFAVLSIVNRVRQGYSPLSFQTLLPATRGPRQPEEIEEEGGERDRGRSVRLVSGFLALFWDDLRSLCLFSYRRLRDLLLIVAKIVETLGRRGWEVLKYWWNLLQYWSQELKNSAVSLFNTIAIAVAEGTDRVIEVVQRACRAILHIPRRVRQGLERALL
>B.DK.01.CTL_016.EF514704
MKVKGIKKNYQYLWRWGTMLLGMLMICSAADKLWVTVYYGVPVWKDANTTLFCASDARAYKTEAHNVWATHACVPTDPNPHELALENVTEEFNMWKNNMVEQMHEDIISLWDQSLKPCVKLTPLCVTLICSNANITYTNETDNITIMKEGEIKNCSFNVTSGIRDKVQKEYALFYKDDVVPIDINRTSYRLISCNTSVITQACPKISFEPIPIHFCTPAGFALLKCRNKTFNGKGSCNNVSTVQCTHGIKPVVSTQLLLNGSLAEEEVVIRSENITDNAKTIIVQLKEPVQINCTRPGNNTRKSIHIGPGRAFYTTGDIIGDIRKAYCNISSVDWNNALNQTVKKLREQFENKTIAFNQSSGGDPEIVMHSFNCGGEFFYCSTTQLFNSTWSSTGESNNTTNGNIILPCRIRQIVNLWQEVGKAMYAPPIRGLIRCSSNITGLLLTRDGGSGNNATEIFRPGGGNMRDNWRSELYKYKVVKIEPLGVAPTKAKRRVVQREKRAVGMGAMFLGFLGAAGSTMGAASMTLTVQARQLLSGIVQQQNNLLKAIEAQQNLLQLTVWGIKQLQARVLAVERYLKDQQLLGIWGCSGKLICTTAVPWNTSWSNKSQDDIWNNMTWNQWEKEIDNYTSVIYTLIEKSQNQQEKNEQELLELGQWTNLWNWFDITNWLWYIKIFIMIVGGLVGLRIVFTVLSIVNRVRQGYSPLSFQTHLPARRGPDRPEGIEEEGGERDRDRSGPLVNGLLTIIWVDLRSLCLFSYHHLRDLLLIAARTVELLGRRGWEALKYWWNLLQYWIQELKTSAVSLFNAIAIAVAEGTDRILEVLQRIFRAILHIPTRIRQGLERSLL
>B.DK.01.CTL_017.EF514705
MRVKETRKNYPNWWKGGTLLLGMLMICSVTGNLWVTVYYGVPVWKEATTTLFCASNAKAYDTEVHNVWATHACVPTDPNPQEVPLINVTENFNMGKNNMVEQMQEDIISLWDQSLKPCVKLTPLCVTLKCIDYVKNITNGGNTTSSSMETEMKNCSFNITTSMRDKMQKEYALFYKLDVVQIGGDNTSYRLISCNTSVITQACPKVSFEPIPIHYCTPAGFALLKCNDKKFKGTGPCKNVSTVQCTHGIRPVVSTQLLLNGSLAEEEVVIRSVNFSDNAKTIIVQLNKSVEINCTRPNNNTRKGIHIGPGRAFYATGEIIGDIRQAHCNISKTKWNETLSQIVGKLQEQFENKTINFNQPSGGDPEIVMHSFNCRGEFFYCNTSQLFNSTWYSTWNSTWYESDIISIPCKIKQIINMWQEVGKAMYAPPIRGQINCFSNITGLLLTRDGGLNVTTSETFRPGGGDMRDNWRSELYKYKVVKIEPLGIAPTQAKRRVVQREKRAVGIGAVFLGFLGAAGSTMGAASVALTVQARQLLSGIVQQQNNLLRAIEAQQHLLQLTVWGIKQLQARVLAVERYLKDQQLLGIWGCSGKLICTTAVPWNASWSNKSLTQIWDNMTWMEWEREIENYTSLIYTLIEESQNQQEKNEQELLELDKWASLWNWFSITNWLWYIRLFIMIVGGLIGLRIVFTVLSIVNRVRQGYSPLSFQTRPPGPRGPDRPEGTEEEGGERDRDRSRQLVDGLLAIIWVDLRSLCLFSYHRLRDLLSIVTRVVELLGRRGWEALKYLWNLLQYWSQELKNSAVSLFNATAVAVAEGTDRIIESLQRVLRAILHIPRRIRQGLERALL
>B.DK.01.CTL_018.EF514706
MRVKGIRKNYQHLWRWGTMLLGILMICNAK-DLWVTVYYGVPVWKEATTTLFCASDAKAHATEVHNVWATHACVPTDPNPQEVELENVTENFNIWKNDMVEQMHEDVISLWDQSLKPCVKLTPLCVTLHCNDNVTVNATGGGNRTEMEKGEIKNCSFNITTGIRDKVQKEYALFYKLDIIPIDDKNTSYRLRSCNTSVITQACPKVSFEPIPIHYCTPAGFAILKCKDRNFNGSGPCKNVSTVQCTHGIRPVVSTQLLLNGSLAEGGVAIRSANFTDNAKTIIVQLEKAVQINCTRPSNNTRKSIHMGPGGAFYATGAIIGDIRQAHCNISRAEWNNTLSQIVGKLQEQFNKTTIVFQPSSGGDPEVVMHSFNCGGEFFYCNTTLLFNSTWNDTTGRLN-TTEDITLPCRIKQIINMWQEVGKAMYAPPIRGQISCSSNITGILLTRDGGNNNNTNETFRPAGGNMKDNWRSELYKYKVVKIEPLGVAPTEAKRRVVQREKRAVGLGALFLGFLGAAGSTMGAASMTLTVQARQLLSGIVQQQNNLLRAIEAQQRMLQLTVWGIKQLQARVLAVERYLQDQQLLGIWGCSGKLICTTAVPWNNSWSNKSLDHIWNNMTWNQWEKEIDNYTGLIFNLLEESQNQQEKNEQELLELDKWASLWNWFNITRWLWYIKIFIMIVGGLVGLRIVFAVLSIVNRVRQGYSPLSFQIHLPTQRGPDRPEGIEEEGGERDTDRSGRLVGGLLTLIWIDLRNLCLFSYHRLRDLLLIVTRIVELLGRRGWEALKYWWNILQYWRQEIQSSAVSLLNATAIAVAEGTDRVIEVVQRIWRAILHIPTRIRQGFERLLL
>B.DK.01.CTL_041.EF514711
MRVMGIRRNCQHLWEWGTMLLGILMICSAAENLWVTVYYGVPVWKEATTTLFCASDAKAYDTEVHNVWATHACVPTDPNPQEVELKNVTENFNMWKNNMVEQMHEDIISLWDQSLKPCVKLTPLCVSLHCADLNNTNNLNASSGGMMEKGEIKNCSFNITTSIRDRVQKEYAFFYKLDVIPIDN--TSYRLISCNTSTITQACPKVSFEPIPIHYCAPAGFAILKCKDKKFNGTGPCKNVSTVQCTHGIKPVVSTQLLLNGSLAEEEVVIRSANFTDNAKVIIVQLNKSVVINCTRPNNNTRKSIPMGPGKAFYTTGQIIGDIRQAHCNISREKWNDTLRQIVKKLKEQFGNRTVVFNQSSGGDPEIVMHSFNCGGEFFYCNTTQLFNSTWNDTRESNNNGNDTITLPCRIKQIINMWQEVGKAMYAPPIRGQIRCSSNITGLILTRDGGKEGNTTETFRPGGGDMRDNWRSELYKYKVVKIEPLGVAPTKARRRVVQREKRAAGLGALFLGFLGAAGSTMGAASVTLTVQARQLLSGIVQQQNNLLMAIEAQQHLLKLTVWGIKQLQARVLAVERYLRDQQLLGIWGCSGKLICTTAVPWNTSWSNKSLDYIWDNMTWMQWEKEIDNYTSLIYNLLEDSQNQQEKNEQELLELDKWASLWNWFNITNWLWYIRIFIMIVGGLVGLRIVFTIFSVVNRVRQGYSPLSFQTRHPAPRGPDRPGGTEEEGGERDRDGSGPLVDGLLAIIWVDLRSLCLFSYHRLRDLLLIVTRILELLGRRGWEALKYWWNLLQYWSQELKNSAVSLFNATAIAVAEGTDRVLELLQRTFRAIIHIPTRIRQGLERALL
>B.DK.01.CTL_043.EF514712
MRVKGIRKNCQHLWRWGIMLLGLLMICSATEKLWVTVYYGVPVWKEADTTLFCASDAKAYDTEAHNVWATHACVPTDPNPQELLLGNVTENFTMWKNNMVEQMHEDIISLWDQSLKPCVKITPLCVTLDCIDVKNDTNTTSNATSSSEGGDMKNCSFNITTTM-DKVQEERAIFYNLDIVPMDDNSIRYRLISCNTSTITQACPKISFEPIPIHYCAPAGFAILKCNDKKFNGTGPCTNVSIVQCTHGIRPVVSTQLLLNGSLAEEEVVVRSANFTDNTKTIIVQLKDPVGIKCIRPYNKRRERIRIGIGRTFQTTRTVDGDIRKAYCILNGTKWNDTLAQIAKKLNEQYNTSKIIFSSSSGGDPEIVTHSFNCGGEFFYCNTTQLFSSTWNESTWNESTRNETITLSCRIKQIINMWQEVGKAMYAPPIEGHINCSSNITGLLLVRDGGNRSKGNETFRPGGGDMRDNWRSELYKYKVVKIEPLGIAPTKAKRRVVQREKRGV-IGAMFLGFLGAAGSTMGAASMTLTVQAKQLLSGIVQQQNNLLKAIEAQQHLLQLTVWGIKQLQARILAVERYLKDQQLLGLWGCSGKIICTTTVPWDAAWSNRSLDEIWDNMTWMQWEREIENYTSKIYTLIEESQIQQEKNEKELLELDKWASLWNWFEISNWLWYIKIFIMIVGGLVGLRIVFTVLSIVNRVRQGYSPLSFQTRLPTPRGPDRPEGIEEEGGERDRETSGRLVDGFLALIWDDLRSLCLFSYHRLRDLLLIVTRIVELLGRRGWEALKYWWSLLQYWSQELKNSAVSLFNTIAIAVAEGTDRVIEAVQRTCRAIRHIPTRIRQGLERALL
>B.DK.04.PMVL_013.EF514700
MKVKETKRNCQPSWTWGMMLLGLLLISSAAEELWVTVYYGVPVWKEANTTLFCASDAKAYKTEVHNVWATHACVPTDPNPQEVVLGNVTEYFNIWKNNMVEQMHEDIISLWDQSLKPCVKLTPLCVTLNCSNYIPPCVNSTNGTDTQGEIGMKNCSFNVTTNIRDKIQKEYALFYRLDVVPIDDDTNSYRLISCNTSVITQACPKVSFEPIPIHYCTPAGFALLKCNNKTFEGKGECTNVSTVQCTHGIRPVVSTQLLLNGSLAEEEVVIRSDNFTNNAKTIIVQFNESVEINCTRPNNNTRKSIHIGPGRAFYATGNIIGNIRQAHCNISKAGWNKVLRQVAAKLRGQFGNKTINFTQHSGGDPEIVMHSFNCGGEFFYCNTSKLFDSTWNETSIWNYTKNDTLTLPCKIKQIINMWQEVGKAMYAPPIRGQIRCSSNITGLLLTRDGGQGNGTTEIFRPAGGDMRDNWRSELYKYKVVRIEPLGVAPTKAKRRVVQREKRAVGLGALFLGFLGTAGSTMGAASLTLTVQARQLLSGIVQQQNNLLRAIEAQQHLLQLTVWGIKQLQARLLAVERYLRDQQLLGIWGCSGKLICTTTVPWNSSWNNKTQKEIWDNMTWMQWDKEINNYTNLIYSLLETSQNQQEKNEQDLLKLDEWASLWNWFDITKWLWYIKIFIMIVGGLVGLRIVFAVLSIINRVRQGYSPLSFQTRLPAQRGPDRPEGIEEGGGEQDRDRSIRLVDGFLALIWDDLRSLCLFSYHHLRDLLLIVARTVGLLGRRGWELLKYWWSLLQYWSQELKSSAISLLNATAIAVAEGTDRIIEVVQRICRAFRHVPRRIRQGLERILL
>B.DK.04.PMVL_049.EF514701
MKVKEIKRNYQHWWRWGIMLLGMLMICSAADQLWVTVYYGVPVWKEANTTLFCASDAKSYDTEAHNVWATHACVPTDPSPQEVVLKNVTENFNMWKNNMVDQMHEDIISLWDQSLKPCVKLTPLCVTLNCTDAPDANNTTNTNTPIVSSGEIKNCSFNTTTSIRDKIKKEYALFYKLDVVQIDDSNNSYRLISCDTSVITQACPKISFEPIPIHYCAPAGFAILKCNDTKFNGTGPCKNVSTVQCTHGIRPVVSTQLLLNGSLAEEGIVIRSENFTDNAKNIIVQLNKSVNITCTRPSNNTRRSISMGPGRAMYATGQIIGDIRKAHCNLSKTEWNNTLKQIVEKLREQFGNKTIVFNHSAGGDPEIVTHSFNCGGEFFYCNSSQLFNSTWNSNSTLTLTTDNNITLPCRIKQFINLWQGVGKAMYAPPIQGRIKCTSNITGLILTRDGGNSSNTTEIFRPGGGDMRDNWRSELYKYKVVKIEPLGVAPTKAKRRVVQREKRAVGLGALFLGFLGAAGSTMGAASVTLTVQARQLLSGIVQQQNNLLMAIEAQQHLLQLTVWGIKQLQARVLAVERYLKDQQLLGIWGCSGKLICTTAVPWNASWSNKSMDKIWNNMTWMQWEKEIDNYTDLIYNLLEQSQNQQEINEQELLELDKWASLWNWFNITNWLWYIKLFIMIVGGLIGLRIVFTILSLVNRVRQGYSPLSFQTRLPAQRGPDRPEGTAEEGGERDRDTSGPLVDGFLAIIWVDLRSLFLFIYHRLRDLLLIVTRIVELLGRRGWEVLKYGWNLLQYWSQELKNSAVSLLNATAIAVAEGTDRILEAVQRACRAFLHIPRRIRQGLERLLL
>B.DK.07.PMVL_011.FJ694790
MTVKEIRKNCQNLWKWGMMLLGILMICSATEKLWVTVYYGVPVWKEANTTLFCASDAKAYDTEVHNVWATHACVPTDPNPQEVVLKNVTENFNVWKNNMVDQMQEDIISLWDQSLKPCVKLTPLCVTLDCIDCTNTSKCNTNPAPTMETGELKNCSFNITTEIRDKVQKESALFYKSDVVPIKDTNTRYRLISCNTSVITQACPKISFDPIPIHYCAPAGFAILKCNNKTFSGKGPCTNVSTVQCTHGIRPVVSTQLLLNGSLAEEGVVIRSENFTDNAKNIIVQLKESVPINCTRPNNNTRKGFRIGPGRAAFAHGKIIGDIRKAYCTLDGTKWNNALIQIAKKLRGQFGNKTIIFNQSSGGDPEIVMHSFNCRGEFFYCNTTRLFNSMFNGTLKNTTGNNDTIILPCRIKQIINMWQEVGKAMYAPPIEGLINCVSNITGLILTRDGGKSSNENETFRPIGGNMRDNWRSELYKYKVVRIEPLGVAPTAAKRRVVQREKRAVGIGAVFLGFLGAAGSTMGAASMTLTVQARQLLSGIVQQQNNLLRAIEAQQHLLQLTVWGIKQLQARLLAVERYLRDQQLLGIWGCSGKLICTTAVPWNASWSNKNLTQIWDNMTWMQWEKEIDNYTSLIYSLLEESQNQQEQNEQELLELDKWDSLWNWFSITNWLWYIRLFIMIVGGLIGLRIVFTVLSIVNRVRQGYSPLSLQTHLPAPRGPDRPEGTEEEGGERDRGTSGRLVNGFLALFWDDLRSLFLFSYRHLRDLLLIVTRIVELLGRRGWEALKYWWSLLQYWSQELKKSAVSLLNVTAIAVAEGTDRIIEALLRTFRAILHIPRRIRQGLERALL
>B.DO.05.05DO_162387.EU839596
MRVRETRKNYQHLLWKGIMLLGMLMTYSAAEKSWVTVYYGVPVWKEATTTLFCASDAKAYETEVHNVWATHACVPTDPNPQEIVLENVTEYFNMWKNNMVEQMHEDIISLWDQSLKPCVKLTPLCVTLNCINANNSVSNLTKLDKEEIKKEIKNCSF--TTQLGDQMQKESALFYTFDITPLKVDNGTYRLISCNTSVITQACPKVSFEPIPIHYCAPAGFAILKCREEGYKGTGPCTNVSTVQCTHGIRPVVSTQLLLNGSLAEKEVVIRSENFTDSWKTIIVQLKDPVEINCTRPNNNTRKSIHIAPGRTFYATGKIIGNIRQAHCNISRARWNDTLRQVVEKLRKQFENKTIIFNRSSGGDPEVVMHSFNCGGEFFYCNSTQLFNSTWLANSTWNDNDNSTITLPCRIKQIINMWQEVGKAMYAPPISGQINCSSNITGLLLTRDGGNESE-FEIFRPGGGNMKDNWRSELYKYKVVKIEPLGVAPTRARRRVVQREKRAVGIGAVFLGFLGAAGSTMGAASITLTVQARQLLSGIVQQQNNLLRAIEAQQHLLQLTVWGIKQLQARVLAVERYLKDQQLLGIWGCSGKLICTTSVPWNDSWSNKSLDDIWNNMTWMQWEKEIDNYTDEIYRLIEQAQNQQEKNEQELLELDKWANLWNWFSITNWLWYIKLFIMIVGGLIGLRIVFAILSIVNRVRQGYSPLSLQTRFPAPRGPDRPEGIEEEGGERDRDRSGRLVNGFLSLIWDDLRSLCIFSYHRLRDLLLIVARIVELLGTKGWGALKYWWSLLQYWSQELKTSAVSLLDTTAIAVAEGTDRIIEIVQRICRAIRHVPTRIRQGLERALL
>B.DO.05.05DO_163007.EU839598
MKVKEMRRHWQPWWTWGMMLLGMLMICSAKEDLWVTVYYGVPVWKEASTTLFCASDAKAVEREAHNVWATHACVPTDPNPQEVKLDNVTEYFNVWKNNMVDQMHGDIISLWDQSLKPCVKLTPLCVTLNCTNWERGNVTERSTVTQMGEEEVKNCSFNITTDMKDRYQREYALFYNLDVVPIDNTYTTYRLLQCNTSVITQACPKTSFEPIPIYYCAPAGFTIVKCNNKTFSGKGECNNVSTVQCTHGIRPVVSTQLLLNGSLAEEEVVLRSENFTNNIKTIIVQLNKTVVINCTRPSNNTRKSINIGPGRAFYATGAIIGDIRQAHCNLSRKDWNDTLKLVVAKLKEQFNTSKIIFQPSPGGDLEIVMHSFNCGGEFFYCNTTKLFNNTGQLDKEEDEGEEGNITLPCRIRQFVNRWQEVGKAMYAPPISGQIRCSSNITGLLLTRDGGGSGNENETFRPGGGDMKDNWRSELYKYKVVKIQPLGIAPSKAKRRVVQREKRAVTLGAMFLGFLGAAGSTMGAASVTLTVQARLLLSGIVQQQNNLLRAIEAQQHLLQLTVWGIKQLQARVLALERYLQDQQLLGIWGCTGKLICTTTVPWNTSWSTKNYSQIWNNMTWMQWEKEIDNYTELIYSLIEKSQTQQELNEQELLALDKWANLWNWFDITYWLWYIKIFIMIIGGLVGLRIIFAVFSVVNRVRQGYSPLSFQTHFPAPRGPDRPEGTEEEDGERDRDRSVRLVHGSLALIWDDLRSLCLFSYHRLRDLLLIVLRTVELLGRRGWEILKYWWNLLIYWSQEIKNSAVSLFDTTAVAVAEGTDRIIEGVRRAFRAILHIPRRIRQGLERALV
>B.DO.08.X2348_c2_8.FJ817365
MRVTEIKKSYRHLWWRGTMLLGMLMIYSAAEPLWVTVYYGVPVWKEATTTLFCASDAKAQSTEAHNIWATHACVPTDPNPQEVKLENVTENFNMWKNNMVEQMHEDTISLWDQSLKPCVKLTPLCVTLDCTDDLRNDTNN-STANIVEKGEIKNCSFNITTGMS-KVQKEHALFYSLDVVPMNASNTQYRLISCNTSVITRACPKISFEPIPIHYCAPAGFAILKCNDKNFEGNGTCKNVSTVQCTHGIKPVVSTQLLLNGSLAEEEVVIRADNISSNTKTIIVQLNETIEINCTRPNNNTRKGIHMGSGRAFYTTGDIIGDIRKAHCNISRVKWENTLEQIVRKLREKVGNKTIVFNQSSGGDPEIVMHSFNCGGEFFYCNTTQLFNSSWNVNKTVNDTEKENITLPCRIKQIINLWQEVGKAMYAPPISGQIRCSSNITGLLLMRDGGKEENGTIIFRPGGGNMRDNWRSELYKYKVVKLEPLGIAPTRAKRRAVQREKRAVGIGALFLGFLGAAGSTMGAASMTLTVQARQLLSGIVQQQNNLLRAIEAQQHLLQLTVWGIKQLQARILAVERYLQDQQLLGIWGCSGKLICTTSVPWNSSWSNKSVEEIWGNMTWIQWEKEIDNYTKEIYNLIEISQNQQEKNELDLLKLDTWASLWNWFDITNWLWYIKIFIMIVGGLVGLRIVFAVLSIVNRVRQGYSPLSFQTRLPAQRGPDRPEGTEEEGGERDRGRSEQLVDGFLAIFWVDLRSLCLFLYHRLRDLLLIVTRTVELLGRRGREILKYWWNLLQYWSQELKNSAVSLLNATAIAVAEGTDRIIEFLQRAGRAILHIPVRIRQGLERALL
>B.EC.89.EC102.AY173960
MRVKGIRKTCQNLWKGGILLLGMLMICNISGQLWVTVYYGVPVWKEATTTLFCASDAKAYDTEVHNVWATHACVPTDPNPQEVVLENVTENFNMWKNNMVEQMHEDIINLWDQSLKPCVKLTPVCVTLNCNNSKFINNPSVNASLRQMEEEMKNCSFNVTAGLKDKVRTERAFFNRLDVVPIENNTTKFMLRSCNTSAITQACPKISFEPIPIHYCTPAGFALLKCNDKKFNGTGPCKNVSTVQCTHGIRPVVTTQLLLNGSLAEEEVVIRSENFTNNAKTIIVQLNESVIINCTRPSNNTSKSIQLVGGSALYATNRIIGDIRRAYCVLDKAAWNKTLKQVAIKLREQF-NKTIIFNQSSGGDPEIVMHSFNCGGEFFYCDTTNLFNSTWNETQLFNSTGNENITLPCRIKQIINRWQEVGRAMYAPPIQGQINCSSNITGLLLTRDGDNSTN-NETFRPIGGDMKDNWRSELYKYKVVQIEPLGLAPTKARRRVVQREKRAVGLGAMFLGFLGAAGSTMGAASMALTVQARQLLSGIVQQQNNLLRAIEAQQHMLQLTVWGIKQLQARVLAVERYLKDQQLLGIWGCSGKLICTTAVPWNASWSNRSLEDIWQNMTWMQWEREIDNYTELIYNLLETSQNQQDKNEQELLELDKWANLWSWFDITNWLWYIKIFIMIVGGLIGLRIVFTVFSIVNRVRQGYSPLSFQTHLPAARGPDRPEGIGEEGGERDNARSGRLVHGFLALIWDDLRSLFLFSYRHLRDLLLIAARIVELLGRRGWEALKYLWNLLQYWSQELKNSAVSLFNAIAIAVAEGTDSIIEAVQRIGRAILHIPRRIRQGLERALL
>B.ES.04.12_3_PC_1.KC595150
MRVKEIRKNYQHWWKWGIMLLGMLMICSVAGQLWVTVYYGVPVWKEATTTLFCASDAKAYDTEVHNVWATHACVPTDPNPQEVVLGNVTENFNMWKNNMVEQMHEDIISLWDQSLKPCVKLTPLCVTLTCTDLRNDTDSGDSSWGKMERGEIKNCSFNTTTSIEDKRQKEYALFYKLDVVPIDNDNSSYRLISCNTSVITQACPKVSFDPIPIHYCTPAGFAILKCNDKKFNGTGPCTNVSTVQCTHGIRPVVSTQLLLNGSLAEEEVVIRSKNFTDNTKTIIVQLKKPVEINCTRPNNNTRKSINIGPGRAFYTTGDIIGDIRQAHCNLSRAKWNDTLKQIVDKLKEQFRNKTIVFKQSSGGDPEIVMHSFNCGGEFFYCNSSQLFNSTWN-NNTKGLNGNGTITLPCRIKQIINMRQEVGKAMYAPPIRGQIRCSSNITGLILTRDGGNNTNGSEIFRPGGGNMRDNWRSELYKYKVVEIEPLGVAPTKAKRRVVQREKRAVGIGAMFLGFLGAAGSTMGAASMTLTVQARLLLSGIVQQQNNLLRAIEAQQHLLQLTVWGIKQLQARVLAVERYIKDQQLLGIWGCSGKLICTTAVPWNASWSNKSLEKIWDNMTWMEWEREINNYTGLIYNLLEESQNQQEKNEQELLELDKWASLWNWFDITKWLWYIKIFIMIVGSLIGLRIVFTVLSIVNRIRQGYSPLSFQTHLPAPRGPDRPEGIEEEGGERDRDRSGRLVTGFLAIIWVDLRNLCLFSYHRLRDLLLIVTRSVELLGRRGWEILKYWWNLLQYWSQELKNSAVSLLNATAIAVAEGTDRVIEVLQRAYRAILHIPTRIRQGLERALL
>B.ES.04.18122_3Fc1.KC595152
MRVKGIRKNYQHLWRWGTMLLWLLIICSAAEKLWVTVYYGVPVWKEATTTLFCASDAKAYDTEVHNVWATHACVPTDPNPQEVVLENVTENFNMWKNDMVEQMHQDIISLWDQSLKPCVKLTPLCVTLNCTDDWKHDTNTTTTSSSGNTMEMKNCSFNITTSIRDKVQKEYALFYKLDVVPIDNSNSSYRLINCNTSVITQACPKVTFDPIPIHYCAPAGFAILKCNDKKFNGTGPCTNVSTIQCTHGIRPVVSTQLLLNGSLAEEEVVIRSENFTDNAKTIIVQLKEAIEINCTRPNNNTRRSINIGPGRAFYATGKIIGDIRQAHCNLSKAKWEDNLKQIVKKLREQLGNKTIVFNHSSGGDPEIVTHSFNCGGEFFYCNSTQLFNSTWN-NTRNNTKSNNTITLPCRIKQIVNMWQEVGKAMYAPPIRGQIRCSSNITGLLLTRDGGKNDNETEIFRPGGGDMRDNWRSELYKYKVVKIEPLGVAPTRAKRRVVQREKRAVGIGAVFLGFLGAAGSTMGAASMTLTVQARQLLSGIVQQQNNLLRAIEAQQHLLQLTVWGIKQLQARVLAVERYLKDQQLLGIWGCSGKLICTTTVPWNASWSNKSLDKIWDNMTWMEWEREISNYTGLIYNLIEESQNQQEKNEQELLELDKWASLWNWFDITKWLWYIKIFIMIVGGLVGLRIVFTVLSIVNRVRQGYSPLSFQTRRPAPRGPDRPEGIEEEDGERDRDRSERLVGGFLAIFWVDLRNLCLFSYHRLRDLLLIVTRIVELLGRRGREILKYWWNLLPYWSQELKNSAVSLLNATAIAVAEGTDRVIEVLQRAYRAILHIPTRIRQGLERALL
>B.ES.04.251248_7Fc1.KC595157
MKVTGMKKNYQHLWRWGIMLLGLLMICSAADKLWVTVYYGVPVWKDATTTLFCASDAKAYDAEVHNVWATHACVPTDPNPQEIVLENVTEEFNAWKNNMVEQMHEDIISLWDQSLKPCVKLTPLCVTLNCTDAPLNGNDTSTDNLKMDEGEIKNCTFNVTTNMRDKMQKEYALFYKLDVVPIDNNYSSYRLISCNTSVIRQACPKVSFEPIPIHYCAPAGFAILKCNDKKFNGTGKCTNVSTVQCTHGIRPVVSTQLLLNGSLAEEEIVIRSENFTDTAKTIIVQLNESIVINCTRPNNNTRKGIHIGPGSAFYATGAIIGDIRQAHCNISGGKWHNALKQIVKKLKEKFGNKTIVFNQSSGGDPEIVMHSFNCGGEFFYCNSTPLFNSTWSNTTESNS-TANNITLQCKIKQIINLWQEVGKAMYAPPIRGQIRCSSNITGLLLTRDGGDKND-TEVFRPGGGNMKDNWRSELYKYKVVKIEPLGVAPTKAKRRTVQREKRAV-IGAMFLGFLGAAGSTMGAASVTLTVQARLLLSGIVQQQSNLLRAIEAQQHLLQLTVWGIKQLQARVLAVERYLRDQQLLGIWGCSGKLICTTSVPWNTSWSNKSLDKIWDNMTWMQWEKEIDNYTGIIYSLLEESQNQQEKNELELLELDKWASLWNWFDITKWLWYIRIFIMVVGGLVGLRIVFAVFSVVKRVRQGYSPLSFQTHFPAPRGPDRPEGIEEEGGERDRGRSRHLVNGLLELIWVDLRSLCLFSYQHLRDLLLIVTRTVELLGRRGWEALKYWWNLLRYWSQELKNSAVNLLNAAAIAVAEGTDRIVEVVQRLGRAILHIPTRIRQGFERALQ
>B.ES.04.3227057_5Fc1.KC595161
MRVKGIRRNYQHLWKWGIMLLGMLMIYSGAEQLWVTVYYGVPVWKEATTTLFCASDAKAYDTEVHNVWATHACVPTDPNPQEVVLNKVTENFNMWKNNMVEQMHEDIISLWDQSLKPCVKLTPLCVTLNCTDLKNDTNSGNGSSWMMEKGEIKNCSFNITTSIRDKVQKEYALFYKVDVVPIKGDSSSYRLISCNTSVITQACPKVTFDPIPIHYCAPAGFAILKCNNKTFNGTGPCTNVSTVQCTHGIRPVVSTQLLLNGSLAEKEVVIRSENFTDNAKTIIVQLNTSVKINCTRPNNNTRRSINIGPGRAFYATGAIIGNIRQAHCNLSRSEWNETLRQIAVKLREQFGNKTIVFNQPAGGDPEIVMHIFNCRGEFFYCNTTQLFNSTWSNTGASNGTGNDTITLPCKIRQIINMWQEVGKAMYAPPIRGQIRCSSNITGLLLTRDGGNNTNGTEIFRPGGGDMRDNWRSELYKYKVVKIEPLGVAPTKAKRRVVQREKRA-GIGALFLGFLGAAGSTMGAASITLTVQARLLLSGIVQQQNNLLRAIEAQQHLLQLTVWGIKQLQARVLAVERYLQDQQLLGIWGCSGKIICTTAVPWNASWSNKSLNKIWDNMTWMEWEREIDNYTGLIYTLLEQSQNQQEKNEQELLELDKWASLWNWFDITSWLWYIRIFIMIIGGLVGLRIVFTVLSIVNRVRQGYSPLSFQTPRPAPRGPDRPEGIDEEGGERDRDRSDRLVNGFLAIFWVDLRSLCLFSYHRLRDLLLIVARIVELLGRRGWEFLKYWWNLLQYWSQELKNSAVSLLNATAIAVAEGTDRVIEVLQRAFRAILNIPTRIRQGAERALL
>B.ES.04.3227058_6Fc1.KC595162
MRVRGIRKNYQHLWRWGTMLLGLLMICSAAEKLWVTVYYGVPVWKEATTTLFCASDAKAYGTEVHNVWATHACVPTDPNPQEVVLKNVTENFNMWKNNMVEQMHEDIISLWDQSLKPCVKLTPLCVTLNCTDLKNGTYTTSSSGRPMEEGEIKNCSFNITTNIRNKVQKEHALFYKLDVVPIDNSNSSYRLLSCNTSVITQACPKVTFEPIPIHYCTPAGFAILKCKDKKFNGTGPCTNVSTVQCTHGIRPVVSTQLLLNGSLAEEEVVIRSENFTDNAKTIIVQLNETIEINCTRPNNNTRKSINIGPGRAFYATGEIIGNIRQAHCNISRAKWNNTLKQIVTKLREQLGNKTIVFKQSSGGDPEIVMHSFNCGGEFFYCNSTQLFNSTWNANSTWNGTFAENITLPCKIKQIINMWQEVGKAMYAPPIRGQIRCSSNITGLLLTRDGGNNKSATETFRPGGGDMRDNWRSELYKYKVVKIEPLGVAPTRAKRRVVQREKRAVGIGALFLGFLGAAGSTMGAASMTLTVQARLLLSGIVQQQNNLLRAIEAQQHLLQLTVWGIKQLQARVLAVERYLKDQQLLGIWGCSGKLICTTTVPWNASWSNKSLDTIWDNMTWMEWEREINNYTSLIYTLLEESQNQQEKNELELLELDKWAGLWNWFDITKWLWYIKIFIMIVGGLVGLRIVFTVLSIVNRVRQGYSPLSFQTRLPVPRGPDRPEGIEEEGGERDRDRSGVLVDGFLALFWVDLRSLCLFSYHRLRDLLLIVTRIVELLGRRGWEVLKYWWNLLQYWSQELKKSAVSLLNATAIAVAEGTDRVIEGLQRAFRAILHIPVRIRQGLERALL
>B.ES.04.357182_1Fc1.KC595163
MRVKGIRKNYQHLWKWGIMLLGTLMICSVAEQLWVTVYYGVPVWKDATTTLFCASNAKAYDTEAHNVWATHACVPTDPTPQEIVLENVTENFNMWKNNMVEQMHEDIISLWDQSLKPCVKLTPLCVTLICTDWDGTCKNGTAGVGKIEKGEMKNCSFNITTNMRDKMQKEYAMFYKLDLELIDNDTASYRLISCNTSVLTQACPKVSFEPIPIHFCAPAGFAILKCKDKKFNGTGPCTNVSTVQCTHGIRPVVSTQLLLNGSLAEEDVVIRSENFTDNAKTIIVQLKEAVEINCTRPSNNTRRSIHMGPGRAFYTTGDIIGDIRQAHCNLSRAKWDKTLRQVAHKLTEQF-NKTIVFNHSSGGDPEIVKHMFNCGGEFFYCDTTQLFNSTWNDTTNDTGKDNDTIILQCRIKQIINMWQEVGKAIYAPPIQGQINCSSNITGLLLTRDGGNTNNGTETFRPGGGDMRDNWRSELYKYKVVKIEPLGVAPTKAKRRVVQREKRAVGIGAVFLGFLGAAGSTMGAASMTLTVQARQLLSGIVQQQNNLLRAIEAQQHMLQLTVWGIKQLQARVLAVERYLRDQQLLGIWGCSGKLICTTAVPWNASWSNKSLDKIWDNMTWQEWEKEIDNYTDLIYTLLEESQNQQEKNEKDLLEFDKWASLWNWFDISKWLWYIKIFIMIVGGLIGLRIVFTVLSIVNRIRQGYSPLSLQTLLPSPRGPDRPEGIEEEGGERDRDRSDRLVNGFLALFWDDLRSLCLFSYHRLRDLLLIVTRIVELLGRRGWEVLKYWWNLLQYWIQELKNSAVSLLNATAIAVAEGTDRIIEILQRAYRAILHIPTRIRQGAERALL
>B.ES.04.40022834_5Fc1.KC595165
MRVMEIRKNCQHLWKGGVLLLGMLMICNAAKNLWVTVYYGVPVWKEANTTLFCASDAKAYDTEVHNVWATHACVPTDPNPQEIALENVTENFNMWKNDMVEQMHEDIINLWDQSLKPCVKLTPLCVTLNCTDWNNTNSGNTSNWGKIETGEIKNCSFNITTSLRDKMQKEYALFYKLDVTPIEANSTSYRLISCNTSVITQACPKVSFEPIPIHYCAPAGFAILKCKDKKFNGTGPCTNVSTVQCTHGIKPVVSTQLLLNGSLAEEEVVIRSENFTNNAKTIIVQLKDPVQINCTRPGNNTRKSIHMGPGRAWYATGDIIGDIRQAHCNLSRAKWNDTLTQVVEKLRKQFGNKTIAFNQSSGGDPEIVLHSFICGGEFFYCNSTQLFNSTWNRTGTEGLNGNGTFTLPCRIKQFINLWQGVGKAMYAPPIRGQIRCSSNITGLLLTRDGGNKMNETETFRPGGGNMRDNWRSELYKYKVVRIEPLGIAPTKAKRRVVQREKRAVGIGAVFLGFLGAAGSTMGAASMTLTVQARLLLSGIVQQQNNLLRAIEAQQHLLQLTVWGIKQLQARVLAVERYLRDQQLLGIWGCSGKLICTTAVPWNTSWSNKSLDEIWDNMTWMEWEREIDNYTGLIYNLLEKSQNQQEKNEQELLELDKWASLWNWFDITKWLWYIKIFIMIVGGLVGLRIVFAVLSIVNRVRQGYSPLSFQTLFPAPREPGRPEEIGEEGGERDRGRSEQLVNGFFTLIWVDLRSLFLFSYHRLRDLILIATRIVELLGRRGWEILKYCWNLLQYWSQELKNSAVSLLNATAIAVAEGTDRVIEVLQRACRAIIHIPRRIRQGAERALV
>B.ES.04.64_1_22.KC595167
MRVKGMRKNYQHLWRWGTMLLGLLMICSATEKLWVTVYYGVPVWKEAITTLFCASDAKAYDTEVHNVWATHACVPTDPNPQEVILEDVTENFNMWKNNMVEQMHEDIISLWDQSLQPCVKLTPLCVTLNCTDWRSANNTNSSSRGTMEGGEIKNCSFNITTSLRDKMQKQYALFYKLDVVPIDNENNSYRLISCNTSVITQACPKVSFDPIPIHYCAPAGFAILKCNDKKFNGTGPCTNVSTVQCTHGIRPVVSTQLLLNGSLAEEEVVIRSENFTDNAKTIIVQLKESIEINCTRPNNNTRKSISIGPGRAFYTTGEIIGDIRQAHCNLSRAKWEDTLKQIVRKLREQLGNKTIVFNQSSGGDPEIVTHSFNCGGEFFYCNSTQLFNSTWNVTVTEGSNGNTTLTLPCRIKQIINMWQEVGKAMYAPPIRGQIRCSSNITGLLLTRDGGNNNNETEIFRPGGGDMRDNWRSELYKYKVVKLEPLGVAPTKAKRRVVQREKRAVGIGAVFLGFLGAAGSTMGAAAVTLTVQARLLMSGIVQQQNNLLRAIEAQQHLLQLTVWGIKQLQARVLAVEKYLKDQQLLGIWGCSGKLICTTTVPWNASWSNKSLDRIWNNMTWMEWEREINNYTSLIYTLIEESQNQQEKNEQELLELDKWAGLWNWFDITNWLWYIKIFIMIVGGLVGLRIVFAVLSIVNRVRQGYSPLSFQTRLPAPRGPDRPEGIEEEGGERDRDRSERLVGGFLAIFWDDLRSLCLFSYHRLGDLLLIVTRILELLGRGGWEALKYWWSLLQYWSQELKNSAVSLLNAAAIAVAEGTDRVIGVLQRAWRAILHIPTRIRQGLERALL
>B.ES.04.RF_LTNP_09.KC595194
MRVKGIRKNYQHLWRWGTMLLGLLMICSAAEKLWVTVYYGVPVWKEATTTLFCASDAKAYDTEVHNVWATHACVPTDPNPQEVVLGNVTENFNMWKNNMVEQMHEDIISLWDQSLKPCVKLTPLCVTLNCTDWKNATNTTTSSGKMWEKGEIKNCSFNVTTNIRDKIQREYGLFYKLDVVPIGNSNSSYRLINCNTSVITQACPKVSFDPIPIHYCAPAGFAILKCNDKKFNGTGPCTNVSTVQCTHGIRPVVSTQLLLNGSLAEEEIVIRSANFTDNAKTIIVQLKEPITINCTRPSNNTRRSIHIGPGRAFYATEAITGDIRQAYCTLNGTKWNNTLQQIATKLRAQLSITTIVFNRSSGGDPEIVMHSFNCGGEFFYCNSTQLFNSVWKANSTWNSTNAGNITLPCRIKQIINMWQEVGKAMYAPPIRGQISCSSNITGLLLTRDGGNITNGTEIFRPGGGDMRDNWRSELYKYKVVKIEPLGIAPTKAKRRVVQREKRAVGIGAMFLGFLGAAGSTMGAASMTLTVQARLLLSGIVQQQNNLLRAIEAQHHLLQLTVWGIKQLQARVLAVERYLKDQQLLGMWGCSGKLICTTTVPWNASWSNKSLNSIWDNMTWMEWEKEINNYTGLIYTLIEESQNQQEKNEQELLELDKWASLWNWFNITEWLWYIKIFIMIVGGLVGLRIVFTVLSIVNRVRQGYSPLSFQTHLPAPRGPDRPEGIGEEGGEGDRAKSSQLVGGFLALFWVDLRDLCLFSYHRLRDLLLIVTRIVELLGRRGWEVLKYWWNLLQYWSQELKNSAISLLNATAIAVAEGTDRVIELVRRACRAILHIPTRIRQGLERALL
>B.ES.04.RF_LTNP_40.KC595203
MRVRGIRRNYQHLWRWGTMFLWLLMICSATEKLWVTVYYGVPVWKEATTTLFCASDAKAYDTEVHNVWATHACVPTDPNPQEISLENVTENFNMWKNNMVEQMHEDIISLWDQSLKPCVKLTPLCVTLNCTDVWNNTTNGTSSEEMMEKGEIKNCSFNITTSIRDKVQREYATFYKLDVVPIKNADSSYRLISCNTSVITQACPKVTFEPIPIHYCAPAGFAILKCNEKKFNGSGPCTNVSTVQCTHGIKPVVSTQLLLNGSLAEEEVVIRSQNFTDNAKIIIVQLKESIKINCTRPNNNTRKGIHMGPGKVFYTTGEIIGDIRQAHCNVSKAKWNNALKQIAIKLREQFENKTIVFNQSSGGDPEIVTHSFNCRGEFFYCNSTQLFNSTWDNSSIENNTGNETITLPCRIKQIINLWQEVGKAMYAPPIRGPINCSSDITGLLLTRDGGTNGPDTETFRPGGGNMKDNWRSELYKYKVVRIEPLGIAPTNARRRVVQREKRAVGLGALFLGFLGAAGSTMGATSMALTVQARQLLSGIVQQQNNLLRAIEAQQQLLQLTVWGIKQLQARVLALERYLKDQQLLGIWGCSGKLICTTNVPWNTSWSNKSQSEIWDNMTWMQWDKEIGNYTHLIYTLIEASQRQQEKNELDLLKLDTWDSLWNWFDISKWLWYIKIFIMIVGGLIGLRIVFAVLSIVNRVRQGYSPLSFQTLLPIPRGPDRPEGIEEEGGDRNKDRSRRLVGGFLTLIWDDVWSLYHFSYHRLRDLLLIVTRIVELLGHRGWEALKYWWNLLQYWSQELKNSAVSLLNTTAIVVAEGTDRVIEILQRAYRAILHIPVRIRQGFERALL
>B.ES.05.1540906_2Fc1.KC595151
MRVKGIRKNYQHLWRWGTMLLGLLMICSAAEQLWVTVYYGVPVWKEANTTLFCASDAKGYDTEVHNVWATHACVPTDPNPQEIELKNVTENFNMWKNNMVEQMHEDIISLWDQSLKPCVKLTPLCVTLHCTNASATNATGDATSGTNITEDMKNCSFNITTSIRDKMQKVYALFYKLDVVPIDDSNASYRLINCNTSVITQACPKVSFEPIPIHYCTPAGFAILKCNDKKFNGTGPCESVSTVQCTHGIRPVVSTQLLLNGSLAEEEVVIRSENFTDNVKTIIVQLNVSIQINCTRPNNNTRKSIPIGPGRAFYTTGEIIGDIRQAHCNLSATKWNNTLKLVVAKLREQFGNKTIIFNQSSGGDPEIVMHSFNCGGEFFYCDTTKLFNSTWDINDTWNGTPDNTIILPCRIKQIINMWQEVGKAMYAPPIRGRIRCESNITGLLLTRDGGDDSSQTEIFRPGGGDMRDNWRSELYKYKVVKIQPLGIAPNKAKRRVVQREKRAVGIGALFLGFLGAAGSTMGAASMTLTVQARQLLSGIVQQQNNLLRAIEAQQHLLQLTVWGIKQLQARVLAVERYLWDQQLLGIWGCSGKLICPTAVPWNSSWSNKSLETIWGNMTWMQWEREIDNYTGLIYTLIEESQNQQEKNEQELLALDKWASLWNWFDITKWLWYIKIFIMIVGGLVGLRIVFTVLSIVNRVRQGYSPLSFQTRLPAPRGPDRPEGTEEEGGERDRDRSGRLVGGFLALIWDDLWSLCRFSYLRLRDLLLIVTRIVELLGRRGWEGLKYWWNLLQYWSQELKNSAVSLLNATAIAVAEGTDRVIEALQRAFRAILHIPTRIRQGLERALL
>B.ES.05.279752_5Fc1.KC595158
MRVKGTRRNYRRWWRWGTMLVWLLMICSAAEKLWVTVYYGVPVWKEATTTLFCASDAKAYDTEVHNVWATHACVPTDPNPQEVVLGNVTEYFNMWKNNMVDQMHEDIISLWDQSLKPCVKLTPLCVTLNCTDLENNNTTTNSSWEKMEKGEMKNCSFNITTNMRDKMQKEYALFYKLDVVQIDTGNSSYRLISCNTSVITQACPKVSFDPIPIHYCAPAGFAILKCNDKEFNGSESCTNVSTVQCTHGIRPVVSTQLLLNGSLAEKGVVIRSENFTNNAKTLIVQLNKSIAINCTRPNNNTRRGIHIGPGRAFYATD-IIGDIRQAHCNLSRTDWNDTLKQIVEKLREHFKNKTIVFNQSSGGDPEIVMHSFTCGGEFFYCNTTQLFNSTWGNNSTWSNTNGTNIILPCRIKQIINMWQEVGKAMYAPPIRGQISCSSNITGLLLTRDGGNSNT-TETFRPGGGNMKDNWRSELYKYKVVKIEPLGVAPTRAKRRVVQREKRAVGIGAVFLGFLGAAGSTMGAASMTLTVQARLLLSGIVQQQNNLLRAIEAQQHLLQLTVWGIKQLQARVLAVERYLRDQQLMGIWGCSGKLICTTTVPWNTSWSNKSQDEIWGNMTWMQWEKEIDNYTGLIYTLLEESQNQQEKNEQELLELDKWASLWNWFTITNWLWYIKIFIMIVGGLVGLRIVFAVLSIVNRVRQGYSPLSLQTHLPAQQGPDRPAGIEGEGGEQGRDRSGRLVDGFLALVWDDLRSLCLFSYHRLRDLLLIVTRIVELLGRRGWELLKYWWNLLQYWIQELKNSAVSLLNATAIAVAEGTDRVLEALQRAVRAILHIPRRIRQGAERALV
>B.ES.05.9684_12Fc1.KC595168
MRVKETRRNYQHWWRWGTMLLWLLMSCSAAEKLWVTVYYGVPVWKEATTTLFCASDAKAYDTEVHNVWATHACVPTDPNPQEVVLGNVTEDFNIWKNNMVEQMHEDIISLWDQSLKPCVKLTPLCVTLNCTNARRNATNTTSSRGMMEEGEIKNCSFNITTSIRDRMQKEYALFYKLDVVPIENNSSSYRLISCNTSVITQACPKVTFEPIPIHYCAPAGFAILKCNDKKFEGKGPCTNVSTVQCTHGIRPVVSTQLLLNGSLAEEEVVIRSDNITANTKTIIVQLNESIEINCTRPNNNTRKSIPIGPGRAFYATGDIIGDIRQAHCNLSRAQWNNTLRQIVLKLREHFENKTIVFNSSSGGDPEIVMHSFNCGGEFFYCNSTQLFNSTWEFNSTWNSTTGEKITLPCRIKQIINMWQEVGKAMYAPPIRGQIRCSSNITGLLLTRDGGNNKSDTETFRPGGGDMRDNWRSELYKYKVVKIKPLGVAPTKAKRRVVQREKRAVGIGAIFLGFLGAAGSTMGAASMTLTVPARQLLSGIVQQQNNLLRAIEAQQHLLQLTVWGIKQLQARVLAVERYLKDQQLLGIWGCSGKLICTTAVPWNASWSNKSLNQIWDNMTWMQWETEIDNYTSIIYTLIEESQNQQEKNEQDLLELDKWASLWNWFTITNWLWYIKIFIMIVGGLIGLRIVFAVLSIVNRVRQGYSPLSFQTRLPGPRGPDRPEGIEEEGGERNRDRSSLLAGGFLVLFWDDLRSLCLFSYHRLGDLLLIVTRIVALLGRRGWEALKYWWNLLQYWSQELKNSAVSLINAIAIAVAEGTDRIIEILQRAWRAVLHIPRRIRQGLERALL
>B.ES.05.MDM6_4gp160.KC595190
MKVKEIRKNYQHLWKWGIMLLGMLMICRAVEQSWVTVYYGVPVWKEATTTLFCASDAKAYDTEVHNVWATHACVPTDPNPQEIVLENVTEKFNMWKNNMVEQMHEDIISLWEQSLKPCVKLTPLCVTLNCTDELRNRNTTN---SSWERGEIKNCSFNITTSIRGRV-QGSALFYKLDVVPIDNNNTRYRLINCNTSVITQACPKVSFEPIPIHYCAPAGFAILKCKDKKFNGTGPCNNVSTVQCTHGIRPVVSTQLLLNGSLAEEEVVIRSENFTNNAKIIIVQLNESVEINCTRPNNNTRKSIHIGPGKAFYATGEIIGDIRQAYCNLSRVKWNNTLRQIVKKLREQFENKTIVFNQSSGGDPEIVMHNFNCGGEFFYCNTTGLFNSTWSWNDTNTNDNNTHIILPCRIKQIINMWQGVGKAMYAPPIRGQIRCSSNITGLLLTRDGGGNGNTTEVFRPGGGDMKDNWRSELYKYKVVKIEPLGVAPTKAKRRVVQREKRAIGIGAMFLGFLGAAGSTMGAASITLTVQARQLLSGIVQQQNNLLRAIEAQQHLLQLTVWGIKQLQARVLAVERYLKDQQLLGIWGCSGKLICTTAVPWNTSWSNKSLKYIWENMTWMEWEREIDNYTNIIYTLIEESQTQQEKNEKELLELDKWASLWNWFTISNWLWYIKIFIMIVGGLVGLRIVFTVLSIVNRVRPGYSPLSFQTRLPARRGPDRPEGIEEEGGERDRDRSSPLVHGFLALLWVDLRSLCLFSYHRLRDLLLIAARIVELLGRRGWEALKYWWNLLQYWRQELQNSAVSLLNSTAIAVAEGTDRVIEVLQRAGRAILHIPRRIRQGLERALQ
>B.ES.07.RF_LTNP_12.KC595196
MRVKGIRKNYQHLWRWGIMLLGLLMICSTAEKLWVTVYYGVPVWKEATTTLFCASDARAYDTEVHNVWATHACVPTDPNPQEIALRNVTEDFNMWKNNMVEQMHKDIISLWDQSLKPCVKLTPLCVTLNCTDLGNATNTNSSNEGMMEKGEIKNCSFNITTNIRDRVQKEYALFYKLDVVPIDNNNNSYRLISCNTSVITQACPKVTFDPIPIHYCAPAGFAILKCKDKKFTGKGPCTNVSSVQCTHGIMPVVSTQLLLNGSLAEKEVVIRSDNFSDNAKTIIVQLNESVVINCTRPNNNTRKSIPIGPGRAFYTTGAIIGDIRQAHCNLSRKAWDNTLKQIVEKLKEQFPNKTIAFNQSSGGDPEIVMHSFNCGGEFFYCNSTQLFNSTWNDTGGSNNTSTGTITLPCRIRQVVNMWQEVGKAMYAPPIKGQIRCSSNITGLLLTRDGGDNGT-TEIFRPGGGDMRDNWRSELYKYKVVKIEPLGVAPTKAKRRVVQREKRAMGIGALFLGFLGAAGSTMGAASMTLTVQARLLLSGIVQQQNNLLRAIEAQQHLLQLTVWGIKQLQARVLAVERYPKDQQLLGIWGCSGKHICTTTVPWNTSWSNKSLDKIWDNMTWMEWEKEINNYTSLIYTLIEESQIQQEKNEQELLELDKWASLWNWFDITKWLWYIKIFIMIVGGLIGLRIVFVVLSIVNRVRQGYSPLSFQTRLPAPRGPDRPEGIEEEDGEQDRDRSSRLVGGFLALFWDDLRSLCLFSYHRLRDLLLIVTRIVELLGRRGWEILKYWWNLLQYWSRELKNSAVSLLNATAIAVAEGTDRVIEVLQRAYRAILHIPTRIRQGLERALL
>B.ES.07.X2231.EU786680
MRVKGTRRNYQHLWKWGTMLLGLLMIYSAAGNLWVTVYYGVPVWKEATTTLFCASDAKAYDTEAHNVWATHACVPTDPSPQEIVLENVTENFNMWKNDMVEQMHEDIIGLWDQSLKPCVKLTPLCVTLNCTNTTNINV-----TDSGMIGEIKNCSFNITTAVRDRVQKQYALFYTLDIVPISTNYTSYRLVSCNTSVITQACPKISFEPIPIHYCAPAGFAILKCNNQTFNGKGPCKNVSTVQCTHGIRPVVSTQLLLNGSLAEE-VVVRSENFTNNAKTIIVQLNESIEINCTRPNNNTRKSIHIGPGRALYAQD-IIGDIRQAHCNISSTKWNNTLGQVVKKLREQFGNKTIIFNQTTGGDPEIVMHSFNCGGEFFYCDSTKLFNSTWYFNGTWNNTTHDPITLPCRIKQIVNMWQEVGKAMYAPPIKGQIRCSSNITGLILTRDGGVDNSTNETFRPGGGDMRDNWRSELYKYKVVELKPLGIAPTRAKRRVVQREKRAVGIGAMFLGFLGAAGSTMGAASMTLTVQARLLLSGIVQQQSNLLRAIEAQQHLLQLTVWGIKQLQARLLAVERYLKDQQLLGIWGCSGKLICTTAVPWNASWSNKSYEQIWNNMTWMEWEREIDNYTGLIYNLIESSQNQQEKNEQELLELDKWASLWNWFDITKWLWYIKIFIMIVGGLIGLRIVFTVLSIVNRVRQGYSPLSFQTRFPAPRGPDRPEGTEEEGGERDRDRSRTLVDGFLAIIWVDLRSLFLFSYHRLRDLLSIVIRTVELLGRRGWEALKYLWNILQYWSQELKNSAVSLLNTVAIAVAEGTDRVIEALQRIFRAITHIPTRIRQGLERALL
>B.ES.07.X2236_C6.HQ236609
MREKGIRKNCQNLWKWGTVLFWFLMICRAEEKLWVTVYYGVPVWKEATTTLFCASDAKGYETEAHNVWATHACVPTDPSPQEVNLINVTENFNMWKNEMVEQMHEDIISLWDQSLKPCVELTPLCVTLDCTDFGNTTNTT---STTMEKGEMKNCSFNITTDIRDKMKKEYALFYNLDIVSIDNNSSNYRLVSCNTSVIKQACPKVSFEPIPIHYCAPAGFAILKCNDNKFNGTGPCTNISTVQCTHGIRPVVSTQLLLNGSLAKEDIVIRSENLTDNTKTIIVHLNKSIEINCTRPNNNTRKSIHMGLERAFYTTGGIIGNIRQAHCNISREQWNNTLSQIVKKLGEKFKNKTMVFNQSSGGDLEITTHSFNCGGEFFYCDSTQLFNSTWSYNSTKNSWNGTTITLPCSIKQFVRMWQRVGQAMYAPPIAGNISCRSNITGLILTRDGGTPDDNNETFRPGGGDMKDNWRSELYKYKVVKLEPLEIAPTRAQRRVVEKE-RG--LGALFLGFLGAAGSTMGAASMTLTVQARQLLSGIVQQQNNLLRAIEAQQHMLQLTVWGIKQLQARVLAVERYLKDQQLLGIWGCSGKLICTTNVPWNASWSNKSYKEIWDNLTWMQWEREIDNYTQLIYNLIEESQIQQEKNEKDLLEFDKWASLWSWFDISKWLWYIRIFIMIVGGLIGLRIIFTVLSIVNRVRKGYSPLSFQTRLPARRGPDRPERIEEDGGERDRETSGQLVDGFLAIIWVDLRSLCLFSYHRLRDLLLIVTRTVELLGRRGWEALKYWWNLLQYWSQELKNSAISLFNATAVAVAERTDRVIEVVQRAFRAILHIPRRIRQGLERALL
>B.ES.07.X2278_c2_B6.FJ817366
MRVRGIKMNWHNLWRGGIMILGLLIICSATNNLWVTVYYGVPVWKEATTTLFCASEAKAYDTEVHNIWATHACVPTDPNPQEMELKNVTENFNMWKNNMVEQMHQDIISLWDQSLKPCVKLTPLCVTLDCTNINSTNSTNNNSKMEETIGVIKNCSFNVTTNIRDKVKKENALFYSLDLVSIGNSNTSYRLISCNTSIITQACPKVSFDPIPIHYCAPAGFAILKCRDKKFNGTGPCRNVSSVQCTHGIRPVVSTQLLLNGSLAEEEIVIRSANLTDNAKTIIIQLNETIQINCTRPNNNTRRSIPIGPGRTFYATGDIIGDIRKAYCNISATKWNNTLRQIAEKLREKF-NKTIIFNQSSGGDPEVVRHTFNCGGEFFYCNSSQLFNSTWYSNGTSNGGNSANITLPCRIKQIINLWQEVGKAMYAPPIKGVINCLSNITGIILTRDGGENNGTTETFRPGGGDMRDNWRSELYKYKVVKIEPLGIAPTKAKRRVVQREKRAVGLGAVFLGFLGLAGSTMGAASVTLTVQARLLLSGIVQQQNNLLRAIEAQQQLLQLTVWGIKQLQARVLALERYLKDQQLLGIWGCSGKLICTTTVPWNASWSNKSYNQIWNNMTWMEWEREIDNYTNLIYNLIEESQSQQEKNELELLQLDKWASLWNWFSITNWLWYIKIFIMIVGGLVGLRIVFTVLSIVNRVRKGYSPLSFQTRLPNPRGPDRPEGIEEEGGERDRDGSVRLVGGFLALIWDDLRSLCLFSYHRLRDLLLIVTRIVEILGRRGWEALNYCWNLLQYWIQELKNSAVSLLNTTAIVVAEGTDRIIEVIQRAGRAILHIPRRIRQGLERLLL
>B.ES.08.P2008.FJ670531
MRVKGIRKHCQHLWKGGTMLLGLLMICSAAEQLWVTVYYGVPVWKDADAILFCASDARGYGTEVHNVWATHACVPTDPNPQEVLLENVTEAFNMWKNNMVEQMHEDIISLWDQSLKPCVKLTPLCVTLNCTDVGNVTNINNSSEELMEKGEMKNCSFNITTSIRDKMQKEYALFYKLDVVPIGNTNSSYRLISCNTSVITQACPKVSFEPIPIHYCAPAGFAILKCNNKTFNGKGPCRNVSTVQCTHGIRPVVSTQLLLNGSLAEKEVVIRSDNFSDNAKTIIVQLNESIAINCIRPNNNTRKSIHMGPGRAFYATGDVIGDIRKAYCTVNRTNWNRTLQLVAEKLGEQYKNKSIIFNHSSGGDPEIVMHTFNCRGEFFYCDSKGLFNSTWKLVNSTWELGTVNITLPCKIKQIVNRWQEVGKAMYAPPIKGPINCTSNITGLLLTRDGGNDKNSIEIFRPGGGDMRDNWRSELYKYKVVKIEPLGVAPTKAKRRVVQREKRAVGLGAMFLGFLGAAGSTMGAASVTLTVQARLLLSGIVQQQNNLLRAIEAQQHLLQLTVWGIKQLQARVLAVERYLKDQQLLGIWGCSGKLICTTTVPWNASWNNRSLEDIWNNMTWMEWEREIDNYTGIIYSLIEESQNQQEKNEQELLALDKWASLWSWFDISQWLWYIKIFIMIVGGLVGLRIVFTVLSIVNRVRKGYSPLSFQTHLPAQRGPDRPEGIEEEGGESDRDRSGRLVGGFLAIIWVDLRSLCLFSYHRLRDLLLIVTRIVELLGRRGWEALKYWWNLLQYWSQELKNSAVSLLNTIAIAVAEGTDRVIEILQRVGRAILHIPTRIRQGLERALL
>B.ES.09.DEMB09BO001.JX140656
MKVKGIRKNCQHWWKGVMMLLGMLMICNTVQSLWVTVYYGVPVWKEATTTLFCASDAKAYDTEAHNVWATHACVPTDPNPQEVLLDNVTENFNMWKNNMVEQMQEDIISLWDQSLKPCVKLTPLCVTLNCTDVTENTVENN------INGEIKNCSFNISTEIKGKTQRERAYFSKLDVVPIDNNNTSYRLIHCNTSVITQACPKISFEPIPIHYCTPAGFALLKCNDRKFNGTGPCRNVSTVQCTHGIRPVVSTQLLLNGSLAEEEVVIRSANFTDNAKTIIVQLKEPVKINCTRPNNNTRKGIQMGPGRAFYATGDIIGDIRQAHCNLSKIEWEKALNQTVRKLREHFKNKTISFNSSSGGDPEIVMYTFNCGGEFFYCNTTRLFNRTWNSNDNITNNNDSDITLPCRIKQIINRWQEVGKAMYAPPIQGQIRCSSNITGMLLTRDGGHGNENTEVFRPGGGDMRDNWRSELYKYKVVRIEPLGVAPTKAKRRVVQREKRAIGIGAVFLGFLGAAGSTMGAASMTLTVQARQLLSGIVQQQNNLLRAIEAQQHLLQLTVWGIKQLQARVLAVERYLKDQQLLGIWGCSGKLICTTTVPWNDSWSNKSLDYIWNNMTWMEWEREIDNHTNYIYTLIEKAQNQQEKNEQELLELDQWASLWNWFSISNWLWYIRIFIIIVGGLVGLRIVMAVLSVVNRVRQGYSPLSLQTHLPAQRGPDRPGGIEEEGGEKGRGRSGQLVKGFSALFWDDLRSLCLFSYHRLRDLLLIAARIVELLGRRGWEILKYWWNLLQYWGQELKDSAVSLLNATAIAVAEGTDRVIEIIQRAGRAIRHIPTRIRQGLERALL
>B.ES.09.DEMB09ES007.KC473841
TRVMEIRKNWQHVWIGGILLLGMLMICSTAENLWVTVYYGVPVWRDANTTLFCASDAKAYDTEVHNVWATHACVPTDPNPQELELENVTENFNMWKNNMVEQMQEDIISLWDEKLKPCVKLTPLCVTLNCININITNNANQNQTSIEQTDEVKNCSFNTTTHIRDKVKKEYALFYSSDVVPIGN--NTSILISCNTSVTTHACPKVSFEPIPIHYCAPAGFAILKCKDETFNGTGPCTNVSTVQCTHGIRPVVSTQLLLNGSLAEKEVVIRSENFTDNAKTIIVQLKEAVQINCTRHSNNTRRSIRIGPGQAFYATGEIIGDIRKAHCNISGAQWNKTLEQIVKKLREQFNNRTIIFSQSSGGDPEIVMHSFNCGGEFFYCNTSQLFSSTWNNTVGLNTTGNDTITLHCRIRQIINLWQRVGKAMYAPPIRGQISCSSNITGLLLTRDGGNNNQNTEIFRPGGGDMRDNWRSELYKYKVVRIEPLGVAPTKAKRRVVQREKRAVGLGAVLFGFLGAAGSTMGAASVTLTVQARQLLSGIVQQQNNLLKAIEAQQHLLQLTVWGIKQLQARVLAVERYLRDQQLLGIWGCSGKLICTTAVPWNASWSNKSQDQIWKNMTWMEWEREIDNYTSLIYTLLEESQYQQEKNEQELLELDKWASLWNWFDITKWLWYIKIFIMIVGGLVGLRIVFTVLSIVNRVRQGYSPLSLQTLFPAPRGPDRPEGIEEEGGERDRDRSRPLADGFLTLIWVDLRSLFLFSYHRLRDLLSIVTRIVELLGRRGWEALKYWWNLLQYWGRELRNSAVSLFDTIAIAVAGGTDRVLEALRRACLAVIHIPRRIRQGLERALL
>B.ES.09.Leg3.JN054257
MKARGTRRNYLHLWKGATLLLGMLMICSSIEQLWVTVYYGVPVWKEATTTLFCASDAKAYEREVHNVWATHACVPTDPNPQELVLGNVTENFNMWNNNMVEQMHEDIISLWDQSLKPCVKLTPLCVTLNCSHNITRIGNV-YGKIRTGKGEIKNCSFNSTTSIRDKVQKTYALFNTLDVVPISENNDSYRLISCNTSVITQACPKVSFEPIPIHFCAPAGFAILKCNNKTFNGSGPCTNVSTVQCTHGIKPVVSTQLLLNGSLAEEEVMIRSQNFTNNAKNIIVQLNESVAITCIRPNNNTRKSIPIGPGRAFYATGEIIGNIRQAHCNISMQNWTNTLQQVVHKLREQFKNTTIVFNHSSGGDPEIVMHTFTCAGEFFYCNTSKLFNSTWHSNGSNPYTENITLTLPCRIKQIINMWQEVGKAMYAPPIPGIIQCTSNITGLLLTRDGGNQTNGIEIFRPAGGDMKDNWRSELYKYKVVKIEPLGIAPTKAKRRAVQREKRG--IGAVIFGFLGAAGSTMGAASVTLTVQARQLLSGIVQQQSNLLRAIEAQQNLLQLTVWGIKQLQARVLAVERYLKDQQLLGIWGCSGKLICTTTVPWNTSWSNKSWDQIWNNMTWMEWEKEIENHTRTIYTLIEQSQNQQEKNEQELLELDKWASLWNWFDITHWLWYIKIFIMIVGGLIGLRIVFAVLSIVNRVRQGYSPLSFQTHLPTPRGPDRPGGIEEEGGEKDRDRSGILVTGFLALFWNDLRSLCLFSYHHLRDLLLLATRIVAILGHRGWEILKYWWNLLQYWIRELKSSAISLLNATAVAVAEGTDRIIEIAQSIGRAILHIPRRIRQGLERTLL
>B.ES.10.DEMB10ES002.KC473842
MRVKGIRKNYQNWWIWGTLLLGILMICSTAENLWVTVHYGVPVWKEASTTLFCASDAKAYDTEVHNVWATHACVPTDPSPQEVLLENVTENFNMWKNNMVQQMHDDIISLWDESLKPCVKLTPLCVTLNCTKVSCTNSTSS-GGQGWAKEEIKNCSFNATKGIGDKVQKTYALFNTLDVMQIDGDNTSYTLINCNTSVIRQTCPKVSFEPIPIHYCAPAGFAILKCNDKKFNGTGPCTNVSTVQCTHGIRPVVSTQLLLNGSLSEEEVIIRSKNLSDNANTIIIQLNKTVVINCTRPGNNTRKSISLGPGRVFYATGDIIGDIRQAYCNISQADWNETLTWIAIKLREKFNNKSITFRPSSGGDPEIVMHTFNCGGEFFYCNTTQLFNNTWN-ETAWNETNSETITLKCRIKQIINRWQGVGKAMYAPPIRGSIRCSSDITGLLLTRDGGNTNETTEIFRPGGGDMRDNWRSELYKYKVVQIEPIGIAPTKAKRRVVQREKRAA-FGALFLGFLGAAGSTMGAASLTLTVQARQLLSGIVQQQSNLLRAIEAQQHMLQLTVWGIKQLQARVLAVERYLRDQQLLGIWGCSGKLICTTAVPWNASWSNKTYNQIWDNMTWMQWEREIDNYTSIIYDLIEKSQNQQEKNEQDLLELDKWASLWNWFEITSWLWYIKIFIMIVGGIVGLRIIFTVLSIVNRVRQGYSPLSFQTHLPAPRGLDRPEGIEEEGGDRDRNRSRPLVHGFLAIIWVDLRSLCLFSYHRLRDLLLIVARTVELLGRRGWEALKYWWNLLQYWSQELKNSAVNLLNTTAIVVAEGTDRIIEVAQRAWRAFLHIPTRIRQGAERVLL
>B.ES.89.As2_3b.KC595171
MRVTEIRRNCQQLWRWGTMLLGILMICNAAGNLWVTVYYGVPVWKEATTTLFCASDARAYDTEVHNVWATHACVPTDPNPQEVVLKNVTENFNMWKNNMVEQMHEDIISLWDQSLKPCVKLTPLCITLNCTDYNGTSNNATSWGMKMEEGEIKNCSFNITTSIRDKVQKEYALFYKLDVVPIDNDNSSYRLISCNTSVITQACPKVSFEPIPIHYCAPAGFAILKCKDKKFNGTGPCTNVSTVQCTHGIKPVVSTQLLLNGSLAEEEVVIRSENFTNNAKIIIVQLNESVEINCIRPNNNTRKSIHIGPGRALYTTE-VVGNIRQAYCNLSRAKWNDTLKQIAIKLREQFKNKTIVFNQSSGGDPEIVTHSFNCGGEFFYCNTTQLFNSTWNGTEGSNNTGNDTITLPCRIKQIVNRWQEVGKAMYAPPIRGQIRCSSNITGLLLTRDGGENNTGTETFRPGGGDMRDNWRSELYKYKVVKIEPLGIAPTKAKRRVVQREKRAVGIGAVFLGFLGAAGSTMGAASMTLTVQARLLLSGIVQQQNNLLRAIEAQQHLLQLTVWGIKQLQARVLAVERYLKDQQLLGIWGCSGKLICTTAVPWNTSWSNRSLEQIWNTTTWMEWEREIDNYTSLIYTLIEESQNQQEKNEQELLELDKWASLWNWFDITKWLWYIKIFIMIVGGLVGLRIVFTVLSIVNRVRQGYSPLSFQTRLPGPRGPDRPEEIEGEGGERDRDRSSLLVGGFFAIIWVDLRSLCLFSYHRLRDLLLIVTRIVELLGRRGWEALKYWWNLLQYWSQELKNSAVSLLNATAIAVAEGTDRVIEVLQRAYRAILHIPTRIRQGLERALL
>B.ES.89.As3.KC595172
MRVKGIRKNYQHWWTWGMMLLGMLMICSVAEQLWVTVYYGVPVWKEATTTLFCASDAKAYDTEVHNVWATHACVPTDPNPREIRLENVTENFNMWKNNMVEQMHEDIISLWDQSLKPCVQLTPLCVTLNCTDVGNGTNSGNSNWEKMEKGEMKNCSFNVTAGIQDRRQKEYAIFYKLDIVPIDNNNTNFRLISCNTSVITQACPKVSFEPIPIHYCTPAGFAILQCNDKKFNGTGPCKNVSTVQCTHGIRPVVSTQLLLNGSLAEEEVVIRSENFTDNTKTIIVQLNRSVEINCTRPNNNTRKGIYIGPGRAVYTTDKIIGDIRKAHCNISRVEWNNTLKQIVGKLREQFVNKTIVFNKSSGGDPEIVMHSFNCGGEFFYCNTTKLFNSTWSDTEGLNTTTNEIITLPCRIKQIVNMWQEVGKAMYAPPINGIIRCSSNITGLLLTRDGGNNTNGSEIFRPGGGNMRDNWRSELYKYKVVKIEPLGVAPNKAKRRVVQREKRALGIGAVFLGFLGAAGSTMGAAALTLTVQARLLLSGIVQQQNKLLRAIEAQQHLLQLTVWGIKQLQARVLAVERYLQDQQRLGIWGCSGKLICTTAVPWNASWSNKSLNEIWDNMTWMEWEREIDNYTGLIYNLLEESQNQQEKNEQDLLALDKWDSLWSWFNITNWLWYIKIFIMIVGGLIGLRIVFTVLSIVNRVRQGYSPLSFQTPRPVPRGPDRPEGIEEEGGERDRDRSEPLVNGFLALFWVDLRNLFLFIYHRLRDLLLIVTRIVELLGRRGWEVLKYWWNLLQYWSQELKNSAVSLLNATAIAVAEGTDRVIEVLQRAFRAILHIPRRIRQGAERALL
>B.ES.89.As5_1b.KC595174
MRVKGIRKNCQHLWRWGTMLLGLLMICRAAEDTWVTVYYGVPVWKEATTTLFCASDAKAHDTEVHNIWATHACVPTDPHPQEVELENVTENFNMWKNNMVEQMHEDIISLWDQSLKPCVKLTPLCVTLNCTDGRNDTNTTSSSGGPMEKGEIKNCTFNITTNIGDKV-EGSAIFNKLDVVPIDNNNSRYRLINCNTSVITQACPKVSFDPIPIHYCTPAGFAILKCNDKKFNGTGPCKNVSTVQCTHGIRPVVSTQLLLNGSLAEEEVVIRSENFTNNAKIIIVQLKEPIKINCTRPNNNTRTSIPLGPGRAFYTTGDIIGDIRKAYCTINRAKWNNTLKQIVSKLKEQFGNKTFIFNQSSGGDPEIVTHSFNCGGEFFYCNTTQLFNSTWNITEGFNGTTANNITLPCRIKQIVNMWQEVGKAMYAPPIKGQIRCSSNITGLILTRDGGNTTNETETFRPGGGDMRDNWRSELYKYKVVKLEPLGIAPTKAKRRVVQREKRAV-IGALFLGFLGAAGSTMGAASVTLTVQARQLLSGIVQQQNNLLRAIEAQQHLLQLTVWGIKQLQARVLAVERYLQDQQLLGIWGCSGKLICTTTVPWNASWSNKSLNEIWNNMTWMEWEREIDNYTSLIYTLIEKSQNQQEKNEQELLELDKWASLWSWFDITNWLWYIRIFIMIVGGLVGLRIVFAVLSIANRVRQGYSPLSFQTRLPAQRGPDRPEGIGEEDGEKDRDKSGILVGGFSALIWGDLRSLCLFSYHRLRDLLLIVTRIVELLGRRGWEILKYWWNLLQYWTQELKNSAVSLLNATAIAVAEGTDRVIEALQRAFRAIIHIPRRIRQGFERALL
>B.ES.89.As8_8.KC595177
MRVKGIRKNYQHLWRWGTMLLGLLMICSATEKLWVTVYYGVPVWKEATTTLFCASDAKAYDTEVHNVWATHACVPTDPNPQEVELKNVTEEFNMWKNNMVEQMHEDIISLWDQSLKPCVKLTPLCVTLNCTDVGNTTNTNSSGGMMEEKGEIKNCSFNITTNMRDKMQRQYALFYKLDVVPIDNNTNSYRLLSCNTSVITQACPKVTFEPIPIHYCAPAGFAILKCKDKKFSGKGECKNVSTVQCTHGIRPVVSTQLLLNGSLAEEEVVIRSDNFSNNAKTIIVQLKESIEINCTRPNNNTRKSIHIGPGSTLYATE-IIGDIRQAHCNLSRTKWHNTLGQIVKKLKEQEENKTIVFNQSSGGDPEIVMHSFNCGGEFFYCNSTQLFNSTWNSTEGSNNIANGTITLPCRIKQIINMWQEVGKAMYAPPIRGQIRCSSNITGLLLTRDGGNGNETTEIFRPGGGDMRDNWRSELYKYKVVKIEPLGVAPTRAKRRVVQREKRAVGIGALFLGFLGAAGSTMGAASLTLTVQARQLLSGIVQQQNNLLRAIEAQQHLLQLTVWGIKQLQARVLAVERYLKDQQLLGIWGCSGKLICTTTVPWNTSWSNKSLEQIWDNMTWRQWEREIDNYTDFIYNLIEESQNQQEKNEQELLELDKWASLWNWFDITNWLWYIKIFIMIVGGLVGLRIVFTVLSIVNRVRKGYSPLSFQTHLPAPRGPDRLEGIEEEGGERDKDRSERLVVGFLALFWDDLRSLCLFSYHRLRDLLLIVTRIVELLGHRGWEILKYWWNLLQYWSQELKNSAVNLLNAIAIAVAEGTDRIIEVIQRACRAILHIPRRIRQGFERALL
>B.ES.89.As9_4.KC595178
MRVTEIMMNYQHWWKGGILLLWILMICSAAEELWVTVYYGVPVWKDANTTLFCASDAKAYDTEVHNVWATHACVPTDPNPQEVVLENVTENFNMWKNNMVEQMQEDIISLWDQSLKPCVKLTPLCITLNCTDYLRNDTNTTDSGGRMEGGEIKNCSFNITTNIRDKVQKEYALFYKLDVIPIENENTSYRLISCNTSVITQACPKVSFEPIPIHYCAPAGFAILKCNDKKFNGTGPCTNVSTVQCTHGIRPVVSTQLLLNGSLAEEEVVIRSSNFTDNAKVIIVQLNESVVINCTRPNNNTRKSIHIGPGRAFYTTGEIIGDIRQAHCNLSRAKWNDTLKQIVIKLKEQFGNKTIVFNQSSGGDPEIVTHSFNCGGEFFYCNSTQLFNSTWKDTEGSNDTGNDTITLPCRIKQIVNMWQEVGKAMYAPPIRGQIRCSSNITGLILTRDGGTDNNKTETFRPGGGDMRDNWRSELYKYKVVKVEPLGVAPTRAKRRVVQREKRAVGIGAVFLGFLGAAGSTMGAAPMTLTVQARLLLSGIVQQQNNLLRAIEAQQHLLQLTVWGIKQLQARVLAVERYLKDQQFLGIWGCSGKLICTTTVPWNTSWSNKTLNQIWDNMTWMEWDREINNYTSLIYTLLEESQNQQEKNEQELLELDKWASLWNWFDITNWLWYIKIFIMIVGGLEGLRIVFAVLSIVNRIRQGYSPLSFQTRLPTPRGPDRPEGIEEEGGERDRDRSGQLVDGFLTLIWVDLRSLCLFSYHRLRDLLLIVTRIVELLGRRGWELLKYWWNLLQYWSQELKNSAVSLLNATAIAVAEGTDRVIEVLRRAYRAILHIPTRIRQGLERALL
>B.ES.89.RF_LTNP_10.KC595195
MRVKGIRKN--YLWRWGTVLLGLLMICSATDKLWVTVYYGVPVWKEANTTLFCASDAKAYDTGVHNVWATHACVPTDPHPQEIVLTNVTENFNMWKNNMVEQMHEDIISLWDQSLKPCVKLTPLCVTLNCTDWGNTTNSTSNSGEMIEKGEIKNCSFNVTTSIRDKVRKEYALFYKLDVVPIKDESYRYRLISCNTSVITQACPKVTFDPIPIHYCAPAGFALLKCNNKKFSGKGPCTNVSTVQCTHGIRPVVSTQLLLNGSLAEKEIVIRSDNFTDNTKTIIVQLNESVEINCTRPNNNTRRSIHLGPGGAFYAAGEIIGDIRQAHCNISRAKWNTTLQQIAGKLGEQFGNKTIVFNYSAGGDLEIVMHSFNCAGEFFYCNTTELFNSTWKGTERLNSSNPTEIMLPCRIKQIINMWQEVGKAMYAPPIKGQIKCSSNITGLLLTRDGGNDNNGTEIFRPGGGDMRDNWRSELYKYKVVRLEPLGVAPTKAKRRVVQREKRAIGIGAMFLGFLGTAGSTMGAASLTLTVQARLLLSGIVQQQNNLLRAIEAQQHLLQLTVWGIKQLQARVLAVERYLKDQQLLGIWGCAGRHICTTTVPWNASWSNKSYTDIWDNMTWMQWEKEIDNYTNLIYSLIEESQVQQEKNEKELLELDKWASLWNWFSITQWLWYIKIFIMIVGGLIGLRIVFTVLSIVNRVRQGYSPLSFQTHLPTPRGPDRPEGTEEEGGGSDRDRSGRLVSGFLALFWDDLRSLCLFSYHRLRDLLLIVTRVVEILGHRGWEILKYWWNLLQYWIQELKSSAISLFNAIAIAVAEGTDRVIEVVQRVVRAILHIPRRIRQGLERLLL
>B.ES.89.U61.DQ854716
MRVMEIRKNYQHLWKWGTMLLGMLMICKAAENLWVTVYYGVPVWKEATTTLFCASDAKAYDTEVHNVWATHACVPTAPNPQEVELKNVTENFNMWKNNMVDQMHEDIISLWDQSLKPCVKLTPLCVTLNCTDYGNDTNTNNSSGGMEGRGEIKNCSFNITTSIRDKVQKEYALFYSLDVIPIKDDNTSYMLRSCNTSVITQACPKVSFEPIPIHYCAPGGFAILKCNDKKFNGKGPCTNVSTVQCTHGIRPVVLTQLVLNGSLAEEEVVIRSDNFSDNAKNIIVHLNESVEINCTRLNNNTRRSIHVGPGRAIYTTG-IIGKIRQAHCNISRAKWNNTLKQIVKLREQFK-NKTIVFNQSSGGDPEIVMHSFNCGGEFFYCNSTQLFNSTWNGTAWSNNTENDTITLPCRIKQIINMWQEVGKAMYAPPIRGQIRCSSNITGLILTRDGGINQTTTEIFRPGGGDMRDNWRSELYKYKVVKIEPLGIAPTKAKRRVVQREKRAVGIGAMLLGFLGAAGSTMGAASMTLTVQARQLLSGIVQQQNNLLRAIEAQQHLLQLTVWGIKQLQARVLAVERYLRDQQLLGIWGCSGKLICTTAVPWNTSWSNKSLNQIWDNMTWMQWEREIDNYTSLIYTLIEESQNQQEKNEQELLELDNWASLWNWFSITNWLWYIKIFIMIVGGLVGLRIVFVVLSIVNRVRQGYSPLSFQTRLPARRGPDRPEGIEEEGGERDRDRSGQLVDGFLAIIWVDLRSLCLFSYHRLRDLLLIVTRIVELLGRRGWEALKYWWNLLQYWIQELKNSAVSLLNATAIAVAEGTDRVIEVLQRAFRAILHIPRRIRQGLERALQ
>B.ES.98.HC2988965_5Fc1.KC595182
MRVKGTRRNYQHLWRWGTMLLGLLMICSAAEKLWVTVYYGVPVWKEANTTLFCASDAKAYDTEVHNVWATHACVPTDPNPQEIELKNVTEDFNMWKNNMVEQMHEDIISLWDQSLKPCVKLTPLCVTLNCTDWKNENNGTGNDSLTMEKGEIKNCSFNVTTNIRDKMQKEYALFYKLDVVPIDNDNSSYRLISCNTSVITQACPKVSFEPIPIHYCTPAGFALLKCNDKKFNGTGTCRNVSTVQCTHGIRPVVSTQLLLNGSLAEEDVVIRSANLTDNTKIIIVQLNESVVINCTRPNNNTRKSITIGPGRAFYATGEIIGDIRQAHCNISRAQWNNTLKQIVEQLGEQFKNRTIAFNQSSGGDPEITMHSFNCGGEFFYCNSSQLFNSTWEFNSTWEFNEEDPIILPCRIKQIINMWQEVGKAMYAPPIRGQIRCLSNITGLLLTRDGGKDDNMTETFRPGGGDMRDNWRSELYKYKVVKVEPLGVAPTKAKRRVVQREKRAVGIGAVFLGFLGAAGSTMGAASMTLTVQARQLLSGIVQQQNNLLRAIEAQQHLLQLTVWGIKQLQARVLAVERYLQDQQLLGIWGCSGRLICTTAVPWNDSWSNKSLKDIWDNMTWMEWDKEIHNYTSLIYTLIEKSQNQQEKNEQELLELDKWASLWNWFDITKWLWYIKIFIMIVGGLVGLRIVFTVLSIVNRVRQGYSPLSFQTRPPGPRGPDRPEGIEEEGGERDRDRSGLLVDGFLALFWVDLRSLCLFSYHRLRDLLLIIARIVELLGRRGWEILKYWWNLLQYWSQELKNSAVSLLNAIAIAVAEGTDRIIEVLQRACRAILHIPTRIRQGLERALL
>B.ES.x.10246788_1gp160.KC595225
MRVMETRRNYQHLLIWGMMLFGMLMICNGAGDLWVTVYYGVPVWKEATTTLFCASDAKSYSTEAHNVWATHACVPTDPDPQEMVLKNVTENFNMWKNNMVEQMHEDIISLWDQSLKPCVKLTPLCVSLNCTDLRNDTSNATSSEDIKARREIRNCSFKISTNMKDKAQRTYALFYSTDIVQTEGSYTIFRLISCNTSSLTQACPKMSFEPIPIHYCAPAGFAILKCNNKTFNGTGPCTNVSTVQCTHGIKPVVSTQLLLNGSLAEGEVIIRSANLTDNTKNIIVQLDQAVQINCTRPNNNTRKSINIGPGRAFYAHGEIIGDIRQAHCNLSRTDWNRTLDKIVRKLREQFRNKTIIFNQSSGGDPEIVMHSFNCGGEFFYCNSTQLFNSTWYTNDTNVTAGSDTIVLPCKIKQIINMWQEVGKAMYAPPIRGQINCSSNITGLLLTRDGGPNNT-NETFRPGGGNMKDNWRSELYKYKVVKIEPLGVAPTEAKRRVVQREKRAVGMGAMFLGFLATAGGTMGAASVTLTVQTRQLLSGIVQQQSNLLRAIEAQQHMLQLTVWGIKQLQARVLAVERYLGDQRLLAVWGCSGKLICTTTVPWNTSWSNRSKDYIWNNMTRMEWEREIDNYTGVIYRLIEESQLQQEQNEQDLLKLDSWASLWNWFTLSNWLWYIKIFIMIVGGLIGLRIIFVVLSIVNRVRQGYSPLSFQTRLPAQKGPDRPGGIEEGGGERDRDRSGPLVDGFLAIIWVDLRSLCLFLYHRLRDLLLIVTRTVELLGRRGWEALKYGWNLLQYWSQELKNSAVSLLNATAIVVGEGTDRILEFLQRVYRAIRNIPTRIRQGLERALL
>B.ES.x.EC4_1_117.KC595206
MRVKGIRKNYQHLWMWGTMLLGLLMIYSAADNLWVTVYYGVPVWKEATTTLFCASDAKAYDTEVHNVWATHACVPTDPNPQEMKLGNVTEDFNMWKNNMVEQMHEDIISLWDQSLKPCVKLTPLCVTLNCTDWQNNT----SSGKTTIVGEIKNCSFNSPTSIRDKMQKEEALFYSLDVVPIDNDNSSYRLRSCNTSVITQACPKVSFDPIPIHYCAPAGFAILKCKDKKFNGTGPCTNVSTVQCTHGIRPVVSTQLLLNGSLAEEEVVIRSANISDNAKTIIVQLNETVKINCTRPSNNTRKGIHIGPGRAFYATGEIIGDIRQAHCNISGTDWEKTLKQIAGKLTEQFRNKKIVFNQSSGGDPEIVKHSFNCGGEFFYCDSTQLFNSTWNGTKRIIGTENGTITLPCRIKQIVNMWQEVGKAMYAPPIRGNINCSSNITGLLLTRDGGKDENDTETFRPGGGDMRDNWRSELYKYKVVKIEPLGVAPTRAKRRVVQREKRAIG-GVMLFGFLGAAGSTMGAASMALTVQARQLLSGIVQQQRNLLRAIEAQQHLLQLTVWGIKQLQARVLAVERYLKDQQLLGIWGCSGKLICTTTVPWNTSWSNKSLDQIWDNMTWMEWEREIDNYTELIYTLIEKSQNQQEKNEQELLELDKWADLWTWFSITNWLWYIRIFIMIVGGLIGLRIFFAVLSIVNRVRQGYSPLSFQTRLPGPRGPDRPEGIGEEDGERDSDRSSRLVGGFFTLIWVDLRSLCLFSYHRLRDLLSIVTRIVELLGRRGWEVLKYWWNLLQYWSQELKNSAISLLNATAITVAEGTDRVIAVLQRAFRAILHIPTRIRQGLERALL
>B.ES.x.LMP0501.DQ141341
MRVKGIRKNYQHLWKWGTMLLGLLMICNATEQLWVTVYYGVPVWKEATTTLFCASDAKAHDTEVHNVWATHACVPTDPNPQEVVLENVTENFNMWKNNMVEQMHEDIISLWDQSLKPCVKLTPLCVTLNCTDWKNATNTNSSSEGTMEGGEVKNCSFNITTNIGDKVQKEYALFYKLDVAPIEDDNSSYRLISCNTSVITQACPKISFEPIPIHYCAPAGFAILKCNNKTFNGKGPCTNVSTVQCTHGIRPVVSTQLLLNGSLAEGEVVIRSENFTNNAKTIIVHLNASVEINCTRPGNNTRRSIHIGPGRAFYTTGQIIGDIRQAHCNLSRAQWNDTLKQIVEKLQGQFRNKTIVFNQPSGGDPEIVMHSFNCGGEFFYCNSSQLFNSSWNVNGESNNTGNDTITLPCRIKQIINMWQEVGKAMYAPPIRGQISCSSNITGLLLTRDGGNNNETTETFRPGGGDMRDNWRSELYKYKVVKIEPLGIAPTRAKRRVVQREKRAVGIGAMFLGFLGAAGSTMGAASVTLTVQARLLLSGIVQQQNNLLRAIEAQQRMLQLTVWGIKQLQARVLAVERYLKDQQLLGIWGCSGKLTCTTAVPWNASWSNKSLNEIWDNMTWMEWEREIDNYTNLIYNLLEESQNQQEKNEKELLELDKWASLWNWFSITNWLWYIRIFIMIVGGLIGLRIIFTVLSIVNRVRQGYSPLSFQTRPPAPRGPDRPEGIEEEGGERDRDRSGRLVDGFLAIIWVDLRSLCLFSYHRLRDLLLIVTRIVGLLGRRGWEVLKYWWNLLQYWSQELRNSAVSLFNATAIAVAEGTDRIIEAVQRAFRAIIHIPTRIRQGLERALL
>B.ES.x.LMP0502.DQ141342
MRAKGIRRNYQHLWRWGTMLLGLLMICSAKDKLWVTVYYGVPVWKEATTTLFCAADAKAYDPEVHNVWATHACVPTDPNPQELVLGNVTENFNMWKNNMVEQMHEDIISLWDEGLKPCVKLTPLCVTLNCTDATNSNSTRNNSNMKMEVGEIKNCSFNITTHMGDKMQKEYAIFSKLDVVPIANASKSYRLISCNTSVTTQACPKVTFEPIPIHYCAPAGFAILKCNNKTFNGTGPCKNVSTVQCTHGIRPVISTQLLLNGSLAEEEVVIRSENFSDNAKTIIVQLKDPIEINCTRPNNNTRRSIHVGPGRALYTTD-IIGDIRKAHCNISREKWNNTLRQIVTKLREQLGQTTIVFKQSSGGDPEIVMHSFNCGGEFFYCNTTQLFNSTWPKNGTSELNTTDPFILPCKIKQIINMWQKVGKAMYAPPIRGQIRCSSNITGLLLPRDGGNNNNSPEIFRPGGGDMRDNWRSELYKYKVVKIQPLGVAPTKAKRRAVHRDKRAVGLGAVFLGFLGAAGSTMGAASLTLTVQARQLLSGIVQQQNNLLRAIEAQQHLLQLTVWGIKQLQARVLAVERYLRDQQLLGIWGCSGKLICTTAVPWNASWSNKTQDEIWNETTWMQWDKEVSNYTELIYSLIEKSQNQQEQNELDLLKLDEWASLWNWFDISKWLWYIRIFIMIVGGLVGLRIVFAVLSIVSRVRKGYSPLSFQTRLPTPRGPDRPGEIEEGGGEQDRDGSSRLVGGFLALFWDDLRSLCLFSYHRLTDLLLIVTRIVELLGRRGWEVLKYWWNLLQYWSQELKNSAISLLNATAIAVAEGTDRIIEILQRACRAILHIPRRIRQGLERILL
>B.ES.x.LMP0503.DQ141343
MKVKGIRKNYQHLWRWGIMLLGLLMICNAKEELWVTVYYGVPVWKEATTTLFCASDAKAYDTEVHNVWATHACVPTDPNPQEMKLGNVTENFNMWKNNMVEQMHEDIISLWDQSLKPCVKLTPLCVTLNCTNYWKNDTNTTNNGEIMEKGEMKNCSFNITTNMRDKMQKEYAVFYESDVEPMNNIYREYRLTSCNTSIITQACPKVSFEPIPIHYCAPAGFAILKCNDKKFNGTGPCKNVSTVQCTHGIRPIVSTQLLLNGSLAEE-VVIKSENITNNAKTIIVQLNETITINCTRPNNNTRRSIPIGPGRAFYATGDIIGDTRKAYCTINKTKWNNTLYQIATKLGEQFKDKIIVFNKSSGGDPEIVMHSFNCGGEFFYCDTSQLFNSTWNSSTLNNFTTNETFTLPCRIKQFINMWQEVGKAMYAPPIRGVINCLSNITGLLLTRDGGNNHSNQEIFRPAGGDMRDNWRGELYKYKVVRVEPLGIAPTKAKRRVVQREKRAVGLGALFLGFLGAAGSTMGAASMTLTVQARQLLSGIVQQQNNLLRAIEAQQHMLQLTVWGIKQLQARVLAVERFLQDQQLLGIWGCSGKLICTTTVPWNTTWSNKNLSQIWNNMTWMEWEKEIDNYTGLIYSLIEESQNQQEKNEQDLLALDKWASLWNWFSITKWLWYIKIFIMIVGGLVGLRIIFAVLSIVNRVRQGYSPLSFQTHLPARRGPDRPEGIEEEGGERDKDRSGLLVNGFLAIIWVDLRSLCLFSYHRLRDLLLIVTRIVELLGRRGWEALKYWWSLLQYWSQELKNSAVSLFNAIAIAVAEGTDRILEVLQRIGRAIRHIPTRIRQGLERALL
>B.ES.x.LMP0519.DQ141345
MKVKGIRKNYQHLWKWGIMLLGMLMICRAADKLWVTVYYGVPVWKEATTTLFCASDAKAYDTEVHNVWATHACVPTDPNPQEIELENVTEYFNMGKNNMVDQMHEDIISLWDQSLKPCAKLTPLCVTLNCTDYGRENCTSNNIQEGIERGEIKNCSFNVSTSGRDKVHKEYALFYNLDVVRIEEDTTSYRLTSCNTSVITQACPKVTFEPIPIHYCAPAGFAILKCKDKKFNGTGLCQNVSTVQCTRGIRPVVSTQLLLNGSLAEEEVVIRSVNFSDNAKTIIVQLNESVVINCTRPNNNTRKSIHIGLGRAFYATGQIIGDIRQAHCNISAGKWNNTLQQIVKKLREQFGNKTIAFNRSSGGDPEIVMHSVNCGGEFFYCNTTQLFNSTWEANGTWNGAKSGDIILPCRIKQIINMWQGVGKAMYAPPISGQIRCSSNITGLLLTRDGGSNETGTEIFRPGGGDMRDNWRSELYKYKVVKIEPLGIAPTKAKRRVVQREKRAAF-GAMFLGFLGAAGSTMGAASLTLTVQARQLLSGIVQQQNNLLRAIEAQQHLLQLTVWGIKQLQARVLAVERYLRDQQLLGIWGCSGKLICTTAVPWNASWSNKSLDEIWNNMTWIEWEREIDNYTDLIYSLIENSQNQQEKNEQELLELDKWASLWNWFDITNWLWYIKIFIMIVGGLIGLRIVFTVLSIVNRVRQGYSPLSFQTHRPTPRGPDRPEGIEEEGGERDRDRSGRLVDGFLTLIWVDLRSLCLFSYHHLRDLLLIVTRIVELLGRRGWELLKYWWNLLQYWIQELKNSAVSLLNFTAIAVAEGTDRVIEAIQGAFRAILHIPTRIRQGLERALL
>B.ES.x.LMP0608.DQ448819
MRVRGIKKNYLHLWTWGTMLIWLLMNCSAKDNLWVTVYYGVPVWKEANTTLFCASDAKAYDKEVHNVWATHACVPTDPNPQEVVLGNVTENFNMWKNDMVEQMHEDIISLWDQSLKPCVKLTPLCVTLNCTDVNITNTNNNGNWTMMERGEIKNCSFNITTNIGDKRQKERALFYNLDIVPIDN-SSNYRLLSCNTSVITQACPKITFEPIPIHYCAPAGFAILKCNDKKFNGTGPCTNVSTIQCTHGIRPVVSTQLLLNGSLAEEEIVIRSENITDNIKNIIVQLNTTIKINCTRPNNNTRKSIHIGPGSAFYATGDIIGDIRQAHCIINGTEWNNTLKQIVTKLREKLGNKTIVFNQSSGGDPEIVMHSFNCGGEFFYCNTTQLFNSTWYASNNTWKGITGNITLPCKIKQIINMWQEVGKAMYAPPIRGQIRCSSNITGLLLTRDGGQGNNDTEIFRPGGGNMRDNWRSELYKYKVVRIEPLGLAPTRAKRRVVQREKRAVGLGALFIGFLGAAGSTMGAASVTLTVQARQLLSGIVQQQNNLLMAIEAQQHMLKLTVWGIKQLQARILAVERYLQDQQLLGIWGCSGKLICTTAVPWNASWSNKSQDAIWNNMTWMEWEKEIDNYTGLIYTLIEKSQNQQEKNELELLQLDKWASLWTWFDITKWLWYIKIFIMIVGGLIGLRIVFTVLSIVNRVRKGYSPLSFQTHLPVPRGPDRPGGIEEEGGERDNARSGILVDGFLALFWVDLRNLCLFSYHRLRDLLLIVTRLVELLGRRGWEALKYLWNLLQYWSQELKNSAVSLLDAIAIAVAEGTDRVLEGLQRAFRAILNIPRRIRQGLERALL
>B.ES.x.MH01.EF531330
MRVKGIRKNYHHLWKWGTMLLWFLIICSTA-NLWVTVYYGVPVWKEATTTLFCASDAKAYDTEVHNVWATHACVPTDPNPQEIELKNVTEEFNMWKDNMVEQMHEDIISLWDQSLKPCVKLTPLCVTLNCTDANNTNTNN--AIVNETKGEIKNCSFNITTSVKDKVKKEYSLFYKLDVVPIEDNYSNYRLISCNTSVITQACPKISFEPIPIHYCTPAGFALLKCNDKKFNGTGKCNNVSTVQCTHGIKPVVSTQLLLNGSLAEGKVMIRSSNFTDNAKTIIVQLNESVVINCTRPNNNTRRGIHIGPGRAFYATG-IIGDIRQAHCNLSRADWNRTLELIVIKLREIEQNKTIVFKQSSGGDPEIVMHSFNCGGEFFYCNTSQLFNNTFNSTGPNNSTLNDTITLPCRIKQIINMWQEVGKAMYAPPISGQINCSSIITGLLLTRDGGEGNEGNETFRPGGGDMRDNWRSELYKYKVVQIEPVGVAPTKAKRRVVQREKRAVL-GAMFLGFLGATGSTMGAASMALTVQARQLLSGIVQQQNNLLKAIEAQQHLLQLTVWGIKQLQARVLAVERYLKDQQLLGIWGCSGKLICTTAVPWNASWSNKSLDDIWNNMTWKDWEREIDNYTGKIYTLLEEAQNQQEKNEQDLLEWDKWASLWNWFDITKWLWYIKIFIMIVGGLIGLRIVFTVLSIVNRVRQGYSPLSFQTRLPAPRGPDRPEGIEEEGGERDRDRSGRLVGGFLALFWDDLWSLWIFSYHRLRDLLLIVTRIVELLGRRGWEILKYWWNLLQYWSQELKNSAVSLFNAIAIAVAEGTDRVIGVLQRAYRAILHIPRRIRQGLERILL
>B.ES.x.MH02.EF531331
MRVMGIRKNYQHLWEWGTMLLGMLMICNVAGNLWVTVYYGVPVWKEATTTLFCASDAKAYDTEKHNVWATHACVPTDPSPQEVVLANVTENFDVWNNDMVEQMHEDIISLWDQSLKPCVKLTPLCVTLNCTNVTTTNTNSPAPTTSSIKDEIKNCSFNTTTSISDKWQKAYALFYKLDVEPIGNDDTSYRLISCNTSVITQACPKVTFEPIPIHFCAPAGFAILKCNNKTFQGQGPCKNVSTVQCTHGIKPVVSTQLLLNGSLAEEEIVIRSANFTDNAKVIIVQLKEFVEINCTRPNNNTKRSIHIGPGSALYTRR-IIGNIRQAYCTINGTKWNNTLRQVAIKLKEQFKNKTIVFNHSSGGDPEIVMHSFNCGGEFFYCNTTQLFNSTWNITNLFNSTRNGTIIHPCRIKQIINMWQKVGKAMYAPPIEGIIRCESKITGMILTRDGGLGRNETEIFRPGGGDMRDNWRSELYKYKVVKIEPLGIAPSKAKRRVVQREKRAIGFGAMFLGFLGAAGSTMGAASLTLTVQARQLLSGIVQQQNNLLRAIEAQHHLLQLTVWGIKQLQARVLAVERYLKDQQLLGIWGCSGKLICTTTVPWNTSWSNRSLEHIWNNMTWMEWEKEIDNYTDLIYNLIEKSQNQQEKNEQDLLALDTWASLWNWFDISKWLWYIKIFIMIVGGLIGLRIIFAVLSIVNRVRRGYSPLSFQTRHPGPRGPDRPEGTEEEGGERDNDRSGPLVDGFLAIIWVDLRSLCLFSYHRLRDLLLIVTRIVELLGRRGWEALKYWWSLLQYWSQELKNSAVSLFNATAIAVAEGTDRIIEALQRAYRAILHIPRRIRQGLERILL
>B.ES.x.MH04.EF531333
MRVKGIRKNYQHLWRWGTMFLWLLMICSATEQLWVTVYYGVPVWKEATTTLFCASDARAYDTEVHNVWATHACVPTDPNPQEVVLGNVTENFNMWKNNMVEQMQEDIISLWDQSLKPCVKLTPLCVTLHCSDVNTTDVNTTNSGERMEMGEIKNCSFNITTNIRDKVQKEYALFYKLDVVPIDNNSNNYGLISCNTSVITQACPKVTFDPLPIHYCAPAGFAILKCNEKTFNGTGPCKNVSTVQCTHGIRPVVSTQLLLNGSLAEKEVVIRSENITNNAKTIIVQLNESIQIECTRPNNNTRKGIHMGPGRAFYATGDIIGNIRQAHCNINKAQWHAALKRVAAKLREKFENKTIIFNQSSGGDPEIVMHSFNCRGEFFYCNTTQLFTWIVDGNGNISSIANKNITLPCRIKQIVNMWQEVGKAMYAPPIRGQIRCLSNITGLLITRDGGSNNSANETFRPGGGDMRDNWRSELYKYKVVKIEPLGVAPTKAKRRVVQREKRAVGIGAVFLGFLGAAGSTMGAASMTLTVQARQLLSGIVQQQDNLLRAIEAQQHLLQLTVWGIKQLQVRILAVESYLRDQQLLGIWGCSGKLICTTAVPWNTSWNNRSLKYIWDNMTWMEWEREIGNYTGLIYNLIEESQNQQEKNELELLELDKWASLWNWFDITKWLWYIKIFIMIVGGLVGLRIVFTVLSIVNRVRQGYSPLSFQTRLPAPRGPDRPEGIEEEGGEQGRDRSGLLVGGFFALFWDDLRSLCLFSYLRLRDLLLIIARIVELLGRRGWEALKYWWNLLQYWSQELKNSAVSLLNAIAIAVAEGTDRVIEIVQRACRAILNIPRRIRQGLERILL
>B.ES.x.P2317_2.JX422195
MRVKETRKNWQHWGKWGILLLGMLMIYSVAGNLWVTVYYGVPVWKEATTTLFCASDAKAYDTEVHNVWATHACVPTDPSPQEILMENVTENFNMWKNNMVEQMHEDVIGLWDQSLKPCVKLTPLCVTLNCTDVKRNCTDVTTVNNNTEEVEIKNCTFNITTGGIDKIQKEYAMFYKYDIVPINNSYNSYRLISCNTSVITQACPKISFEPIPIHYCAPAGFAILKCNNKKFNGTGPCKNVSTVQCTHGIRPVVSTQLLLNGSLAEEEVVIRSANFTDNTKIIIVQLNESVVINCTRPNNNTRRSIHIGPGRAFYTTGSIIGDIRQAYCNLSRPQWNKTLEKIKAKLEEQF-NKTITFNHSSGGDPEIVMHSFNCGGEFFYCNTTQLFNTALL-NSS----NETNLTLPCRIKQIVNMWQEVGRAMYAPPRQGIIRCSSNITGLILTRDGGVTNGETETFRPGGGDMRDNWRSELYKYKVVKIEPLGIAPTKARRRVVQREKRAA-LGAMFLGFLGAAGSTMGAVSLTLTVQARMLLSGIVQQQNNLLRAIEAQQHMLQLTVWGIKQLQARLLAVERYLGDQQLLGIWGCSGKLICTTNVPWNASWSNKSEDDIWKNMTWMEWEKEIDNHTQSIYRLLEESQLQQERNEQDLLQLDQWASLWNWFSITKWLWYIKIFIMIVGGLIGLRIVFTVFTIVNRVRQGYSPLSFQTPHPAQRGPERPEGIEEEGGERNRDRSEQLVNGFLALFWSDLRSLFLFSYHRLRDLISIVTRIVELLGRRGWEALKYLWNILQYWSQELKNSAVSLLNFIAIAVAEGTDRVIEVLQRICRAILHIPRRIRQGLERALL
>B.FR.00.309_L_1.AY535455
MRVKGIRKNFQGHLWKGIMLLGILMICSATEKLWVTVYYGVPVWKEADTTLFCASDAKAYDTEVHNVWATHACVPTDPNPREIELKNVTEEFNMWKNNMVEQMHEDIISLWDQSLKPCVKLTPLCVTLNCTDVTANSTNTTIDEGRMEQGEIKNCSFNITTNIRDRIQEVYALFYKLDVVPIGDNNTSYRLISCNTSVITQACPKVTFEPIPIHYCAPAGFAILKCRDNKFNGKGQCNNVSTVQCTHGIRPVISTQLLLNGSLAEEEIVIRSDNFTDNAKTIIVQLNKSVEINCTRPNNNTRRGIHLGPGRAFYATGDIIGDIRQAHCNVSRATWEETLGQIASKLREQFKNKTIVFNQSSGGDPEVVMHSVNCGGEFFYCNTTQLFNSTWKNNTTSPNKGNGTITLPCRIKQIINMWQEVGKAMYAPPIAGQIRCVSNITGLLLTRDGGGGGNGTEIFRPGGGDMRDNWRSELYKYKVVKIEPLGVAPTKAKRRVVQREKRAVGIGALLFGFLGAAGSTMGAASMTLTVQARLLLSGIVQQQNNLLRAIEAQQHLLQLTVWGIKQLQARILAVERYLKDQQLLGIWGCSGKLICTTAVPWNASWSNKSLDQIWHNMTWIQWEREIDNYTSIIYSLIEESQSQQEKNEQELLELDKWASLWNWFDITNWLWYIKIFIMIVGGLVGLRIVFTVLSVVNRVRQGYSPLSFQTRLPAQRGPDRPEGIEGEGGERDRDRSERIVDGFLALIWADLRSLCLCSYHRLRDLLLIVTRIVELLGRRGWEILKYWGNILQYWGQELKNSAVSLLNATAIAVAEGTDRVIEILQIVCRAICHIPRRIRQGLERALL
>B.FR.05.DEMB05FR001.JX140652
MRVRGIRKNYQHLWTWGIMLFGMLMICSAVNNLWVTVYYGVPVWKEANPTLFCASDAKAYDTEAHNVWATHACVPTDPNPQEIMLKNVSENFNMWKNNMVEQMHEDIISLWDQSLKPCVKLTPLCVTLNCTVATNSSGTNT---AGSKIEGVKNCSFNVTTNIRDKMQKAYALFYDLDIVPIDNDNSSYRLIHCNTSVITQACPKITFEPIPIHYCAPAGFAILKCNDKKFNGTGRCENVSTVQCTHGIRPVVSTQLLLNGTLAEEDIVIRSENITDNTKTIIVQLKEPVEIKCTRPSNNTRKSIHIGPGRAFYATGEIIGNIRQAHCNISKGKWEKTLEKIANKLREQFKNTTIVFNQSAGGDPEIVMHSFNCGGEFFYCNSTQLFNSTWLFNSTGNDTENGTITLQCRIKQIINMWQEVGKAMYAPPIRGNIRCSSNITGLLLTRDGGSHENNTEVFRPGGGNMRDNWRSELYKYKVIEIEPLGIAPTKAKRRVVQREKRAA-LGAVFLGFLGAAGSTMGAASMTLTVQARQLLSGIVQQQNNLLRAIEAQQHLLQLTVWGIKQLQARVLAVERYLKDQQLLGIWGCSGKLICTTTVPWNSSWSNKSLNDIWDNMTWMEWEREINNYTDLIYSLIEKSQNQQEQNEQELLALDKWASLWSWFDITNWLWYIKIFIIIVGGLIGLRIVCTVLSVVNRVRQGYSPLSFQTHLPTPRGPDRPEGIAEEGGERDRDTSGRLVTGFSALIWEDLRSLCLFSYHRLRDLLLIAARIVELLGRRGWEVLKYWWNLLQYWRQELKKSAVSLLNATAIVVAEGTDRIIEALQRAGRAILHIPRRIRQGLERALL
>B.FR.08.DEMB08FR002.JX140654
MKVKETMRNYQHLWKWGIMLLGMLMICSAADQWWVTVYYGVPVWKEANPTLFCASDAKTYKTEAHNVWATHACVPTDPNPQEKVLENVTEEFNMWKNNMVEQMHEDIISLWDESLKPCVKLTPLCVTLNCTDVSMNETNSKYSGEKMEDGEMKNCSFNVTTILRDKMQTEFALFYRLDVVPLDNSSTSYRLINCNSSTITQACPKISFEPIPIHYCAPAGFAILKCNDKGFNGTGTCRNVSTVQCTHGIKPVVSTQLLLNGSLAEEEVVIRSSNFSDNAKTIIVQLNETVAINCTRPGNNTRRSITMGPGKVFYTNE-IIGNIRRAYCTINETKWNSTLQKIAAKLGEQFNKTEIVFTHSSGGDPEVVMHSFNCGGEFFYCNTTPLFNSAWNRNKSKDTWGNNTIILQCKIKQIINMWQRVGKAMYAPPIRGQINCLSNITGLLLTRDGGNISSTNETFRPGGGDMRDNWRSELYKYKVVQIEPLGLAPTKAKRRVVQREKRAVGLGAMFLGFLGAAGSTMGAASITLTAQARQLLSGIVQQQNNLLKAIDAQQHMLQLTVWGIKQLQARVLAVERYLRDQQLLGIWGCSGRLICTTAVPWNNSWSNRSVDQIWDNMTWMQWEREIDNYTGVIYRLLEESQNQQEKNEQELLELDKWASLWNWFDITRWLWYIKIFIMIVGGLIGLRIVFAVISVVNRVRQGYSPLSFQTRFPTPRGPDRPEGIEEEGGDRDRGTSIRLVDGFLAIFWDDLRSLCLFSYHRLRDLLLIAARILGLLGRRGWEILKYWWNLLQYWIQELKNSAVSLLNATAIAVGEGTDRVIEVVQGAGRAILHIPRRIRQGLERLLL
>B.FR.09.DEMB09FR001.KF716494
MKVRVTRKNCQHLWRGGMMLLGMLMICSAAPDLWVTVHYGVPVWKEATTTLFCASDAKAYDTEVHNVWATHACVPTDPNPQEVVI-NVTEDFNAWKNDMVEQMHEDIISLWDQSLKPCVKLTPLCVTLNCSHALNINNSHATNSTWELQNEVANCSFNATTIIRDKFKKEYALFYRLDIVPIDDNNTTYRLINCNTSVITQACPKITFDPIPIHYCAPAGFAILKCNDKKFSGKGPCKNVSTVQCTHGIRPVVSTQLLLNGSLAEE-VVIRSDNFTDNAKNIIVQLNETVEITCIRPNNNTRKGIHIGPGRVFYATGDIIGDIRQAHCNISREKWKKTLQKVVEKLGEQFKKTNIAFKPSSGGDPEIVMHSFNCRGEFFYCNTTELFNSTWKIENNTGNIRNDTIILPCRIKQIINLWQEVGKAMYAPPIEGLINCTSNITGLILTRDGGNNNSETEIFRPGGGNMRDNWRSELYKYKVVQIEPIGLAPTKAKRRVVQREKRALGIGAVFLGFLGAAGSTMGAASLTLTVQARQLLSGIVQQQSNLLRAIEAQQHMLQLTVWGIKQLQARVLAVERYLRDQQLLGIWGCSGKLICTTAVPWNTSWSNKNLSQIWDNMTWMQWEREIDNYTEIIYNLLEESQNQQEKNEQELLELDKWANLWTWFSITNWLWYIKIFIMIVGGLIGLRIVFAVLSIVNRVRKGYSPLSFQTLLPAPRGPDRPDGTEEEGGERDRGTSRRLVNGFLALIWDDLRSLCLFSYHRLRDLLLIVTRIVELLGRRGWEILKYWWNLLQYWSQELKSSAISLFDAIAVAVAEGTDRVIEVVQRICRAILHIPVRIRQGLERALI
>B.FR.09.DEMB09FR002.KF716495
MKVKEIRKNYQHLWRWGMMLLGRLMICSATEQLWVTVYYGVPVWKDAITTLFCASDAKAYGTEAHNIWATHACVPTDPDPQEVVLGNVTEDFNMWKNNMVEQMHEDIISLWDQSLKPCVKLTPLCVTLNCTDCNAHNSSLSDSVEASDGVKMKNCSFNITTSIKDKIKKEHALFYSLDVVPIEGDNSSYRLISCNTSVITQACPKISFEPIPIHYCAPAGFAILKCNSKTFNGTGPCTNVSTVQCTHGIRPVVSTQLLLNGSLAEEEIVIRSENFTDNAKNIIVQLNKSVEIKCTRPSNNTMKSIHIGPGRAFYTTEQVIGDIRKAHCNINGTVWKDTLEQLVTKLKEQFGNKTIVFQPSSGGDLEIVTHSFNCGGEFFYCNTTQLFNSTWNATSESSD-LNDTITLPCRIKQIINMWQKVGKAMYAPPIKGLINCTSNITGLLLTRDGGNKVNNHETFRPGGGNMKDNWRSELYKYKIVKIEPLGVAPTKAKRRVVQREKRAVGIGAMFLGFLGAAGSTMGAASVTLTVQARKLLSGIVQQQNNLLRAVEAQQRMLQLTVWGIKQLQARVLAVERYLRDQQLLGIWGCSGKLICTTTVPWNTSWSNKSLEDIWENMTWMQWEKQIDNYTDIIYGLLEKSQNQQEKNEQELLELDKWASLWNWFDISNWLWYIKIFIMIVGGLIGLRIIFTVLSIVNRVRQGYSPISFQTRFPAPKGPDRPEGIEEEDGERDRGRSGILASGFLTLFWDDLRNLCLFCYHRLRDLILIATRVLELLGRRGWEALKYWGNLLQYWSQELKNSAVNLLNATAIAVAEGTDRIIEAIQRIGTAILHIPRRIRQGAERALI
>B.FR.92.PHI120.AF041125
MRVKGIRRNYQHLWRWGIMLLGILMICSAAENLWVTVYYGVPVWKEATTTLFCASDAKAYDTEVHNVWATHACVPTDPNPQEIVLENVTENFNMWENDMVEQMHEDIISLWDQSLKPCVKLTPLCVTLNCTDLNVTDTTNSVVVEEEMKGEIKNCSFNTTTRIKDKGQKEYALFYKLDVVPIGNTNTSYRLISCNTSVITQACPKVSFEPIPIHYCAPAGYAILKCKDKKFNGTGPCTNVSTVQCTHGIRPVVSTQLLLNGSLAEEEVVIRSTNFTDNTKNIIVQLNESIEINCTRPNNNTRKSIHMGPGKAFYTTGEIIGDIRQAHCNLSEAKWNNTLGQIVAKLKEQYKNKTIAFRPSSGGDPEVVTHSFNCGGEFFYCNSTKLFNSTWSANGTVMPNGNGTIMLTCRIKQIVNRWQEVGKAMYAPPIRGQIRCSSNITGLILTRGGGDKENTTETFRPGGGNMRDNWRSELYKYKVVKLEPLGIAPTKAKRRVVQREKRAVGIGALFLGFLGAAGSTMGAASLTLTVQARLLLSGIVQQQNNLLRAIEAQQHLLQLTVWGIKQLQARVLAVERYLKDQQLLGIWGCSGKLICTTAVPWNASWSNKSLEEIWNNMTWMEWEREIDNYTSLIYTLIEESQTQQEKNELELLKLDEWASLWNWFDITKWLWYIKIFIMIVGGLVGLRIVFAVLSIMNRVRQGYSPLSFQTRLPARRGPDRPEGIEEEGGERDRGRSVRLVDGFLALIWDDLRSLCLFSYHRLRDLLLIVTRTVELLGRWGWEALKYLWNLLQYWIQELKNSAVSLLNATAIAVAEGTDRVIEVLQRICRAFLHVPRRIRQGLERLLL
>B.FR.93.159_10.AY535471
MRVKGIRRNYQPLWRWGIMLLGLLMICNATEKLWVTVYYGVPVWKEATTTLFCASDAKAYNTEAHNVWATHACVPTDPNPQEVVLENVTENFNMWKNNMAEQMHEDIISLWDQSLKPCVKLTPLCVTLHCTDLGNAT-------NTMEKGEIKNCSFNYTTTIRDKVQKAYALFYKLDVVQMDEDNTSYRLISCNTSVITQACPKISFEPIPIHYCAPAGFAILKCNNKTFNGTGPCTNVSTVQCTHGIRPVVSTQLLLNGSLAEEEEVIRSENFTDNTKTIVVQLKEAVEINCTRPNNNTRKGIHIGPGSAFYTTGEIIGDIRQAHCNLSRAKWNDTLNQIVIKLREQFRNKTIVFNHSSGGDPEIVMHSFNCGGEFFYCNTTQLFNSTWNANHIRNVTGNDTLILPCRIKQIINMWQEVGKAMYAPPVRGQIRCSSNITGLLLTRDGGNNGNGTEIFRPGGGDMRNNWRSELYKYKVVKIEPLGVPPTKARRRVVQREKRAVTLGAMFLGFLGAAGSTMGAASMTLTVQARQLLSGIVQQQSNLLRAIEAQQHLLQLTVWGIKQLQARILAIERYLKDQQLLGIWGCSGKLICTTTVPWNASWSNKSQDEIWKNMTWMEWDREINNYTNLIYNLIEQSQTQQEKNEQELLELDKWASLWNWFDITNWLWYIKIFIMIVGGLVGLRIVFTVLSIVNRVRKGYSPLSFQTHLPAQRGPDRPEGIEEEGGERDRDRSGPLVDGFLAIFWVDLRSLFLFSYRHLRDLLLIVARIVELLGRRGWELLKYWWNLLQYWSQELKNSAVSLLNATAIAVAEGTDWVIEISQRAFRAVLNIPVRIRQGLERALL
>B.FR.93.PHI146.AF041127
MKAKGIRKNYQHLWRGGIMLLGMLMICSATERLWVTVYYGVPVWKEASTTLFCASDAKAYDTEVHNVWATHACVPTDPNPQEVVMENVTEDFNMWKNSMVEQMHEDIISLWDQSLKPCVKLTPLCVTLNCTNLTPHNVTSNTNVTNSMREEMTNCSFKITTSIKDKMQKEYALFYKLDVVPIDNDNTSYRLINCNTSVITQACPKVSFEPIPIHYCAPAGFAILKCNDKKFNGTGPCTNVSTVQCTHGIRPVVSTQLLLNGSLAEEEVIIRSSNFTDNAKTIIVQLNESVVINCTRPNNNTRKSINIGPGRAFYTTGDIIGDIRQAHCNLSRADWNNTLKQVVKKLREQFGNKTIIFKPSSGGDPEIVMHSFNCGGEFFYCNTTGLFNSTWNANSTGND-IKEHIILPCRIKQIINMWQEVGKAMYAPPSRGKIKCSSNITGLLLTRDGGNNNT-NETFRPGGGDIRDNWRSELYKYKIVKIEPLGVAPTRAKRRVVQREKRAVTMGALFLGFLGTAGSTMGAASMMLTVQARQLLSGIVQQQSNLLRAIEAQQHLLQLTVWGIKQLQARVLAVERYLKDQQLLGIWGCSGKLICTTTVPWNASWSNKTMDQIWDNMTWMEWEREISNYTRTIYTLIEESQNQQEKNELELLELDKWASLWNWFDISNWLWYIKIFIMIVGGLIGLRIVFTVLSIVNRVRQGYSPLSLQTHLPVPRGPDRPGEIGEEGGERDRDTSVRLVNGFLALCWDDLRNLCLFGYHRLRDLLLIVARIVELLGRRGWEVLKYWWNLLPYRSQELKNSAVSLFNTIAIAVAEGTDRVIEVVQRACGAIRHIPRRVRQGLERALL
>B.FR.93.PIH155.AF041130
MRVKEIRKNYQRLWRGGTLLLGMLMICSATEKLWVTVYYGVPVWKEATTTLFCASDAKAYDTEVHNVWATHACVPTDPNSQEVRLENVTEDFNMWKNNMVEQMHEDIISLWDESLKPCVKLTPLCVTLNCTNLENATNINSSSGEQLREGEMKNCSFNVTTSIKNKQQKEYALFYKLDVTPIDNDNTSYMLINCNTSAITQACPKVSFEPIPIHYCAPAGFAILKCKDKKFNGTGPCKNVSTVQCTHGIRPVVSTQLLLNGSLAEEEVVIRSENLTDNAKTIIVQLNETVEINCTRPNNNTRKSIHIGPGQAFYATGEIIGDIRQAHCNVSRAKWTNTLKQIVTKLREQFGNTKIVFNQSTGGDPEIVMHSFNCGGEFFYCNTTQLFNSTWLVNSTGDDTTTTNITLPCRIKQIINMWQKVGKAMYAPPIRGQIRCLSNITGILLTRDGGNNTNGTEIFRPGGGDMRDNWRSELYKYKVVKIEPLGIAPTKAKRRVVQREKRAVGLGAMFLGFLGAAGSTMGAASLTLTVQARQLLSGIVQQQNNLLRAIEAQQHLLQLTVWGIKQLQARILAVERYLQDQQLLGIWGCSGKRICTTAVPWNASWSNKSLSQIWDNMTWMEWEKEIDNYTGLIYTLIEESQIQQEKNEQDLLELDRWASLWNWFSITNWLWYIKIFIMIVGGLVGLRIIFTVLSIVNRVRQGYSPLSFQTRLPTQRGPDRPEGIEGEGGETDRDRSSGLATGFLTLIWVDLRSLCIFSYHRLRDLLLIVTRIVELLGRRGWETLKYWWNLLQYWSQELKNSAVSLLNATAIAVAEGTDRVIEVAQRVFRTILHIPVRIRQGLERALL
>B.FR.93.PIH160.AF041131
MRVKETKKSYQHLWKWGTMLLGMLMICSAVEQLWVTVYYGVPVWKEATTTLFCASNAKAYDTEVHNVWATHACVPTDPNPQEVALENVTEEFNVWKNNMVEQMHEDIISLWDQSLKPCVKLTPLCVTLNCTDYVGNTNTTNNTTNATERGEIKKCSFNTTTSVRDKVQKEEALFYKLDVIQIGN-STKYRMINCNTSVITQACPKVSFEPIPIHFCAPAGFAILKCNNKTFNGKGPCTNVSTVQCTHGIRPVVSTQLLLNGSLAEEEIVIRSDNITDNTKTIIVQLNKSVEINCTRPNNNTRKSISIGPGRAFYATGDIIGNIRQAYCNISGATWNNTLRLIAKKLREQFVNKTIVFNQSSGGDPEIVMLTFNCGGEFFYCNTTRLFNSTWNASNIEENSEGNITTIPCRIKQIINMWQEVGKAMYAPPIRGQIRCSSNITGLLLIRDGGNDNNDTEIFRPGGGDMRDNWRSELYKYKVVKIEPLGIAPTKAKRRVVQREKRAVGLGAMFLGFLGAAGSTMGAASMTLTVQARQLLSGIVQQQSNLLRAIEAQQHLLQLTVWGIKQLQARVLAVERYLQDQRLLGIWGCSGKLICTTTVPWNTSWSNKSLNQIWNNMTWMQWEREIDNYTSEIYYLLEKSQNQQEENEKELLELDKWASLWNWFDITNWLWYIRLFIMIVGGLVGLRIVFAVLSIVNRVRQGYSPLSFQTLLPAPRGPDRPEGIEEEGGERDRGRSNRSAAGFLVLFWDDLRSLCLFSYHRLRDLLLIAARIVEILGRRGWGILKYWWNLLQYWSQELQKSAVSLLNATAIAVAEGTDRVIEVVQRAGRATLHIPTRVRQGLERALL
>B.FR.95.PIH373.AF041134
MRVKEIRRNYQNLWTWGILLLGILMICNAAEKLWVTVYYGVPVWKEADTTLFCASDAKAYDTEVHNVWATHACVPTDPNPQEVALGNVTENFNMWKNNMVEQMQEDIISLWDQSLKPCVKLTPLCVTLNCTDYVTNTTSGNGSGGMMERGEIKNCSFKITTSIRDKVQKEYAYFYSLDVIAIDN--TSYRLRSCNTSVITQACPKISFEPIPIHYCAPAGFAILKCRDKKFNGTGPCTNVSTVQCTHGIKPVVSTQLLLNGSLAEEEVVIRSKNFSDNTKIIIVQLNETVEINCTRPNNNTRKGIHIGPGRAFYATGEIIGDIRQAHCNISQAKWNNTLKQIAIKLKEQKQNKTIVFNRSSGGDPEIVMHSFNCGGEFFYCNTTQLFDSIWNDTEGSYNTGNDTITLPCRIKQIINLWQEVGKAMYAPPIRGQIRCSSNITGLLLTRDGGNESEATEIFRPGGGDMRDNWRSELYKYKIVKIEPLGVAPTKAKRRVVQREKRAVGLGALFLGFLGAAGSTMGAASITLTVQARQLLSGIVQQQNNLLRAIEAQQHLLQLTVWGIKQLQARVLAVERYLKDQQLLGIWGCSGKLICTTNVPWNTSWSNKSLDQIWDNMTWMEWEREIDNYTGLIYNLIEKSQNQQEKNEQELLELDKWTSLWSWFDITNWLWYIRIFIMIVGGLVGLRIIFMVFAVVKRVRQGYSPLSFQTRLPAQRGPDRPEGIDEEGGERDRDRSGHLVDGLLTVIWIDLRSLCLFSYHRLRDLLSIVTRIVELLGRRGWEILKYWWNLLQYWSQELKNSAVSLFNAIAIAVAEGTDRVIEVIQRTFRAILHIPTRIRQGFERALL
>B.FR.95.PIH374.AF041133
MRAKGMRKNYQHLWRWGMMLLGILMICNAKEQLWVTVYYGVPVWKEATTTLFCASDAKAYDTEVHNVWATHACVPTDPNPQEVALENVTENFNMWKNNMVEQMHEDIISLWDQSLKPCVKLTPLCVTLNCTDLRNASITTNATNITSTNSEMKNCSFNITTNIRDKMQKEYALFYKLDIVQIGNKSDSYRLISCNTSVITQACPKVTFEPIPIHYCAPAGFAILKCNDKMFNGTGPCKNVSTVQCTHGIRPVVSTQLLLNGSLAEKEVVIRSANFSDNTKTIIVQLNETVQIHCTRPNNNTRKSIHIGPGRAFYATGQIIGDIRQAHCNLTRANWTNTLKQIVEKLREQYENKTIVFNHSSGGDPEIVMHSFNCGGEFFYCDSTQLFNSTWSINSTWNSTITDNITLPCRIKQIINMWQEVGKAMYAPPIRGQIRCSSNITGLLLTRDGSGTNEGTETFRPGGGDMRDNWRSELYKYKVVKIEPLGVAPTKAKRRVVQKEKRAVGIGAVFLGFLGAAGSTMGAASLTLTVQARLLLSGIVQQQNNLLRAIEAQQHLLQLTVWGIKQLQARVLAVERYLKDQQLLGIWGCSGKLICTTAVPWNASWSNKSRDEIWDNMTWMQWEREISNYTELIYSLIEESQNQQEKNEQELLELDKWANLWTWFDITQWLWYIKIFIMIVGGLIGLRIVFIVLSVVNRVRQGYSPLSLQTHLPAPRGPDRPEGIEEEGGGRDGDRSGRLVDGFLAIFWVDLRSLCLFSYHRLRDLLLIVTRIVELLGRRGWEALKYLWNLLQYWSQELKNSAVSLLNATAIAVAEGTDRVIEVIQRTFRAIIHIPTRIRQGLERALL
>B.FR.99.P3_1.KF695111
MRAKGK---YQHLWRWGTMLLGMLMICSATEKLWVTVYYGVPVWREATTTLFCASDAKAYDTEAHNVWATHACVPTDPSPQEIALENVTEDFNMWKNNMVEQMHEDIISLWDQSLKPCVKLTPLCVTLNCTDLETKNITDKSSWARIEKGEIKNCSFNVDTDMGAKVQIHSAVFNKLDVVLIGNTIAYYRLISCNTSKITQACPKISFEPIPIHYCAPAGFAILKCREEDFNGTGRCKNVSTVQCTHGIRPVVSTQLLLNGSLAEKEVVIKSENFATSVKNIIVQLNGSVKISCIRPNNNTRKSMTLGPGKVFYTTG-VTGDIRKAHCNISRKDWNKTLERIAIKLGKQFENTTIIFQPSAGGDPEIEMHSFNCGGEFFYCNSTKLFNRTWS-NGTWDDAVNGTIILPCRIKQIINMWQKVGKAMYAPPIRGIINCTSNITGLILTRDGGVNNT-NETFRPGGGDMRDNWRSELYRYKVVEIEPLGVAPTKAKRRVVQREKRAVPLGAMFLGFLGAAGSTMGAASIALTAQARQLLSGIVQQQNNLLRAIEAQQHLLQLTVWGIKQLQARVLAVERFLMDQQLLGIWGCSGKLICTTAVPWNISWSNIPLEDIWGNMTWMQWEKGIRNHTKYIYSLLEESQNQQDKNEQELLELDRWANLWNWFNITNWLWYIKIFIMVVGGLIGLRIVFAVLSIVNRVRQGYSPLSFQTLLPTPRGPDRPEGIEEEGGDRDRGRSTRLVNGSLALIWDDLRSLCLFSYHRLRDLLLIVTRIVELLGRRGWEALKYWWNLLQYWSQELKNSAVSLLNATAIAVAEGTDRVIEVVQGACRAIRHIPRRIRQGLERILL
>B.FR.x.1058.KC699010
MRVMEIKQNYQHLWRWGTMLLGILMICSAVEQLWVTVYYGVPVWKEADTTLFCASDAKAYDTEVHNVWATHACVPTDPNPQEVVLENVTEKFNMWKNNMVEQMQEDIINLWDQSLKPCVKLTPLCVTLNCTDLENATNTNSSSGTGMERGEIKNCSFNISTMIRDKVQREYALFYNLDVVQIDNNSTNYRLISCNTSVITQACPKVTFEPIPIHYCTPAGFAIIKCNDKKFNGTGPCTNVSTIQCTHGIRPVVSTQLLLNGSLAEEEVVIRSENFTNNAKIIIVQLNESVEINCTRPNNNTRKSIHIGPGRAFYATGKIIGDIRQAHCNLSSTKWNRTLKKIAVKLREQFENKTIVFNKSSGGDPEIVMHSFNCGGEFFYCNTTQLFNSTWNSTRIENDTTERTITLPCRIRQIINRWQEVGKAMYAPPISGQIRCSSNITGLLLTRDGGNDKKTTEVFRPGGGDMKDNWRSELYKYKVVKIEPLGVAPTKAKRRVVQREKRAVGLGAVFLGFLGAAGSTMGAASMTLTVQARLLLSGIVQQQNNLLRAIEAQQHLLQLTVWGIKQLQARVLAMERYLKDQQLLGIWGCSGKLICTTNVPWNTSWSNKSLEKIWNNMTWMEWDREINNYTNLIYTLIEESQNQQEKNEQELLALDQWASLWNWFDISNWLWYIKIFIMIVGGLVGLRIVFAVLSIVNRVRQGYSPLSLQTRLPVPRGPDRPGGIEEEGGERDRDRSGPLVDGFLALIWVDLRSLCLFSYHRLRDLLLIVTRIVELLGRRGWEILKYWWNLLQYWSQELKNSAVSLFNAIAIAVAEGTDRVIEVLQRAYRAILHIPRRIRQGLERALL
>B.FR.x.1197.KC699007
MRVTEIRRNYQHWWKWGTMLLGILMICNAADKLWVTVYYGVPVWKEATTTLFCASDAKAYDTEVHNVWATHACVPTDPNPQEVVLGNVTENFNMWKNNMVEQMHEDIISLWDQSLKPCVKLTPLCVTLNCTDYLKNATNTTSSGGMKEEGEIKNCSFNITTSIRDKLQKEYALFYKLDVIPIDTDNTSYRLISCNTSVITQACPKVSFEPIPIHYCAPAGFAILKCNDKKFNGTGPCTNVSTVQCTHGIRPVVSTQLLLNGSLAEKEVVIRSANFTNNAKIIIVQLNESVEINCTRPNNNTRKSINIGPGRAFHTTGAIIGDIRQAHCNISRAKWNDTLKKIVIKLREQFRNKTIVFNQSSGGDPEIVMHSFNCGGEFFYCNSTQLFNSTWS-EGSNNTEGNDTITLPCRIKQIINMWQNVGKAMYAPPISGQIRCSSNITGLILTRDGGNNPNGTEIFRPGGGDMRDNWRSELYKYKVVKIEPLGVAPTKAKRRVVQREKRAAGLGAVFLGFLGAAGSTMGAASITLTVQARRLLSGIVQQQNNLLRAIEAQHHLLQLTVWGIKQLQARVLAVERYLKDQQLLGIWGCSGKLICTTAVPWNGNWSNKSLDQIWNNMTWMEWEREINNYTDIIYTLIEESQNQQEKNEKELLELDKWASLWNWFDITKWLWYIKIFIMIVGGLVGLRIVFAVLSIVNRVRQGYSPLSLQTRLPAPRGPDRPEGIEEEGGERDRDRSEQLVNGLLALIWVDLRSLCLFSYHRLRDLLLIVTRIVELLGRRGWEVLKYWWNLLQYWSQELKSSAVNLLNTTAIAVAEGTDRVIEALQRACRAILHIPVRIRQGLERALL
>B.FR.x.130203.KC699014
MRAKETRKNYQHLWRWGIMLLGMLMICSAKEQLWVTVYYGVPVWKEATTTLFCASDAKAYDTEVHNVWATHACVPTDPNPQEVVLENVTENFNMWKNDMVEQMHEDIISLWDQSLKPCVKLTPLCVTLHCTDYNGTKAGNASSIEKMDKGEIQNCSFNVTTGIRDKKKQEYALFYRIDVIPIDENTTSYRLINCNTSVITQACPKISFEPIPIHYCAPAGFAILKCNDKKFNGTGPCKNVSTVQCTHGIRPVVSTQLLLNGSLAEEEVVIRSENFTDNAKTIIVHLKESVEINCIRPNNNTRRGIHIGPGQTLYATGEIIGDIRKAHCTINRTQWNNTLKQIVTKLREQFGNKTIVFNQSSGGDPEIVTHSFNCGGEFFYCNTTPLFNSTWTFNGTTWNTGNDTITLQCKIKQIINMWQEVGKAMYAPPIKGLIKCSSNITGLLLTRDGGSNTTTTETFRPGGGDMKDNWRSELYKYKVVKIEPLGVAPTKAKRRVVQREKRAVTLGAMFLGFLGAAGSTMGAASITLTVQARQLLSGIVQQQNNLLRAIEAQQHLLQLTVWGIKQLQARILAVERYLKDQQILGIWGCSGKLICTTTVPWNTSWSNKSLNDIWENMTWMEWEREIDNYTSLIYTLLEESQNQQEKNEQELLELDKWASLWNWFDITNWLWYIKIFIMIVGGLIGLRIVFTVLSIVNRVRQGYSPLSFQTRFPAPRGPDRPEGTEEEGGERDRDRSGTLVTGFLALIWIDLRSLFLFSYHRLRDLLLIAARIVELLGRRGWEALKYWWNLLKYWKQELQNSAVSLLNATAIAVAEGTDRVIEILQRAGRALLHIPRRIRQGLERALL
>B.FR.x.130206.KC699015
MRVKEIKKNYQHSWKGGIMLLGMLMICNATEQLWVTVYYGVPVWKEANTTLFCASDAKAYDTEVHNVWATHACVPTDPNPQEVVLENVTETFNMWKNNMVEQMHEDIISLWDQSLKPCVKLTPLCVTLNCNDYVKNDTNTTDNITVEERGEIKNCSFNITTDMNDKWQKEYALFYKLDVVPIENNNISYRLISCNTSVITQACPKITFEPLPIHYCAPAGFAILKCRDKNFNGTGPCANVSTVQCTHGIRPVVSTQLLLNGSLAEDKVVIKSSNFSDNAKTIIVQLKESVKINCTRPNNNTLKSIRFGPGSAFYTTGAIIGDIRQAHCNISKTDWNNTLKQVVTALREQFGTNTIVFNRSSGGDPEIVMHSFNCGGEFFYCNTTKLFNSTWTWNNTEEANNDTIITLPCRIKQIINMWQTVGKAMYAPPIKGKIECSSNITGLLLTRDGGENNTTKEIFRPGGGDMRDNWRSELYKYKVVKIEPLGVAPTKAKRRVVQREKRAVGIGALFLGFLGAAGSTMGAASMTLTVQARQLLSGIVQQQNNLLRAIEAQQHMLQLTVWGIKQLQARVLAVERYLRDQQLLGIWGCSGKLICTTAVPWNASWSNKSLDMIWNNMTWMQWEKEIDNYTSLIYTLIEESQNQQEKNEQELLELDKWANLWSWFEITNWLWYIKIFIMIVGGLIGLRIVFTVLSIVNRVRQGYSPLSFQTRLPTPRGPDRPDGIEEEGGERDRDRSTRLVDGFLALIWDDLRSLCLFSYHRLRDLLLIVTRIVELLGRRGWEALKYWWNLLQYWGQELKSSAISLFNATAIAVAEGTDRVIEAVQRTYRAIIHIPRRIRQGAERALQ
>B.FR.x.1639.KC699005
MRAKGIKKNYQHWWGWGTLLLGMLMIYSAAQQLWVTVYYGVPVWKEATTTLFCASDAKAYDTEVHNVWATHACVPTDPNPQEVELENVTENFNMWKNNMVEQMHEDIISLWDQSLKPCVKLTPLCVTLNCNNTLNCTDDSKSIVEKMKCGEIKNCSFNITTSIRDKMQKEYALFYRLDIVPIDNTSTSYRLINCNTSVITQACPKVSFEPIPIHYCAPAGFALLKCKDKTFNGTGPCTNVSTVQCTHGIRPVVSTQLLLNGSLAEEEVVIRSANFTDNAKTIIVQLKEPVQINCTRPNNNTRKSISIGPGRAFYTTGDIIGDIRQAYCNLSRAEWNNTLSQIFTKLREQFKNKTIIFNQSSGGDPEIILHSFNCGGEFFYCNTTQLFNSTWNDTKGPDST----IILPCRIKQIINMWQEVGKAMYAPPIRGQIRCSSNITGLLLTRDGGGNKNSTETFRPGGGDMRDNWRSELYKYKVVQIEPLGVAPTKAKRRVVQREKRAVGIGAVFLGFLSAAGSTMGAASVTLTVQARQLLSGIVQQQNNLLRAIEAQQHLLQLTVWGIKQLQARVLAVERYLRDQQLLGIWGCSGKLICTTTVPWNASWSNKSLDEIWDNMTWMEWEREIGNYTSIIYNLIEKSQNQQEKNEQELLALDKWASLWNWFDISKWLWYIKIFIMIVGGLIGLRIVFAVLSIVNRVRQGYSPLSFQTHLPTPRGPDRPEGIEEEGGGRDRDTSGRLVTGFLALIWDDLRSLCLFSYHRLRDLLLIAARIVELLGRWGWGVLKYWWNLLQYWIQELKNSAVSLLNATAIAVGEGTDRVIVVVQRIYRAFLHIPRRIRQGLERALL
>B.FR.x.1644.KC699001
MRVMGIGKN--YFWRWGTWLLGILMICSAAEQLWVTVYYGVPVWKEATTTLFCASDAKAYDTEVHNVWATHACVPTDPNPQEIVLENVTENFNMWKNDMVEQMHEDIISLWDQSLKPCVKLTPLCVTLNCTDFRNTTNTT----EVTNREEIKNCSFKSSTNIKDRTQIEYALFYNLDLVQIDKTNSSYRLISCNTSVITQACPKVSFEPIPIHYCAPAGFAILKCKDKKFNGTGPCTNVSTVQCTHGIRPVVSTQLLLNGSLAEEEVVIRSENFTNNAKTIIVQLKEAVEINCTRPYNNTRKSIHIGPGKAFYATGDIIGDPRQAYCILNGTKWNDALKQIAKKLGEQFKNKTIIFNQSSGGDPEIVKHTFNCGGEFFYCDSTQLFNSTWN-STTWNSTTEGNITLQCRIKQIINMWQEVGKAMYAPPIRGHIKCSSNITGLLLTRDGGNNESTNETFRPEGGNMKDNWRSELYKYKVVKIEPLGIAPTKAKRRVVQREKRAVGLGAVFLGFLGAAGSTMGAASLTLTVQARTLLSGIVQQQNNLLRAIEAQQHLLQLTVWGIKQLQARVLAIERYLKDQQLLGIWGCSGKLICTTAVPWNTSWSNKALDDIWNNMTWMQWEREIENYTGLIYTLIEESQIQQEKNEQELLKLDKWASLWNWFDISNWLWYIKIFIMIVGGLVGLRIVFAVLSIVNRVRQGYSPLSLQTHFPAPRGPDRPGGIEEEGGERDRDRSRRLENGFLALIWVDLRSLCLFSYHRLRDLLLIATRIVELLGRRGWEALKYWWNLLQYWSQELKNSAVSLLDATAIAVAEGTDRIIEAVQRACRAILHIPTRIRQGFERALL
>B.FR.x.208.EF033658
MRVKGMRKNYQHRWKGGILLLGMLMICSAANQLWVTVYYGVPVWKEATTTLFCASDAKAHKAEVHNIWATHACVPTDPNPQELELKNVTENFNMWKNNMVEQMHEDIISLWDQSIKPCVKLTPLCVTLNCTDWENDTNSSNNRWEKMQKGELKNCSFNISTNLRDRVQKEYANFYRLDLVQIDNNSNSYRLTSCNASVITQACPKVSFDPIPIHYCAPAGFAILKCNNKKFNGTGPCTNVSTVQCTHGIRPVVSTQLLLNGSLAEEEVVIRSENFTNNVKTIIVQLKEPVVINCTRPHMSKSRSIRLGPGRPFYATGNIIGALKQAHCNLSRAAWNNTLKQIVKKLREKFDNKTIAFNSSSGGDPEIVLHSFNCGGEFFYCNTTELFNSTWNDTERVDDTRGDNIKLPCRIKQIVNRWQEVGIAMYAPPIEGNIRCSSNTTGLLLTRDGGNDNTKTETFRPGGGDMRDNWRSELYKYKVVKIEPLGVAPTQAKRRVVQREKRAVTLGAMFLGFLGAAGSTMGAASTVLTVQARQLLSGIVQQQNNLLRAIEAQQHLLQLTVWGIKQLQARVLAVERYLKDQQLLGIWGCSGKLICTTAVPWNTSWSNKSMSDIWDNMTWMEWEREIDNYTDIIYTLLEESQYQQEKNEQELLKLDKWASLWSWFSITNWLRYIKIFIMIVGGLIGLRIVFAVLSIVNRVRQGHSPLSLQTLLPAPRGPDRPEGIEEEGGERDRDRSVRLVTGFLPLFWDDLRSLCLFLYHRLRDLLLIVARIVELLGHRGWEILKYWWNLLQYWSQEIKNSAISLLNATAIAVAEGTDRVIEILQRAYRAILHIPTRIRQGAERALL
>B.FR.x.310103.KC699018
MKVKEIMKNCPNLWRWGIMFLGMLMICSAAEDKWVTVYYGVPVWKEATTTLFCASDAKSYDTEVHNVWATHACVPTDPNPQEIVMENVTENFNMWKNNMVDQMQEDIISLWDQSLKPCVKLTPLCVTLNCTDVNITNANINYANKTMEQGEMKNCSFNVTTEIRDKVQRQYALFYRLDLVSIDNDNTSYRLINCNTSVITQACPKVSFEPIPIHYCAPAGFAILKCNDKKFNGTGPCKNVSTVQCTHGIRPVVSTQLLLNGSLAEEEVVIRSENFTNNAKNIIVQLKTPVQITCTRPSNNTRKSISIGPGRAFYATGDIIGDIRQAHCNLSRELWNNTLNQTAAKLREEFGNKTIIFNQSSGGDPEIVMHSFICGGEFFYCNTTQLFNSTWDATDANNTRNTTVITLPCRIKQIINMWQEVGKAMYAPPISGQINCSSNITGLLLTSDGGNSNNESETFRPGGGDMRDNWRSELYKYKVVEIEPLGVAPTRAKRRVVQREKRAVTLGAFFLGFLGAAGSTMGAASMTLTVQARQLLSGIVQQQNNLLRAIEAQQHLLQLTVWGIKQLQARVLAVERYLKDQQLLGIWGCSGKLICTTTVPWNTSWSNKSLDYIWNNMTWMQWDREISNYTSLIYTLIEESQKQQEKNEQELLALDKWASLWNWFDISNWLWYIKIFIMIVGGLVGLRIVFAVLSIVNRVRQGYSPLSFQTLLPAPRGPDRPEETEEEGGERGRDRSNRLADGFLILIWEDLRSLCLFSYHRLRDLLLTVVRIVEILGHRGWEILKYWWSLLQYWSQELKKSAVSLLNVTAIAVAEGTDRVIEVVRRIYRSIIHIPRRIRQGLERALL
>B.FR.x.330424.KC699028
MKAKGIRKSWQL-LRGGILLLGMLMSCSAAEGTWVTVYYGVPVWRETTTTLFCASDAKAYDTEKHNVWATHACVPTDPNPQEVILVNVTEDFNMWKNNMVEQMHEDIISLWDQSLKPCVKLTPLCVTLNCTNWNGTKTKDISSWEKMEEGEIKNCSFNVITGIGDKMKKEYALFYKLDVIPIDNDNTSYTLINCNTSVIKQACPKVSFEPIPIHYCAPAGFAILKCNDKKFNGTGPCTNVSTVQCTHGIKPVVSTQLLLNGSLAEEEVVIRSENFTNNAKTIIVQLKKAVNITCMRPNNNTRKGIHIGPGGAIYATGAIIGNIRQAHCNLSRTDWNNTLKQIAMKLQEQVGNKTIIFNHSAGGDLEIVMHSFNCGGEFFYCNTTQLFNSTWTFNDTRSNDDNATIILPCRIKQIINRWQEVGKAMYAPPISGIIRCSSNITGLLLTRDGGNEKNTNETFRPGGGDMRDNWRSELYKYKVVRIEPIGIAPTRARRRVVQREKRAVGLGAMFLGFLGAAGSTMGAASMTLTVQARQLLSGIVQQQNNLLRAIEAQQHLLQLTVWGIKQLQARVLAVERYLQDRQLLGMWGCSGKLICTTTVPWNVSWSNKSLDKIWNNMTWMQWEREIDNYTSVIYNLLEESQNQQEKNEQELLELDKWASLWSWFSITQWLWYIKIFIMIVGGLIGLRIVFTVLSIVNRVRQGYSPLSFQTRLPAPRGPDRPGGTDEEGGERDRDTSGQLVTGFFTIIWVDLRNLCLFSYHRLRDLLLILARIVELLGRRGWEALKYWWNLLQYWSQELKTSAISLFNALAIAVAERTDRVIEVVQRIGRGILHIPRRIRQGFERALQ
>B.FR.x.36.KC699002
MKAKETRKNYQHLWRWGIMLLGMLMICSAAEQLWVTVYYGVPAWKEATTTLFCASDAKAYDTEVHNVWATHACVPTDPNPQEVVLENVTENFNMWENNMVEQMHKDIISLWDQSLKPCVKLTPLCVTLNCTDDLRNATNTTSSWGTIEKGEIKNCSFNITTGIRDKVQKEYALFYKLDVVPIDN-STKYRLINCNTSVITQACPKISFEPIPIHYCAPAGFAIIKCNDKKFSGKGQCTNVSTVQCTHGIRPVVSTQLLLNGSLAEQDVVIRSDNFTDNAKTIIVQLNKSVAINCIRPNNNTRKGIHIGPGRAFYTTGDIIGDIRQAHCNLSRTEWNNTLKKIATKLRETF-NKTIVFKQSSGGDPEIVMHSFNCGGEFFYCNSTQLFNSIWNGTWNDTWNTEDNIILPCRIKQIINMWQEVGKAMYAPPIKGRIMCSSNITGLLLTRDGGNSNATTEIFRPGGGDMRDNWRSELYKYKVVKIKPLGVAPTKAKRRVVQREKRAVGIGAVFLGFLGAAGSTMGAASMTLTVQARRLLSGIVQQQNNLLRAIEAQQHLLQLTVWGIKQLQARVLAVERYLKDQQLLGIWGCSGKLICTTAVPWNASWSNKTLHEIWDNMTWMQWEREIDNYTNIIYNLIEESQNQQEKNEQELLELDKWASLWNWFSITNWLWYIRIFIMIVGGLVGLRIVFAVLSLVNRVRQGYSPLSFQTRFPAPRGPDRPGGIEEEGGERDRDRSGRLVNGFLALFWDDLRSLCLFSYHRLRDLLLIVTRIVELLGRRGWEALKYWWNLLQYWSQELKSSAVSLLNTIAIAVAEGTDRVIEVVQRACRAVLHIPVRIRQGLERALL
>B.FR.x.440102.KC699016
MRVMGIRKNYQHLWRGGTLLLGILMICSATEQLWVTVYYGVPVWKEATTTLFCASDAKAYDTEVHNVWATHACVPTDPNPQETELENVTENFNMWKNNMVEQMHEDIISLWEQSLKPCVELTPLCVTLNCTDVKNNNTINNNSSLGEQEGEIKNCTFNVTTSIRDKMREEYALFYKLDVVPIKNDSVSYMLISCNTSVVKQACPKVSFEPIPIHYCAPAGFAILKCNDKEFNGKGTCRNVSTVHCTHGIKPVVSTQLLLNGSLAKEEVVIRSENFTNNAKTIIVQLKNPVGINCTRPNNNTRKSIPIGPGRAFYATD-IIGDIRQAHCNLSKTEWNNTLQQIAEKLGEQFNATKIAFNKSSGGDPEIVMHSFNCGGEFFYCDTTKLFSSTWNRTETTWNITETTITLQCRIKQIVNKWQEVGKAMYAPPIKGQIKCSSNITGLLLTRDGGSGNEGTETFRPGGGDMRDNWRSELYKYKVVQIEPLGVAPTKAKRRVVQREKRAVGIGAMFLGFLGAAGSTMGAASMMLTVQARQLLSGIVQQQNNLLRAIEAQQHMLQLTVWGIKQLQARVLAVERYLKDQQLLGIWGCSGKLICTTAVPWNTSWSNKSLDDIWENMTWMQWDEEISNYTKDIYKLIEKSQNQQEKNEQDLLALDEWASLWNWFSITKWLWYIKIFIMIVGGLIGLRIVFTVLSIVNRVRQGYSPISLQTRLPVPRGPDRPEGIEEEGGERDRDRSGTLVDGFLAIIWVDLRSLCLFSYHRLRDLLLIVTRIVELLGRRGWEALKYWGNLLQYWSQELKKSAVSLFDTIAIAVAEGTDRIIEIFRRAFRAILHIPRRIRQGLERLLL
>B.FR.x.440104.KC699017
MRARGIKKNCQLLWRGGILLLGMLMICSTIEGSWVTVYYGVPVWKEATTTLFCASDAKAYDTEVHNVWATHACVPTDPNPQEIVLENVTENFNMGKNNMVEQMHEDIISLWDQSLKPCVKLTPICVTLNCTNLANNTNSTSSSLGKMEAGEMKNCSFNVTSNIGNKRFKEYALFYKLDIVPIDNTSTRYTLINCNTSIITQACPKVSFEPIPIHYCAPAGFAILKCKDTKFNGTGPCKNVSTVQCTHGIKPVVSTQLLLNGSLAEDEVVIRSVNFSDNAKTIIVQLKTAVEINCTRPNNNTRKSIPIGPGRAFYATGEIIGDIRKAYCNISRATWNNTLSQIVTKLQGQFGNKTIIFNQSSGGDPEIVMHSFNCGGEFFYCNTTQLFNSTWYNNSAWNGTSTEIITLPCRIKQIINRWQEVGRAMYAPPIAGQIRCSSNITGLLLTRDGGNSNNENETFRPGGGDMRDNWRSELYKYKVVQIKPLGVAPTMAKRRVVQREKRAVGLGAMFLGFLGAAGSTMGAASMTLTVQARQLLSGIVQQQNNLLRAIEAQQHLLQLTVWGIKQLQARVLAVERYLQDRQLLGIWGCSGKLICTTSVPWNNSWSNKSIDYIWNNMTWMQWEKEIDNYTGLIYTLLEESQNQQEKNEQELLELDKWASLWNWFSITKWLWYIKIFIMIVAGLVGLRIVFTVLSIVNRVRQGYSPLSFQTHHPAPRGPDRPGGIEEEGGERDRDRSGPLVNGLLAIIWVDLRSLCLFSYHRLRDLLLIVARIVELLGRRGWEALKYWWNLLQYWIQELKNSAVSLFNAIAIAIAEGTDRVIEVAQRIWRGILHIPRRIRQGLERLLI
>B.FR.x.529.KC699006
MKVKGIKKNCQHLWRWGIMLLGMLMICSAAEKLWVTVYYGVPVWKEATTTLFCASDAKAYDTEIHNVWATHACVPTDPNPQEVLLENVTEDFNMWKNNMVEQMHEDIISLWDQSLKPCVKLTPLCVTLNCTDWNANVTNTNSNLETMEKGEIKNCSFNITSNIRDKMQKEYALFYKLDVVPIDNDNTSYRMIHCNTSVITQACPKISFEPIPIHYCAPAGFAILKCNNKTFNGTGPCKNVSTVQCTHGIRPVVSTQLLLNGSLAEEEVIIRSANFTDNAKTIIVQLNKSVVINCTRPSNNTRKGIHIGPGRAFYTTGNIIGDIRQAHCNISRVEWNNTLGQVVAKLREQFKNKTIVFNQSSGGDPEIVMHSFNCGGEFFYCNTTQLFNSTWNSTWDINSTTGEYITLPCRIKQIINMWQEVGKAMYAPPIKGQIRCSSNITGLLLTRDGGNNNSTTETFRPGGGDMRDNWRSELYKYKVVKIEPLGVAPTKAKRRVVQREKRAVGIGAVFLGFLGAAGSTMGAASITLTVQARLLLSGIVQQQNNLLRAIEAQHHLLQLTVWGIKQLQARVLAVERYLKDQQLLGIWGCSGKLICTTTVPWNTSWSNKSLDTIWNNMTWMEWEREIDNYTGLIYTLIEQSQNQQEKNEQELLELDKWASLWTWFDITNWLWYIKIFIMIVGGLIGLRIVFTVLSIVNRVRQGYSPLSLQTHSPAPRGPDRPGGIEEEGGERDRDTSTRLVNGFLALIWDDLRSLCLFSYHRLRDLLLIATRIVELLGRRGWEVLKYWWNLLQYWSQELKNSAISLLNATAITVAEGTDRVAEAVQTIFRAIIHIPRRIRQGLERALL
>B.FR.x.562.KC699011
MRVKGIRKNYQHLWRWGTMLLGMLMICSAAGNLWVTVYYGVPVWKEAYTTLFCASDAKAYDTEVHNVWATHACVPTDPNPQEIGLENVTEKFNMWKNNMVEQMHDDIISLWDQSLKPCVKLTPLCVTLNCTDYFGNTTNTN--------AEIKNCTFNITTNIRDKVQKEYALLYKLDIVPIDSSNTSYRLRSCNTSVITQACPKVTFEPIPIHYCAPAGFAILKCRDKKFNGKGDCKNVSTVQCTHGIRPVVSTQLLLNGSLAEEGVVIRSDNFSNNAKTIIVQLKDPVEINCIRPNNNTRKSIHIGPGRAFYTTGQIIGDIRQAHCNISRAKWNNTLRQIVEKLGEQFGNRTIIFNQSSGGDPEIVMHSFNCGGEFFYCNSTQLFNSTWVFNNTWNRTTAENITLPCRIKQIVNMWQEVGKAMYAPPIRGQIRCSSNITGLLLTRDGGNNTRNSETFRPGGGDMRDNWRSELYKYKVVQIEPLGVAPTKARRRVVQREKRAITLGAVFLGFLGAAGSTMGAASVTLTVQARQLLSGIVQQQNNLLRAIEAQQHLLQLTVWGIKQLQARVLAVEKFLRDQQLLGIWGCSGRLICTTAVPWNASWSNKSLEEIWDNMTWREWEKEISNYTELIYSLIEKSQNQQEKNEQDLLELDKWADLWTWFDITHWLWYIKIFIMVVGGLIGLRIVFSVLSIVNRVRQGYSPLSFQTRPPAPRGPDRPEGIEEEGGERDRDRSGQLVDGFLAIIWVDLRSLCLFSYHRLRDLLLIVARIVELLGRRGWEILKYWWNLLQYWSQELKNSAVSLLNAIAIAVAEGTDRVIEVLQRAYRAILHIPTRIRQGLERALL
>B.FR.x.590111.KC699030
MRVREIRRNCQQFWRWGTMLLGMLMICSAVDQLWVTVYYGVPVWKEATTTLFCASDAKAYDTEMHNVWATHACVPTDPNPQEVLMENVTEEFDMWKNNMVEQMHEDIISLWDQSLKPCVKLTPLCVTLNCTDDLTNSAAQGVNRTIEEPGEIKNCSFNVTTDRNDKYQKEYALFYKLDVVPTDNNNSSYRLISCNTSVITQACPKVSFDPIPIHYCAPAGFAILKCNNKTFSGKGPCRNVSTVQCTHGIKPVVSTHLLLNGSLAEERVVIRSANFSKNTKIIIVQLNDSVTINCIRPNNNTRKGINIGPGRAWYATTDIIGDIRKAHCNISETAWNKTLKKVVTELGKQYKATAIIFKPPVGGDPEIVFHSFNCRGEFFYCNTTRLFSSTWYNNGTWYTNSNATIMLPCRIKQIINMWQSVGKAMYAPPIRGPLRCSSNITGLLLMRDGGGNESHNETFRPGGGDMRDNWRSELYKYKVVAVEPLGIAPTKAKRRVVQREKRAVTMGAMFLGFLGAAGSTMGAASMTLTVQARQLLSGIVQQQSNLLKAIEAQQHLLQLTVWGIKQLQARVLAVERYLKDQQLLGIWGCSGKLICNTAVPWNTSWSNRSLDYIWGNMTWMEWEREIDNYTDLIYNLIEESQNQQEKNEQELLELDKWASLWNWFSITQWLWYIKIFIMIVGGLIGLRIVFAVLSLVNRVRQGYSPLSLQTLLPTPRGPDRPEEIEEGGGERGRDRSGPLVTGFLGLIWDDLRSLCLFSYHRLRDLLLIVARIVELLGRRGWEILKYWGNLLQYWSQELKKSAISLLDATAITVAAGTDRVIEAVQILFRAFLHIPRRIRQGLERALL
>B.FR.x.60204.KC699013
MRVTGSWKNYQHLWGWSTLFLGILMICSAVGQLWVTVYYGVPVWKEANTTLFCASDAKAYDTEVHNVWATHACVPTDPNPQEIELENVTENFNMWKNNMVEQMHEDIISLWDQSLKPCVKLTPLCVTLNCTNLNVTNLNVTNDTSGNITSEMKNCSFNITTSIRDKMQKEYALLYKVDLVPIDNRYSSSRLISCNTSVITQACPKVSFEPIPIHFCAPAGFAILKCKDKKFNGTGPCTNVSTVQCTHGIRPVVSTQLLLNGSLAEEEVVIRSENFTDNAKTIIVQLNESIVINCTRPNNNTRRRITLGPGRVFYTTGDIIGDIRRAHCNLSETKWNNTLRQIVKKLREQFGNKTIAFNKSSGGDPEIVMHSFNCGGEFFYCNTAELFNSTWNVSGTEELNTEKIITLPCRIRQIINKWQEVGKAIYAPPIRGQIRCSSNITGLLLTRDGGNENGTTEVFRPGGGNMKDNWRSELYKYKVVKIEPLGVAPTRAKRRVVQREKRAAGIGALFLGFLGAAGSTMGAASLTLTVQARQLLSGIVQQQNNLLRAIEAQQHMLQLTVWGIKQLQARVLAVERYLKDQQLLGIWGCSGKLICTTAVPWNTSWSNKSYDNIWGNMTWMQWDKEINNYTQLIYTLIEESQNQQEKNEQDLLELDQWASLWNWFDISHWLWYIKIFIMIVGGLIGLRIVFAVLSIVNRVRQGYSPISLQTRFPVPRGPDRPEGIEEEGGERNRDRSEPLVNGFLALIWVDLRSLCLFSYHRLRDLLLIVTRIVELLGRRGWEALKYWWNLLRYWSQELKNSAVSLLNTLAIAVAEGTDRVIEVLQRIFRAIIHIPRRIRQGLERALL
>B.FR.x.660118.KC699031
MRVKGIRKNYQRLWRGGTLLLGMLMICNATNNLWVTVYYGVPVWKEADTTLFCASDAKAYDTEAHNVWATHACVPTDPNPQEVNLPNVTENFNMWKNSMVEQMHEDIISLWDQSLKPCVKLTPLCVTLNCSNVNVTKTNSTKLTGDIEHGEVKNCSFNVTTSIKNKVKEEYALFYRPDIMPIDNNTSSYTLINCNTSVISQACPKISFEPIPIHYCAPAGFAILKCNEKQFNGTGPCKNVSTVQCTHGIKPVVSTQLLLNGSLSEGEVVLRSKNFADNAKIIIVQLNKSVEINCIRPGNNTRKSIHIGPGRAFYATGSIIGDIRQAHCNISTAKWNSTLKQIAIKLQEQFGNKTIIFNPSSGGDPEIVMHSFNCGGEFFYCDTTQLFNSTWN-STTLNNTENDTIILRCRIKQIINRWQEVGKATYAPPISGEIRCTSNITGLLLTRDGGKNNNDNETFRPGGGDMRDNWRSELYKYKVVKIEPLGLAPTKAKRRVVQREKRAVTMGALFLGFLGTAGSTMGAASVTLTVQARLLLSGIVQQQNNLLRAIEAQQHLLQLTVWGIKQLQARVLAVERYLRDQQLLGIWGCSGKLICTTAVPWNDSWSTKNLTGIWDNMTWMQWEKEIENYTDLIYTLLEDSQNQQEKNEQDLLELDKWANLWNWFDISNWLWYIKIFIMIVGGLIGLRIVFTVLSIVNRCRQGYSPLSLQTLLPVPRGPDRPEGTEEEGGDRDRDRSGRLVTGLLPLIWDDLRSLFLFSYHRLRDLLLIVTRIVELLGRRGWEALKHWWSLVQYWSLELKNSAVSLFNATAVAVAGGTDRVIEVVQRICRAILNIPTRIRQGLERALL
>B.FR.x.749.KC699008
MKVKETRKNYQHLWRWGTMLLGMLMICSAAEQLWVTVYYGVPVWKEATTTLFCASDAKAYDTEVHNVWATHACVPTDPNPQEVVLGNVTENFNMWKNNMVEQMHEDIISLWDQSLKPCVKLTPLCVTLNCTDVGNATNVND---GGIEKGEIKNCSFNITSSVRDKVQKEYALFYRLDVIPIDNNNTRYRMINCNTSVITQACPKVSFEPIPIHYCAPAGFAILKCNDKKFKGKGQCTNVSTVQCTHGIRPVVSTQLLLNGSLAEEEVVIRSDNFTDNAKTIIVHLNESVEINCTRPNNNTRKSIHIGPGRAFYATGEIIGDIRQAHCNISGAEWNKTLKRIARKLREQFENKTIVFSPSSGGDPEIVMHSFNCGGEFFYCNSTPLFNSTWHNNDTEGNNTNGNITLPCRIKQIINMWQEVGKAMYAPPIKGQIRCSSNITGLLLTRDGGNNNNDTEIFRPGGGDMRDNWRSELYKYKVVKIEPLGVAPTKAKRRVVQREKRAVGLGAMFLGFLGAAGSTMGAASMTLTVQARQLLSGIVQQQNNLLRAIEAQQHMLQLTVWGIKQLQARVLAVERYLQDQRLLGIWGCSGKLICTTAVPWNTSWSNKSLDNIWNNMTWMQWEKEINNYTNVIYTLIEESQNQQEKNEQELLELDKWANLWNWFTITNWLWYIKIFIMIVGGLIGLRIVFAVLSIVNRVRQGYSPLSFQTLLPAPRGPDRPEGTEEEGGERDRGRSDRLAAGFLILIWDDLRSLCLFSYHRLRDLLLIVARIVEILGHRGWRILKYWWNLLQYWSQELKNSAISLLNATAITVAEGTDRVIEVVQRAYRAVRHIPTRVRQGLERALQ
>B.FR.x.750214.KC699032
MRAREIRKNCQHLWKWGIMLLGMLMICSAEGKLWVTVYYGVPVWKEATTTLFCASDAKAYETEAHNVWATHACVPTDPSPQEVSLGNVTENFNMWKNNMVEQMHEDVISLWDQSLKPCVKLTPLCVKLTCTDKLDNDTDTN---LKNLEGEVKNCSFNVSTNIVNKMQRQYALLYKLDVMQIDEDNTSYTLTSCNTSVITQACPKVSFEPIPIHYCAPAGFAILKCKDKNFNGTGPCTNVSTVQCTHGIKPVVSTQLLLNGSLAEEEIVLRSENFTNNAKNIIVQLKDPVKINCTRPHNNTRKSIHITPGRAFYATGAIIGDIRQAHCNISREKWNNTLGEIAKKLGEQFGNKTIIFTQPSGGDPEIIMHSFNCGGEFFYCNTTQLFNSTWNANGTSRDGGNDTITIQCRIKQIINRWQEVGKAMYAPPIQGQIYCSSNITGLLLTRDGGNDNNTNETFRPAGGNMKDNWRSELYKYKVVKIEPLGLAPTRARRRVVQREKRAVGLGAMFLGFLGAAGSTMGAASLTLTVQARQLLSGIVQQQNNLLRAIEAQQHMLQLTVWGIKQLQARVLAVERYLKDQQLLGIWGCSGKLICTTAVPWNISWSNRSHDYIWDNMTWMQWEKEIDNYTDLIYNLLEQSQNQQEKNEQDLLALDKWASLWSWFSITNWLWYIKIFIMIVGGLVGLRIVFSVFSMVNRVRQGYSPLSFQTRLPTPRGPDRPEGIEEEGGERDRGTSGTLATGLLALIWVDLRSLCLFSYHRLRDLLLIVARGVELLGRRGWEALKYWWNLLQYWGQELKNSAVSLFNAIAIAVAEGTDRVIEVIQRFCRAILHIPRRIRQGLERLLL
>B.FR.x.750705.KC699020
MRVKEIKKNCQRLWRWGIMLLGMLMICRATENLWVTVYYGVPVWKEATTTLFCASDAKAYSREVHNVWATHACVPTDPNPQEVMLKNVIENFNMWKNNMVEQMHEDIISLWDQSLKPCVKLTPLCVTLNCTDLNITSTNNSKEEIKNYKGEIKNCSFKVTTDRKDRPKTEYALFYKLDIVKIDNNNISYRLIHCNTSVITQACPKVTFEPIPIHYCAPAGFAILKCNNETFNGTGPCTNVSTVQCTHGIRPVVSTQLLLNGSLAEKDVIIRSENFTNNVKTIIVQLKKPVKINCTRPNNNTRKSIPIGPGKAFYATGEIIGDIRQAQCNLNGTEWNNTLEQIVKKLKEQFKNKTIIFNQSSGGDPEITMHSFNCGGEFFYCDTTQLFNSTWNDTWSNNTNIAENITLPCRIKQIINMWQEVGKAMYAPPIRGQIRCISNITGLLLTRDGGN---ETEVFRPGGGDMRDNWRSELYKYKVVQIEPLGIAPTKAKRRVVQREKRAVGIGAVFLGFLGAAGSTMGAASVMLTVQARQLLSGIVQQQNNLLRAIEAQQHLLQLTVWGIKQLQARVLAVERYLKDQQLLGIWGCSGKLICTTTVPWNDSWSNKSYDKIWKNMTWMQWEREISNYTEQIYTLIEESQNQQEKNEQELLELDKWASLWNWFDISNWLWYIRIFIMIVGGLIGLRIVFAVLSIVNRVRKGYSPLSFQTRFPAPRGPDRPEGIEEEGGERDRDRSDRLVNGLLTLIWDDLRSLCLFSYHRLRDLLLIVARIVELLGQRGWEVLKYWWNLLQYWRQELKNSAVSLLNATAIAVAEGTDRIIEVLQRAGRAILHIPRRIRQGFERALL
>B.FR.x.750710.KC699021
[truncated: 2,281,892 more chars]
